# Supplementary material for: Unveiling the Micronome of Cassava (Manihot esculenta Crantz)
Source: PLoS One. 2016 Jan 22;11(1):e0147251. doi: 10.1371/journal.pone.0147251 (PMC4723133; doi:10.1371/journal.pone.0147251)
Supplement: S1 Table — (XLSX) [file pone.0147251.s001.xlsx]

## Sheet: Suppl. Table 1
S1 Table Characterisation of the identified conserved miRNAs for cassava (Manihot esculenta) using EST database
miRNA	miRNA sequence	EST Acc. Hit	Reference miRNA Sequence	pre-mirna length	miRNA length	mismatches	bulges	Loc	A/U%	G/C%	MFE (-ΔG)	AMFE	MFEI	Match type	Number of nts	Mismatches
159	UUUGGAUUGAAGGGAGCUCUA	DB921728	UUUGGACUGAAGGGAGCUCUA, UUUGGUUUGAAGGGAGCUCUA	268	21	3		3'	58	42	102.7	38.3209	0.912402	polymorphic	2	2
159	UUUGGAUUGAAGGGAGCUCUA	DB925024	UUUGGACUGAAGGGAGCUCUA, UUUGGUUUGAAGGGAGCUCUA	202	21	3		3'	55	45	89.4	44.2574	0.983498	polymorphic	2	2
159	UUUGGAUUGAAGGGAGCUCUA	DV457265	UUUGGACUGAAGGGAGCUCUA, UUUGGUUUGAAGGGAGCUCUA	201	21	3		3'	56	44	93.4	46.4677	1.05608	polymorphic	2	2
159	UUUGGAUUGAAGGGAGCUCUA	DB921728	UUUGGAUUGAAGGGAGCUCUA	268	21	3		3'	58	42	102.7	38.3209	0.912402	Exact Match	0	0
159	UUUGGAUUGAAGGGAGCUCUA	DB925024	UUUGGAUUGAAGGGAGCUCUA	202	21	3		3'	55	45	89.4	44.2574	0.983498	Exact Match	0	0
159	UUUGGAUUGAAGGGAGCUCUA	DV457265	UUUGGAUUGAAGGGAGCUCUA	201	21	3		3'	56	44	93.4	46.4677	1.05608	Exact Match	0	0
159	AGCUGCUGAGCUAUGGAUCCC	DB925024	AGCUGCUUAGCUAUGGAUCCC	202	21	4	1 (2NT MIRNA*)	5'	55	45	89.4	44.2574	0.983498	polymorphic	1	1
159	AGCUGCUGAGCUAUGGAUCCC	DB937653	AGCUGCUUAGCUAUGGAUCCC	109	21	6		5'	54	46	45.3	41.5596	0.90347	polymorphic	1	1
159	AGCUGCUGAGCUAUGGAUCCC	DV457265	AGCUGCUUAGCUAUGGAUCCC	201	21	6		5'	56	44	93.4	46.4677	1.05608	polymorphic	1	1
159	GAGCUCCUUGAAGUCCAAU	DB925024	GAGCUCCUUGAAGUCCAAUU, GAGCUCCUUGAAGUCCAAUUG	202	19	3		5'	55	45	89.4	44.2574	0.983498	3' sub templated	1	0
159	GAGCUCCUUGAAGUCCAAU	DV457265	GAGCUCCUUGAAGUCCAAUU, GAGCUCCUUGAAGUCCAAUUG	201	19	3		5'	56	44	93.4	46.4677	1.05608	3' sub templated	1	0
159	UUGGAUUGAAGGGAGCUC	DB921728	AUUGGAUUGAAGGGAGCUCCA, AUUGGAUUGAAGGGAGCUCCG, AUUGGAUUGAAGGGAGCUCCU, CUUGGAUUGAAGGGAGCUCC, CUUGGAUUGAAGGGAGCUCCC, CUUGGAUUGAAGGGAGCUCCU, UUGGAUUGAAGGGAGCUCCA	268	18	2		3'	58	42	102.7	38.3209	0.912402	5' and 3' sub tmeplated	3	0
159	UUGGAUUGAAGGGAGCUC	DB925024	AUUGGAUUGAAGGGAGCUCCA, AUUGGAUUGAAGGGAGCUCCG, AUUGGAUUGAAGGGAGCUCCU, CUUGGAUUGAAGGGAGCUCC, CUUGGAUUGAAGGGAGCUCCC, CUUGGAUUGAAGGGAGCUCCU, UUGGAUUGAAGGGAGCUCCA	202	18	2		3'	55	45	89.4	44.2574	0.983498	5' and 3' sub tmeplated	3	0
159	UUGGAUUGAAGGGAGCUC	DV457265	AUUGGAUUGAAGGGAGCUCCA, AUUGGAUUGAAGGGAGCUCCG, AUUGGAUUGAAGGGAGCUCCU, CUUGGAUUGAAGGGAGCUCC, CUUGGAUUGAAGGGAGCUCCC, CUUGGAUUGAAGGGAGCUCCU, UUGGAUUGAAGGGAGCUCCA	201	18	2		3'	56	44	93.4	46.4677	1.05608	5' and 3' sub tmeplated	3	0
159	UUGGAUUGAAGGGAGCUCU	DB921728	CUUGGAUUGAAGGGAGCUCU	268	19	3		3'	58	42	102.7	38.3209	0.912402	5' sub tempalted	1	0
159	UUGGAUUGAAGGGAGCUCU	DB925024	CUUGGAUUGAAGGGAGCUCU	202	19	2		3'	55	45	89.4	44.2574	0.983498	5' sub tempalted	1	0
159	UUGGAUUGAAGGGAGCUCU	DV457265	CUUGGAUUGAAGGGAGCUCU	201	19	2		3'	56	44	93.4	46.4677	1.05608	5' sub tempalted	1	0
159	UUGGAUUGAAGGGAGCUCUA	DB921728	CUUGGAUUGAAGGGAGCUCUA	268	20	2		3'	58	42	102.7	38.3209	0.912402	5' sub tempalted	1	0
159	UUGGAUUGAAGGGAGCUCUA	DB925024	CUUGGAUUGAAGGGAGCUCUA	202	20	2		3'	55	45	89.4	44.2574	0.983498	5' sub tempalted	1	0
159	UUGGAUUGAAGGGAGCUCUA	DV457265	CUUGGAUUGAAGGGAGCUCUA	201	20	2		3'	56	44	93.4	46.4677	1.05608	5' sub tempalted	1	0
159	UUUGGAUUGAAGGGAGCUC	DB921728	UUUGGAUUGAAGGGAGCUCCU	268	19	3		3'	58	42	102.7	38.3209	0.912402	3' sub templated	2	0
159	UUUGGAUUGAAGGGAGCUC	DB925024	UUUGGAUUGAAGGGAGCUCCU	202	19	3		3'	55	45	89.4	44.2574	0.983498	3' sub templated	2	0
159	UUUGGAUUGAAGGGAGCUC	DV457265	UUUGGAUUGAAGGGAGCUCCU	201	19	3		3'	56	44	93.4	46.4677	1.05608	3' sub templated	2	0
159	UUUGGAUUGAAGGGAGCUCU	DB921728	UUUGGAGUGAAGGGAGCUCUG, UUUGGAUUGAAAGGAGCUCUU, UUUGGAUUGAAGGGAGCUCUC, UUUGGAUUGAAGGGAGCUCUG, UUUGGAUUGAAGGGAGCUCUU	268	20	3		3'	58	42	102.7	38.3209	0.912402	3' sub polymorphic	3	2
159	UUUGGAUUGAAGGGAGCUCU	DB925024	UUUGGAGUGAAGGGAGCUCUG, UUUGGAUUGAAAGGAGCUCUU, UUUGGAUUGAAGGGAGCUCUC, UUUGGAUUGAAGGGAGCUCUG, UUUGGAUUGAAGGGAGCUCUU	202	19	2		3'	55	45	89.4	44.2574	0.983498	3' sub polymorphic	3	2
159	UUUGGAUUGAAGGGAGCUCU	DV457265	UUUGGAGUGAAGGGAGCUCUG, UUUGGAUUGAAAGGAGCUCUU, UUUGGAUUGAAGGGAGCUCUC, UUUGGAUUGAAGGGAGCUCUG, UUUGGAUUGAAGGGAGCUCUU	201	20	3		3'	56	44	93.4	46.4677	1.05608	3' sub polymorphic	3	2
165	GAAUGUUGUUUGGCUCGAGG	DV457519	GAAUGUUGUUUGGAUCGAGG	145	20	4		5'	61	39	63.3	43.6552	1.11936	polymorphic	1	1
165	GAAUGUUGUUUGGCUCGAGG	DB922056	GAAUGUUGUUUGGAUCGAGG	148	20	4		5'	61	39	62.7	42.3649	1.08628	polymorphic	1	1
165	GAAUGUUGUUUGGCUCGAGG	DB932012	GAAUGUUGUUUGGAUCGAGG	148	20	4		5'	61	39	62.1	41.9595	1.07588	polymorphic	1	1
165	GAAUGUUGUUUGGCUCGAGG	DB933592	GAAUGUUGUUUGGAUCGAGG	148	20	4		5'	61	39	62.7	42.3649	1.08628	polymorphic	1	1
166	GGAAUGUUGUUUGGCUCGAGG	DB922056	GGAAUGUUGUUUGGCUCGAGG	148	21	4		5'	61	39	62.7	42.3649	1.08628	Exact Match	0	0
166	UCGGACCAGGCUUCAUUCCCGU	DB922056	UCGGACCAGGCUUCAUUCCCGU	148	22	4		3'	61	39	62.7	42.3649	1.08628	Exact Match	0	0
166	UCUCGGACCAGGCUUCAUUC	DB922056	UCUCGGACCAGGCUUCAUUC	148	20	4		3'	61	39	62.7	42.3649	1.08628	Exact Match	0	0
166	GGAAUGUUGUUUGGCUCGAGG	DB932012	GGAAUGUUGUUUGGCUCGAGG	148	21	4		5'	61	39	62.1	41.9595	1.07588	Exact Match	0	0
166	UCGGACCAGGCUUCAUUCCCGU	DB932012	UCGGACCAGGCUUCAUUCCCGU	148	22	4		3'	61	39	62.1	41.9595	1.07588	Exact Match	0	0
166	UCUCGGACCAGGCUUCAUUC	DB932012	UCUCGGACCAGGCUUCAUUC	148	20	4		3'	61	39	62.1	41.9595	1.07588	Exact Match	0	0
166	GGAAUGUUGUUUGGCUCGAGG	DB933592	GGAAUGUUGUUUGGCUCGAGG	148	21	4		5'	61	39	62.7	42.3649	1.08628	Exact Match	0	0
166	UCGGACCAGGCUUCAUUCCCGU	DB933592	UCGGACCAGGCUUCAUUCCCGU	148	22	4		3'	61	39	62.7	42.3649	1.08628	Exact Match	0	0
166	UCUCGGACCAGGCUUCAUUC	DB933592	UCUCGGACCAGGCUUCAUUC	148	20	4		3'	61	39	62.7	42.3649	1.08628	Exact Match	0	0
166	GGAAUGUUGUUUGGCUCGAGG	DV457519	GGAAUGUUGUUUGGCUCGAGG	145	21	4		5'	61	39	63.3	43.6552	1.11936	Exact Match	0	0
166	UCGGACCAGGCUUCAUUCCCGU	DV457519	UCGGACCAGGCUUCAUUCCCGU	145	22	4		3'	61	39	63.3	43.6552	1.11936	Exact Match	0	0
166	UCUCGGACCAGGCUUCAUUC	DV457519	UCUCGGACCAGGCUUCAUUC	145	20	4		3'	61	39	63.3	43.6552	1.11936	Exact Match	0	0
166	UCGGACCAGGCUUCAUUCCC	DB922056	UCGGACCAGGCUUCAAUCCCU, UCGGACCAGGCUUCAUUCCCU, UCGGACCAGGCUUCAUUCCCUU	148	20	4		3'	61	39	62.7	42.3649	1.08628	3' sub polymorphic	2	1
166	UCGGACCAGGCUUCAUUCCC	DB932012	UCGGACCAGGCUUCAAUCCCU, UCGGACCAGGCUUCAUUCCCU, UCGGACCAGGCUUCAUUCCCUU	148	20	4		3'	61	39	62.1	41.9595	1.07588	3' sub polymorphic	2	1
166	UCGGACCAGGCUUCAUUCCC	DB933592	UCGGACCAGGCUUCAAUCCCU, UCGGACCAGGCUUCAUUCCCU, UCGGACCAGGCUUCAUUCCCUU	148	20	4		3'	61	39	62.7	42.3649	1.08628	3' sub polymorphic	2	1
166	UCGGACCAGGCUUCAUUCCC	DV457519	UCGGACCAGGCUUCAAUCCCU, UCGGACCAGGCUUCAUUCCCU, UCGGACCAGGCUUCAUUCCCUU	145	20	4		3'	61	39	63.3	43.6552	1.11936	3' sub polymorphic	2	1
166	UCGGACCAGGCUUCAUUCCC	DB922056	UCGGACCAGGCUUCAUUCCC	148	20	4		3'	61	39	62.7	42.3649	1.08628	Exact Match	0	0
166	UCGGACCAGGCUUCAUUCCC	DB932012	UCGGACCAGGCUUCAUUCCC	148	20	4		3'	61	39	62.1	41.9595	1.07588	Exact Match	0	0
166	UCGGACCAGGCUUCAUUCCC	DB933592	UCGGACCAGGCUUCAUUCCC	148	20	4		3'	61	39	62.7	42.3649	1.08628	Exact Match	0	0
166	UCGGACCAGGCUUCAUUCCC	DV457519	UCGGACCAGGCUUCAUUCCC	145	20	4		3'	61	39	63.3	43.6552	1.11936	Exact Match	0	0
166	CUCGGACCAGGCUUCAUUCCC	DB922056	CUCGGACCAGGCUUCAUUCCC	148	21	4		3'	61	39	62.7	42.3649	1.08628	Exact Match	0	0
166	UCGGACCAGGCUUCAUUCCCG	DB922056	UCGGACCAGGCUUCAUUCCCG	148	21	4		3'	61	39	62.7	42.3649	1.08628	Exact Match	0	0
166	CUCGGACCAGGCUUCAUUCCC	DB932012	CUCGGACCAGGCUUCAUUCCC	148	21	4		3'	61	39	62.1	41.9595	1.07588	Exact Match	0	0
166	UCGGACCAGGCUUCAUUCCCG	DB932012	UCGGACCAGGCUUCAUUCCCG	148	21	4		3'	61	39	62.1	41.9595	1.07588	Exact Match	0	0
166	CUCGGACCAGGCUUCAUUCCC	DB933592	CUCGGACCAGGCUUCAUUCCC	148	21	4		3'	61	39	62.7	42.3649	1.08628	Exact Match	0	0
166	UCGGACCAGGCUUCAUUCCCG	DB933592	UCGGACCAGGCUUCAUUCCCG	148	21	4		3'	61	39	62.7	42.3649	1.08628	Exact Match	0	0
166	CUCGGACCAGGCUUCAUUCCC	DV457519	CUCGGACCAGGCUUCAUUCCC	145	21	4		3'	61	39	63.3	43.6552	1.11936	Exact Match	0	0
166	UCGGACCAGGCUUCAUUCCCG	DV457519	UCGGACCAGGCUUCAUUCCCG	145	21	4		3'	61	39	63.3	43.6552	1.11936	Exact Match	0	0
166	CGGACCAGGCUUCAUUCCC	DB922056	UCCGGACCAGGCUUCAUUCCC	148	19	4		3'	61	39	62.7	42.3649	1.08628	5' sub templated	2	0
166	CGGACCAGGCUUCAUUCCC	DB932012	UCCGGACCAGGCUUCAUUCCC	148	19	4		3'	61	39	62.1	41.9595	1.07588	5' sub templated	2	0
166	CGGACCAGGCUUCAUUCCC	DB933592	UCCGGACCAGGCUUCAUUCCC	148	19	4		3'	61	39	62.7	42.3649	1.08628	5' sub templated	2	0
166	CGGACCAGGCUUCAUUCCC	DV457519	UCCGGACCAGGCUUCAUUCCC	145	19	4		3'	61	39	63.3	43.6552	1.11936	5' sub templated	2	0
166	UCGGACCAGGCUUCAUUC	DB922056	UCGGACCAGGCUUCAUUCUC	148	18	4		3'	61	39	62.7	42.3649	1.08628	3' sub templated	2	0
166	UCGGACCAGGCUUCAUUC	DB932012	UCGGACCAGGCUUCAUUCUC	148	18	4		3'	61	39	62.1	41.9595	1.07588	3' sub templated	2	0
166	UCGGACCAGGCUUCAUUC	DB933592	UCGGACCAGGCUUCAUUCUC	148	18	4		3'	61	39	62.7	42.3649	1.08628	3' sub templated	2	0
166	UCGGACCAGGCUUCAUUC	DV457519	UCGGACCAGGCUUCAUUCUC	145	18	4		3'	61	39	63.3	43.6552	1.11936	3' sub templated	2	0
166	UCGGACCAGGCUUCAUUCC	DB922056	UCGGACCAGGCUUCAUUCCU, UCGGACCAGGCUUCAUUCCUA, UCGGACCAGGCUUCAUUCCUC, UCGGACCAGGCUUCAUUCCUU	148	19	4		3'	61	39	62.7	42.3649	1.08628	3' sub templated	1	0
166	UCGGACCAGGCUUCAUUCC	DB932012	UCGGACCAGGCUUCAUUCCU, UCGGACCAGGCUUCAUUCCUA, UCGGACCAGGCUUCAUUCCUC, UCGGACCAGGCUUCAUUCCUU	148	19	4		3'	61	39	62.1	41.9595	1.07588	3' sub templated	1	0
166	UCGGACCAGGCUUCAUUCC	DB933592	UCGGACCAGGCUUCAUUCCU, UCGGACCAGGCUUCAUUCCUA, UCGGACCAGGCUUCAUUCCUC, UCGGACCAGGCUUCAUUCCUU	148	19	4		3'	61	39	62.7	42.3649	1.08628	3' sub templated	1	0
166	UCGGACCAGGCUUCAUUCC	DV457519	UCGGACCAGGCUUCAUUCCU, UCGGACCAGGCUUCAUUCCUA, UCGGACCAGGCUUCAUUCCUC, UCGGACCAGGCUUCAUUCCUU	145	19	4		3'	61	39	63.3	43.6552	1.11936	3' sub templated	1	0
166	UCGGACCAGGCUUCAUUCC	DB922056	UCGGACCAGGCUUCAUUCC	148	19	4		3'	61	39	62.7	42.3649	1.08628	Exact Match	0	0
166	UCUCGGACCAGGCUUCAUUCC	DB922056	UCUCGGACCAGGCUUCAUUCC	148	21	4		3'	61	39	62.7	42.3649	1.08628	Exact Match	0	0
166	UCGGACCAGGCUUCAUUCC	DB932012	UCGGACCAGGCUUCAUUCC	148	19	4		3'	61	39	62.1	41.9595	1.07588	Exact Match	0	0
166	UCUCGGACCAGGCUUCAUUCC	DB932012	UCUCGGACCAGGCUUCAUUCC	148	21	4		3'	61	39	62.1	41.9595	1.07588	Exact Match	0	0
166	UCGGACCAGGCUUCAUUCC	DB933592	UCGGACCAGGCUUCAUUCC	148	19	4		3'	61	39	62.7	42.3649	1.08628	Exact Match	0	0
166	UCUCGGACCAGGCUUCAUUCC	DB933592	UCUCGGACCAGGCUUCAUUCC	148	21	4		3'	61	39	62.7	42.3649	1.08628	Exact Match	0	0
166	UCGGACCAGGCUUCAUUCC	DV457519	UCGGACCAGGCUUCAUUCC	145	19	4		3'	61	39	63.3	43.6552	1.11936	Exact Match	0	0
166	UCUCGGACCAGGCUUCAUUCC	DV457519	UCUCGGACCAGGCUUCAUUCC	145	21	4		3'	61	39	63.3	43.6552	1.11936	Exact Match	0	0
167	UGAAGCUGCCAGCAUGAUCUG	DV447797	UGAAGCUGCCAACAUGAUCUG, UGAAGCUGCCAGCAUGAUCUGA	391	21	1	1 (1NT)	5'	63	37	131.3	33.5806	0.907583	polymorphic	1	1
167	UGAAGCUGCCAGCAUGAUCUG	DV447797	UGAAGCUGCCAGCAUGAUCUG	391	21	1	1 (1NT)	5'	63	37	131.3	33.5806	0.907583	Exact Match	0	0
167	AAGCUGCCAGCAUGAUCU	DV447797	UAAGCUGCCAGCAUGAUCUUG, UCAAGCUGCCAGCAUGAUCUA	391	18	1	1 (1NT)	5'	63	37	131.3	33.5806	0.907583	5' and 3' sub templated	3	0
167	GAAGCUGCCAGCAUGAUC	DV447797	GGAAGCUGCCAGCAUGAUCCU	391	18	1	1 (1NT)	5'	63	37	131.3	33.5806	0.907583	3' sub templated	2	0
167	UGAAGCUGCCAGCAUGAUCU	DV447797	UGAAGCUGACAGCAUGAUCUA, UGAAGCUGCCAGCAUGAUCUA, UGAAGCUGCCAGCAUGAUCUAA, UGAAGCUGCCAGCAUGAUCUC, UGAAGCUGCCAGCAUGAUCUU, UGAAGCUGCCAGCAUGAUCUUA	391	20	1	1 (1NT)	5'	63	37	131.3	33.5806	0.907583	3' sub polymorphic	2	1
167	UGAAGCUGCCAGCAUGAUCU	DV447797	UGAAGCUGCCAGCAUGAUCU	391	20	1	1 (1NT)	5'	63	37	131.3	33.5806	0.907583	Exact Match	0	0
168	UCGCUUGGUGCAGGUCGGGAA	DB925940	UCGCUUGGUGCAGGUCGGGAA	173	21	3		5'	53	47	68.9	39.8266	0.847374	Exact Match	0	0
168	UCGCUUGGUGCAGGUCGGGAA	DB931738	UCGCUUGGUGCAGGUCGGGAA	173	21	3		5'	53	47	68.9	39.8266	0.847374	Exact Match	0	0
168	CCCGCCUUGCAUCAACUGAA	DB925940	CCCGCCUUGCAUCAAGUGAA	173	20	2		3'	53	47	68.9	39.8266	0.847374	polymorphic	1	1
168	CCCGCCUUGCAUCAACUGAA	DB931738	CCCGCCUUGCAUCAAGUGAA	173	20	2		3'	53	47	68.9	39.8266	0.847374	polymorphic	1	1
168	GAUCCCGCCUUGCAUCAACUGAAU	DB925940	GAUCCCGCCUUGCACCAAGUGAAU	173	24	4		3'	53	47	68.9	39.8266	0.847374	polymorphic	2	2
168	GAUCCCGCCUUGCAUCAACUGAAU	DB931738	GAUCCCGCCUUGCACCAAGUGAAU	173	24	4		3'	53	47	68.9	39.8266	0.847374	polymorphic	2	2
168	GCCUUGCAUCAACUGAAU	DB925940	CCUGCCUUGCAUCAACUGAAU	173	18	2		3'	53	47	68.9	39.8266	0.847374	5' sub templated	3	0
168	GCCUUGCAUCAACUGAAU	DB931738	CCUGCCUUGCAUCAACUGAAU	173	18	2		3'	53	47	68.9	39.8266	0.847374	5' sub templated	3	0
168	UCGCUUGGUGCAGGUCGGGA	DB925940	UCGCUUGGUGCAGAUCGGGAC, UCGCUUGGUGCAGGUCGGGAC	173	20	2		5'	53	47	68.9	39.8266	0.847374	3' sub polymorphic	2	1
168	UCGCUUGGUGCAGGUCGGGA	DB931738	UCGCUUGGUGCAGAUCGGGAC, UCGCUUGGUGCAGGUCGGGAC	173	20	2		5'	53	47	68.9	39.8266	0.847374	3' sub polymorphic	2	1
168	AUUCAGUUGAUGCAAGGCGGGAUC	DB925940	AUUCAGUUGAUGCAAGGCGGGAUC	173	24	4		3'	53	47	68.9	39.8266	0.847374	Exact Match	0	0
168	CCCGCCUUGCAUCAACUGAAU	DB925940	CCCGCCUUGCAUCAACUGAAU	173	21	2		3'	53	47	68.9	39.8266	0.847374	Exact Match	0	0
168	UCGCUUGGUGCAGGUCGGG	DB925940	UCGCUUGGUGCAGGUCGGG	173	19	2		5'	53	47	68.9	39.8266	0.847374	Exact Match	0	0
168	UCGCUUGGUGCAGGUCGGGA	DB925940	UCGCUUGGUGCAGGUCGGGA	173	20	2		5'	53	47	68.9	39.8266	0.847374	Exact Match	0	0
168	AUUCAGUUGAUGCAAGGCGGGAUC	DB931738	AUUCAGUUGAUGCAAGGCGGGAUC	173	24	4		3'	53	47	68.9	39.8266	0.847374	Exact Match	0	0
168	CCCGCCUUGCAUCAACUGAAU	DB931738	CCCGCCUUGCAUCAACUGAAU	173	21	2		3'	53	47	68.9	39.8266	0.847374	Exact Match	0	0
168	UCGCUUGGUGCAGGUCGGG	DB931738	UCGCUUGGUGCAGGUCGGG	173	19	2		5'	53	47	68.9	39.8266	0.847374	Exact Match	0	0
168	UCGCUUGGUGCAGGUCGGGA	DB931738	UCGCUUGGUGCAGGUCGGGA	173	20	2		5'	53	47	68.9	39.8266	0.847374	Exact Match	0	0
170	UGAUUGAGCCGCGUCAAUAUC	DV454131	UGAUUGAGCCGUGUCAAUAUC	132	21	2	1 (2 NT)	3'	60	40	59.6	45.1515	1.12879	polymorphic	1	1
171	UUGAGCCGCGUCAAUAUCUC	DV454131	UUGAGCCGCGUCAAUAUCUCA, UUGAGCCGCGUCAAUAUCUCU	132	20	1	1 (3 NT)	3'	60	40	59.6	45.1515	1.12879	3' sub templated	1	0
171	UUGAGCCGCGUCAAUAUCUCC	DV454131	UUGAGCCGCGUCAAUAUCUCC	132	21	1	1 (3NT)	3'	60	40	59.6	45.1515	1.12879	Exact Match	0	0
171	UUGAGCCGCGUCAAUAUCU	DV454131	UUGAGCCGCGUCAAUAUCUUA	132	19	1	1 (3 NT)	3'	60	40	59.6	45.1515	1.12879	3' sub templated	1	0
171	GAUUGAGCCGCGUCAAUAUC	DV454131	AGAUUGAGCCGCGCCAAUAUC, GGAUUGAGCCGCGCCAAUAUC, GGAUUGAGCCGCGUCAAUAUC	132	20	1	1 (2 NT)	3'	60	40	59.6	45.1515	1.12879	5' sub polymorphic	2	1
171	UAUUGGCGUGCCUCAAUC	DV454131	UAUUGGCGUGCCUCAAUCCGA	132	18	1		5'	60	40	59.6	45.1515	1.12879	3' sub templated	3	0
171	UGAUUGAGCCGCGUCAAUAU	DV454131	UGAUUGAGCCGCGCCAAUAU	132	20	2	1 (1 NT)	3'	60	40	59.6	45.1515	1.12879	polymorphic	1	1
171	UGAUUGAGCCGCGUCAAUAUC	DV454131	UGAUUGAGCCGCGCCAAUAUC	132	21	2	1 (2 NT)	3'	60	40	59.6	45.1515	1.12879	polymorphic	1	1
171	UGAUUGAGCCGCGUCAAUAUCU	DV454131	UGAUUGAGCCGCGCCAAUAUCU	132	22	2	1 (3 NT)	3'	60	40	59.6	45.1515	1.12879	polymorphic	1	1
171	AGGUAUUGGCGUGCCUCAAUC	DV454131	AGGUAUUGGCGUGCCUCAAUC	132	21	1	1 (3NT MIRNA*)	5'	60	40	59.6	45.1515	1.12879	Exact Match	0	0
171	UGAUUGAGCCGCGUCAAUAUC	DV454131	UGAUUGAGCCGCGUCAAUAUC	132	21	2	1 (2 NT)	3'	60	40	59.6	45.1515	1.12879	Exact Match	0	0
394	UUGGCAUUCUGUCCACCUCC	CK652213	UUGGCAUUCUGUCCACCUCCAU	151	20	3		5'	54	46	69.4	45.9603	0.999136	3' sub templated	2	0
394	UUGGCAUUCUGUCCACCUCC	CK652213	UUGGCAUUCUGUCCACCUCC	151	20	3		5'	54	46	69.4	45.9603	0.999136	Exact Match	0	0
394	AGGUGGGCAUACUGCCAA	CK652213	AGGUGGGCAUACUGCCAAUG	151	18	3		3'	54	46	69.4	45.9603	0.999136	3' sub templated	2	0
394	AGGUGGGCAUACUGCCAACU	CK652213	AGGUGGGCAUACUGUCAACU	151	20	3	1 (1nt)	3'	54	46	69.4	45.9603	0.999136	polymorphic	1	1
394	CUGUUGGUCUCUCUUUGUAA	CK652213	CUGUUGGUCUCUCUUUGUAA	151	20	4		3'	54	46	69.4	45.9603	0.999136	Exact Match	0	0
399	UGCCAAAGGAGAAUUGCCCUG	DB945966	UGCCAAAGGAGAAUUACCCUG, UGCCAAAGGAGAGUUGCCCUG	117	21	1		3'	58	42	51.5	44.0171	1.04803	polymorphic	2	2
399	UGCCAAAGGAGAAUUGCCCUG	DB955199	UGCCAAAGGAGAAUUACCCUG, UGCCAAAGGAGAGUUGCCCUG	100	21	1	1 (1nt MIRNA*) 1 (2NT)	5'	59	41	39.9	39.9	0.973171	polymorphic	2	2
399	UGCCAAAGGAGAAUUGCCCUG	DB922116	UGCCAAAGGAGAGUUGCCCUG	106	21	2	1 (1nt)	3'	55	45	51.1	48.2075	1.07128	polymorphic	1	1
399	UGCCAAAGGAGAAUUGCCCUG	DB928268	UGCCAAAGGAGAGUUGCCCUG	121	21	2	1 (1nt)	3'	56	44	54.6	45.124	1.02554	polymorphic	1	1
399	UGCCAAAGGAGAAUUGCCCUG	DB929717	UGCCAAAGGAGAGUUGCCCUG	129	21	2	1 (1nt)	3'	56	44	57	44.186	1.00423	polymorphic	1	1
399	UGCCAAAGGAGAAUUGCCCUG	DB931132	UGCCAAAGGAGAGUUGCCCUG	106	21	2	1 (1nt)	3'	55	45	51.1	48.2075	1.07128	polymorphic	1	1
399	UGCCAAAGGAGAAUUGCCCUG	DB938548	UGCCAAAGGAGAAUUACCCUG, UGCCAAAGGAGAGUUGCCCUG	121	21	2	1 (1nt)	3'	56	44	54.6	45.124	1.02554	polymorphic	2	2
399	UGCCAAAGGAGAAUUGCCCUG	DB940655	UGCCAAAGGAGAAUUACCCUG, UGCCAAAGGAGAGUUGCCCUG	100	21	1	1 (1nt)	5'	55	45	51.8	51.8	1.15111	polymorphic	2	2
399	UGCCAAAGGAGAAUUGCCCUG	DB947384	UGCCAAAGGAGAAUUACCCUG, UGCCAAAGGAGAGUUGCCCUG	127	21	1	1 (1nt)	5'	55	45	56.3	44.3307	0.985127	polymorphic	2	2
399	UGCCAAAGGAGAAUUGCCCUG	DB922116	UGCCAAAGGAGAAUUGCCCUG	106	20	2	1 (1nt)	3'	55	45	51.1	48.2075	1.07128	Exact Match	0	0
399	UGCCAAAGGAGAAUUGCCCUG	DB928268	UGCCAAAGGAGAAUUGCCCUG	121	21	2	1 (1nt)	3'	56	44	54.6	45.124	1.02554	Exact Match	0	0
399	UGCCAAAGGAGAAUUGCCCUG	DB929717	UGCCAAAGGAGAAUUGCCCUG	129	21	2	1 (1nt)	3'	56	44	57	44.186	1.00423	Exact Match	0	0
399	UGCCAAAGGAGAAUUGCCCUG	DB931132	UGCCAAAGGAGAAUUGCCCUG	106	21	2	1 (1nt)	3'	55	45	51.1	48.2075	1.07128	Exact Match	0	0
399	UGCCAAAGGAGAAUUGCCCUG	DB938548	UGCCAAAGGAGAAUUGCCCUG	121	21	2	1 (1nt)	3'	56	44	54.6	45.124	1.02554	Exact Match	0	0
399	UGCCAAAGGAGAAUUGCCCUG	DB940655	UGCCAAAGGAGAAUUGCCCUG	100	21	1	1 (1nt)	5'	55	45	51.8	51.8	1.15111	Exact Match	0	0
399	UGCCAAAGGAGAAUUGCCCUG	DB945966	UGCCAAAGGAGAAUUGCCCUG	117	21	1		3'	58	42	51.5	44.0171	1.04803	Exact Match	0	0
399	UGCCAAAGGAGAAUUGCCCUG	DB947384	UGCCAAAGGAGAAUUGCCCUG	127	21	1	1 (1nt)	5'	55	45	56.3	44.3307	0.985127	Exact Match	0	0
399	UGCCAAAGGAGAAUUGCCCUG	DB955199	UGCCAAAGGAGAAUUGCCCUG	100	21	1	1 (1nt MIRNA*) 1 (2NT)	5'	59	41	39.9	39.9	0.973171	Exact Match	0	0
399	CUGCCAAAGGAGAAUUGCCC	DB945966	UCUGCCAAAGGAGAAUUGCCC	117	20	1		3'	58	42	51.5	44.0171	1.04803	5' sub templated	1	0
399	GCCAAAGGAGAAUUGCCCUG	DB945966	CGCCAAAGGAGAAUUGCCCUG, CGCCAAAGGAGAGUUGCCCUG	117	20	1		3'	58	42	51.5	44.0171	1.04803	5' sub templated	1	0
399	GCCAAAGGAGAAUUGCCCUG	DB955199	CGCCAAAGGAGAAUUGCCCUG, CGCCAAAGGAGAGUUGCCCUG	100	20	1	1 (1nt MIRNA*) 1 (2NT)	5'	59	41	39.9	39.9	0.973171	5' sub templated	1	0
399	GCCAAAGGAGAAUUGCCCUG	DB922116	CGCCAAAGGAGAAUUGCCCUG, CGCCAAAGGAGAGUUGCCCUG	106	20	2	1 (1nt)	3'	55	45	51.1	48.2075	1.07128	5' sub templated	1	0
399	GCCAAAGGAGAAUUGCCCUG	DB928268	CGCCAAAGGAGAAUUGCCCUG, CGCCAAAGGAGAGUUGCCCUG	121	20	2	1 (1nt)	3'	56	44	54.6	45.124	1.02554	5' sub templated	1	0
399	GCCAAAGGAGAAUUGCCCUG	DB929717	CGCCAAAGGAGAAUUGCCCUG, CGCCAAAGGAGAGUUGCCCUG	129	20	2	1 (1nt)	3'	56	44	57	44.186	1.00423	5' sub templated	1	0
399	GCCAAAGGAGAAUUGCCCUG	DB931132	CGCCAAAGGAGAAUUGCCCUG, CGCCAAAGGAGAGUUGCCCUG	106	20	2	1 (1nt)	3'	55	45	51.1	48.2075	1.07128	5' sub templated	1	0
399	GCCAAAGGAGAAUUGCCCUG	DB938548	CGCCAAAGGAGAAUUGCCCUG, CGCCAAAGGAGAGUUGCCCUG	121	20	2	1 (1nt)	3'	56	44	54.6	45.124	1.02554	5' sub templated	1	0
399	GCCAAAGGAGAAUUGCCCUG	DB940655	CGCCAAAGGAGAAUUGCCCUG, CGCCAAAGGAGAGUUGCCCUG	100	20	1	1 (1nt)	5'	55	45	51.8	51.8	1.15111	5' sub templated	1	0
399	GCCAAAGGAGAAUUGCCCUG	DB947384	CGCCAAAGGAGAAUUGCCCUG, CGCCAAAGGAGAGUUGCCCUG	127	20	1	1 (1nt)	5'	55	45	56.3	44.3307	0.985127	5' sub templated	1	0
399	UGCCAAAGGAGAAUUGCCC	DB945966	UGCCAAAGGAGAAUUGCCCGG	117	19	1		3'	58	42	51.5	44.0171	1.04803	3' sub templated	2	0
399	UGCCAAAGGAGAAUUGCCC	DB955199	UGCCAAAGGAGAAUUGCCCGG	100	19	1	1 (1nt MIRNA*) 1 (2NT)	5'	59	41	39.9	39.9	0.973171	3' sub templated	2	0
399	UGCCAAAGGAGAAUUGCCCU	DB945966	UGCCAAAGGAGAGUUGCCCUA, UGCCAAAGGAGAGUUGCCCUU	117	20	1		3'	58	42	51.5	44.0171	1.04803	3' sub polymorphic	2	1
399	UGCCAAAGGAGAAUUGCCCU	DB955199	UGCCAAAGGAGAGUUGCCCUA, UGCCAAAGGAGAGUUGCCCUU	100	20	1	1 (1nt MIRNA*) 1 (2NT)	5'	59	41	39.9	39.9	0.973171	3' sub polymorphic	2	1
399	UGCCAAAGGAGAAUUGCCC	DB922116	UGCCAAAGGAGAAUUGCCCGG	106	19	2	1 (1nt)	3'	55	45	51.1	48.2075	1.07128	3' sub templated	2	0
399	UGCCAAAGGAGAAUUGCCC	DB928268	UGCCAAAGGAGAAUUGCCCGG	121	19	2	1 (1nt)	3'	56	44	54.6	45.124	1.02554	3' sub templated	2	0
399	UGCCAAAGGAGAAUUGCCC	DB929717	UGCCAAAGGAGAAUUGCCCGG	129	19	2	1 (1nt)	3'	56	44	57	44.186	1.00423	3' sub templated	2	0
399	UGCCAAAGGAGAAUUGCCC	DB931132	UGCCAAAGGAGAAUUGCCCGG	106	19	2	1 (1nt)	3'	55	45	51.1	48.2075	1.07128	3' sub templated	2	0
399	UGCCAAAGGAGAAUUGCCC	DB938548	UGCCAAAGGAGAAUUGCCCGG	121	19	2	1 (1nt)	3'	56	44	54.6	45.124	1.02554	3' sub templated	2	0
399	UGCCAAAGGAGAAUUGCCC	DB940655	UGCCAAAGGAGAAUUGCCCGG	100	19	1	1 (1nt)	5'	55	45	51.8	51.8	1.15111	3' sub templated	2	0
399	UGCCAAAGGAGAAUUGCCC	DB947384	UGCCAAAGGAGAAUUGCCCGG	127	19	1	1 (1nt)	5'	55	45	56.3	44.3307	0.985127	3' sub templated	2	0
399	UGCCAAAGGAGAAUUGCCCU	DB922116	UGCCAAAGGAGAGUUGCCCUA, UGCCAAAGGAGAGUUGCCCUU	106	20	2	1 (1nt)	3'	55	45	51.1	48.2075	1.07128	3' sub polymorphic	2	1
399	UGCCAAAGGAGAAUUGCCCU	DB928268	UGCCAAAGGAGAGUUGCCCUA, UGCCAAAGGAGAGUUGCCCUU	121	20	2	1 (1nt)	3'	56	44	54.6	45.124	1.02554	3' sub polymorphic	2	1
399	UGCCAAAGGAGAAUUGCCCU	DB929717	UGCCAAAGGAGAGUUGCCCUA, UGCCAAAGGAGAGUUGCCCUU	129	20	2	1 (1nt)	3'	56	44	57	44.186	1.00423	3' sub polymorphic	2	1
399	UGCCAAAGGAGAAUUGCCCU	DB931132	UGCCAAAGGAGAGUUGCCCUA, UGCCAAAGGAGAGUUGCCCUU	106	20	2	1 (1nt)	3'	55	45	51.1	48.2075	1.07128	3' sub polymorphic	2	1
399	UGCCAAAGGAGAAUUGCCCU	DB938548	UGCCAAAGGAGAGUUGCCCUA, UGCCAAAGGAGAGUUGCCCUU	121	20	2	1 (1nt)	3'	56	44	54.6	45.124	1.02554	3' sub polymorphic	2	1
399	UGCCAAAGGAGAAUUGCCCU	DB940655	UGCCAAAGGAGAGUUGCCCUA, UGCCAAAGGAGAGUUGCCCUU	100	19	1	1 (1nt)	5'	55	45	51.8	51.8	1.15111	3' sub polymorphic	2	1
399	UGCCAAAGGAGAAUUGCCCU	DB947384	UGCCAAAGGAGAGUUGCCCUA, UGCCAAAGGAGAGUUGCCCUU	127	20	1	1 (1nt)	5'	55	45	56.3	44.3307	0.985127	3' sub polymorphic	2	1
399	UGCCAAAGGAGAAUUGCCC	DB922116	UGCCAAAGGAGAAUUGCCC	106	19	2	1 (1nt)	3'	55	45	51.1	48.2075	1.07128	Exact Match	0	0
399	UGCCAAAGGAGAAUUGCCC	DB928268	UGCCAAAGGAGAAUUGCCC	121	19	2	1 (1nt)	3'	56	44	54.6	45.124	1.02554	Exact Match	0	0
399	UGCCAAAGGAGAAUUGCCC	DB929717	UGCCAAAGGAGAAUUGCCC	129	19	2	1 (1nt)	3'	56	44	57	44.186	1.00423	Exact Match	0	0
399	UGCCAAAGGAGAAUUGCCC	DB931132	UGCCAAAGGAGAAUUGCCC	106	19	2	1 (1nt)	3'	55	45	51.1	48.2075	1.07128	Exact Match	0	0
399	UGCCAAAGGAGAAUUGCCC	DB938548	UGCCAAAGGAGAAUUGCCC	121	19	2	1 (1nt)	3'	56	44	54.6	45.124	1.02554	Exact Match	0	0
399	UGCCAAAGGAGAAUUGCCC	DB940655	UGCCAAAGGAGAAUUGCCC	100	19	1	1 (1nt)	5'	55	45	51.8	51.8	1.15111	Exact Match	0	0
399	UGCCAAAGGAGAAUUGCCC	DB945966	UGCCAAAGGAGAAUUGCCC	117	19	1		3'	58	42	51.5	44.0171	1.04803	Exact Match	0	0
399	UGCCAAAGGAGAAUUGCCC	DB947384	UGCCAAAGGAGAAUUGCCC	127	19	1	1 (1nt)	5'	55	45	56.3	44.3307	0.985127	Exact Match	0	0
399	UGCCAAAGGAGAAUUGCCC	DB955199	UGCCAAAGGAGAAUUGCCC	100	19	1	1 (1nt MIRNA*) 1 (2NT)	5'	59	41	39.9	39.9	0.973171	Exact Match	0	0
408	AUGCACUGCCUCUUCCCUGGC	DV440994	AUGCACUGCCUCUUCCCUGGC	196	21	5		3'	53	47	85.7	43.7245	0.930308	Exact Match	0	0
408	AUGCACUGCCUCUUCCCUGGC	DV444153	AUGCACUGCCUCUUCCCUGGC	218	21	5		3'	52	48	93.5	42.8899	0.89354	Exact Match	0	0
408	AUGCACUGCCUCUUCCCUGGC	DV444422	AUGCACUGCCUCUUCCCUGGC	119	21	5		3'	51	49	57.5	48.3193	0.986109	Exact Match	0	0
408	AUGCACUGCCUCUUCCCUGGC	DV445027	AUGCACUGCCUCUUCCCUGGC	194	21	5		3'	53	47	80	41.2371	0.877385	Exact Match	0	0
408	AUGCACUGCCUCUUCCCUGGC	DV447780	AUGCACUGCCUCUUCCCUGGC	217	21	5		3'	52	48	92.4	42.5806	0.887097	Exact Match	0	0
408	AUGCACUGCCUCUUCCCUGGC	DV448722	AUGCACUGCCUCUUCCCUGGC	135	21	5		3'	50	50	68.2	50.5185	1.01037	Exact Match	0	0
408	AUGCACUGCCUCUUCCCUGGC	DV449157	AUGCACUGCCUCUUCCCUGGC	119	21	5		3'	55	45	50.5	42.437	0.943044	Exact Match	0	0
408	ACUGGGAACAGGCAGAGCAUG	DV440994	ACUGGGAACAGGCAGAGCAUGA	196	21	5		5'	53	47	85.7	43.7245	0.930308	3' sub templated	1	0
408	ACUGGGAACAGGCAGAGCAUG	DV444153	ACUGGGAACAGGCAGAGCAUGA	218	21	5		5'	52	48	93.5	42.8899	0.89354	3' sub templated	1	0
408	ACUGGGAACAGGCAGAGCAUG	DV444422	ACUGGGAACAGGCAGAGCAUGA	119	21	5		5'	51	49	57.5	48.3193	0.986109	3' sub templated	1	0
408	ACUGGGAACAGGCAGAGCAUG	DV445027	ACUGGGAACAGGCAGAGCAUGA	194	21	5		5'	53	47	80	41.2371	0.877385	3' sub templated	1	0
408	ACUGGGAACAGGCAGAGCAUG	DV447780	ACUGGGAACAGGCAGAGCAUGA	217	21	5		5'	52	48	92.4	42.5806	0.887097	3' sub templated	1	0
408	ACUGGGAACAGGCAGAGCAUG	DV448722	ACUGGGAACAGGCAGAGCAUGA	135	21	5		5'	50	50	68.2	50.5185	1.01037	3' sub templated	1	0
408	ACUGGGAACAGGCAGAGCAUG	DV449157	ACUGGGAACAGGCAGAGCAUGA	119	21	5		5'	55	45	50.5	42.437	0.943044	3' sub templated	1	0
408	UGCACUGCCUCUUCCCUGGC	DV440994	CUGCACUGACUCUUCCCUGGC, CUGCACUGCCUCUUCCCUGGC	196	20	5		3'	53	47	85.7	43.7245	0.930308	5' sub polymorphic	2	1
408	UGCACUGCCUCUUCCCUGGC	DV444153	CUGCACUGACUCUUCCCUGGC, CUGCACUGCCUCUUCCCUGGC	218	20	5		3'	52	48	93.5	42.8899	0.89354	5' sub polymorphic	2	1
408	UGCACUGCCUCUUCCCUGGC	DV444422	CUGCACUGACUCUUCCCUGGC, CUGCACUGCCUCUUCCCUGGC	119	20	5		3'	51	49	57.5	48.3193	0.986109	5' sub polymorphic	2	1
408	UGCACUGCCUCUUCCCUGGC	DV445027	CUGCACUGACUCUUCCCUGGC, CUGCACUGCCUCUUCCCUGGC	194	20	5		3'	53	47	80	41.2371	0.877385	5' sub polymorphic	2	1
408	UGCACUGCCUCUUCCCUGGC	DV447780	CUGCACUGACUCUUCCCUGGC, CUGCACUGCCUCUUCCCUGGC	217	20	5		3'	52	48	92.4	42.5806	0.887097	5' sub polymorphic	2	1
408	UGCACUGCCUCUUCCCUGGC	DV448722	CUGCACUGACUCUUCCCUGGC, CUGCACUGCCUCUUCCCUGGC	135	20	5		3'	50	50	68.2	50.5185	1.01037	5' sub polymorphic	2	1
408	UGCACUGCCUCUUCCCUGGC	DV449157	CUGCACUGACUCUUCCCUGGC, CUGCACUGCCUCUUCCCUGGC	119	20	5		3'	55	45	50.5	42.437	0.943044	5' sub polymorphic	2	1
408	UGCACUGCCUCUUCCCUGGCU	DV440994	UGCACUGCCUCUUCCCUGGCUG	196	21	5		3'	53	47	85.7	43.7245	0.930308	3' sub templated	1	0
408	UGCACUGCCUCUUCCCUGGCU	DV444153	UGCACUGCCUCUUCCCUGGCUG	218	21	5		3'	52	48	93.5	42.8899	0.89354	3' sub templated	1	0
408	UGCACUGCCUCUUCCCUGGCU	DV444422	UGCACUGCCUCUUCCCUGGCUG	119	21	5		3'	51	49	57.5	48.3193	0.986109	3' sub templated	1	0
408	UGCACUGCCUCUUCCCUGGCU	DV445027	UGCACUGCCUCUUCCCUGGCUG	194	21	5		3'	53	47	80	41.2371	0.877385	3' sub templated	1	0
408	UGCACUGCCUCUUCCCUGGCU	DV447780	UGCACUGCCUCUUCCCUGGCUG	217	21	5		3'	52	48	92.4	42.5806	0.887097	3' sub templated	1	0
408	UGCACUGCCUCUUCCCUGGCU	DV448722	UGCACUGCCUCUUCCCUGGCUG	135	21	5		3'	50	50	68.2	50.5185	1.01037	3' sub templated	1	0
408	UGCACUGCCUCUUCCCUGGCU	DV449157	UGCACUGCCUCUUCCCUGGCUG	119	21	5		3'	55	45	50.5	42.437	0.943044	3' sub templated	1	0
408	AAGACUGGGAACAGGCAGAGCA	DV440994	AAGACUGGGAACAGGCAGAGCA	196	22	5		5'	53	47	85.7	43.7245	0.930308	Exact Match	0	0
408	UGCACUGCCUCUUCCCUGGC	DV440994	UGCACUGCCUCUUCCCUGGC	196	20	5		3'	53	47	85.7	43.7245	0.930308	Exact Match	0	0
408	UGCACUGCCUCUUCCCUGGCU	DV440994	UGCACUGCCUCUUCCCUGGCU	196	21	5		3'	53	47	85.7	43.7245	0.930308	Exact Match	0	0
408	AAGACUGGGAACAGGCAGAGCA	DV444153	AAGACUGGGAACAGGCAGAGCA	218	22	5	1 (1nt)	5'	52	48	93.5	42.8899	0.89354	Exact Match	0	0
408	UGCACUGCCUCUUCCCUGGC	DV444153	UGCACUGCCUCUUCCCUGGC	218	20	5		3'	52	48	93.5	42.8899	0.89354	Exact Match	0	0
408	UGCACUGCCUCUUCCCUGGCU	DV444153	UGCACUGCCUCUUCCCUGGCU	218	21	5		3'	52	48	93.5	42.8899	0.89354	Exact Match	0	0
408	AAGACUGGGAACAGGCAGAGCA	DV444422	AAGACUGGGAACAGGCAGAGCA	119	22	5		5'	51	49	57.5	48.3193	0.986109	Exact Match	0	0
408	UGCACUGCCUCUUCCCUGGC	DV444422	UGCACUGCCUCUUCCCUGGC	119	20	5		3'	51	49	57.5	48.3193	0.986109	Exact Match	0	0
408	UGCACUGCCUCUUCCCUGGCU	DV444422	UGCACUGCCUCUUCCCUGGCU	119	21	5		3'	51	49	57.5	48.3193	0.986109	Exact Match	0	0
408	AAGACUGGGAACAGGCAGAGCA	DV445027	AAGACUGGGAACAGGCAGAGCA	194	22	5		5'	53	47	80	41.2371	0.877385	Exact Match	0	0
408	UGCACUGCCUCUUCCCUGGC	DV445027	UGCACUGCCUCUUCCCUGGC	194	20	5		3'	53	47	80	41.2371	0.877385	Exact Match	0	0
408	UGCACUGCCUCUUCCCUGGCU	DV445027	UGCACUGCCUCUUCCCUGGCU	194	21	5		3'	53	47	80	41.2371	0.877385	Exact Match	0	0
408	AAGACUGGGAACAGGCAGAGCA	DV447780	AAGACUGGGAACAGGCAGAGCA	217	22	5	1 (1 NT)	5'	52	48	92.4	42.5806	0.887097	Exact Match	0	0
408	UGCACUGCCUCUUCCCUGGC	DV447780	UGCACUGCCUCUUCCCUGGC	217	20	5		3'	52	48	92.4	42.5806	0.887097	Exact Match	0	0
408	UGCACUGCCUCUUCCCUGGCU	DV447780	UGCACUGCCUCUUCCCUGGCU	217	21	5		3'	52	48	92.4	42.5806	0.887097	Exact Match	0	0
408	AAGACUGGGAACAGGCAGAGCA	DV448722	AAGACUGGGAACAGGCAGAGCA	135	22	5		5'	50	50	68.2	50.5185	1.01037	Exact Match	0	0
408	UGCACUGCCUCUUCCCUGGC	DV448722	UGCACUGCCUCUUCCCUGGC	135	20	5		3'	50	50	68.2	50.5185	1.01037	Exact Match	0	0
408	UGCACUGCCUCUUCCCUGGCU	DV448722	UGCACUGCCUCUUCCCUGGCU	135	21	5		3'	50	50	68.2	50.5185	1.01037	Exact Match	0	0
408	AAGACUGGGAACAGGCAGAGCA	DV449157	AAGACUGGGAACAGGCAGAGCA	119	22	5		5'	55	45	50.5	42.437	0.943044	Exact Match	0	0
408	UGCACUGCCUCUUCCCUGGC	DV449157	UGCACUGCCUCUUCCCUGGC	119	20	5		3'	55	45	50.5	42.437	0.943044	Exact Match	0	0
408	UGCACUGCCUCUUCCCUGGCU	DV449157	UGCACUGCCUCUUCCCUGGCU	119	21	5		3'	55	45	50.5	42.437	0.943044	Exact Match	0	0
408	CAGGGAAGAGGCAGUGCAUGG	DV440994	CAGGGAAGAGGCAGAGCAUGG	196	21	4		3'	53	47	85.7	43.7245	0.930308	polymorphic	1	1
408	CAGGGAAGAGGCAGUGCAUGG	DV444153	CAGGGAAGAGGCAGAGCAUGG	218	21	4		3'	52	48	93.5	42.8899	0.89354	polymorphic	1	1
408	CAGGGAAGAGGCAGUGCAUGG	DV444422	CAGGGAAGAGGCAGAGCAUGG	119	21	4		3'	51	49	57.5	48.3193	0.986109	polymorphic	1	1
408	CAGGGAAGAGGCAGUGCAUGG	DV445027	CAGGGAAGAGGCAGAGCAUGG	194	21	4		3'	53	47	80	41.2371	0.877385	polymorphic	1	1
408	CAGGGAAGAGGCAGUGCAUGG	DV447780	CAGGGAAGAGGCAGAGCAUGG	217	21	4		3'	52	48	92.4	42.5806	0.887097	polymorphic	1	1
408	CAGGGAAGAGGCAGUGCAUGG	DV448722	CAGGGAAGAGGCAGAGCAUGG	135	21	4		3'	50	50	68.2	50.5185	1.01037	polymorphic	1	1
408	CAGGGAAGAGGCAGUGCAUGG	DV449157	CAGGGAAGAGGCAGAGCAUGG	119	21	4		3'	55	45	50.5	42.437	0.943044	polymorphic	1	1
408	CUGGGAACAGGCAGAGCAUG	DV440994	CUGGGAACAGGCAGAGCAUGA	196	20	4		5'	53	47	85.7	43.7245	0.930308	3' sub templated	1	0
408	CUGGGAACAGGCAGAGCAUG	DV444153	CUGGGAACAGGCAGAGCAUGA	218	20	4		5'	52	48	93.5	42.8899	0.89354	3' sub templated	1	0
408	CUGGGAACAGGCAGAGCAUG	DV444422	CUGGGAACAGGCAGAGCAUGA	119	20	4		5'	51	49	57.5	48.3193	0.986109	3' sub templated	1	0
408	CUGGGAACAGGCAGAGCAUG	DV445027	CUGGGAACAGGCAGAGCAUGA	194	20	4		5'	53	47	80	41.2371	0.877385	3' sub templated	1	0
408	CUGGGAACAGGCAGAGCAUG	DV447780	CUGGGAACAGGCAGAGCAUGA	217	20	4		5'	52	48	92.4	42.5806	0.887097	3' sub templated	1	0
408	CUGGGAACAGGCAGAGCAUG	DV448722	CUGGGAACAGGCAGAGCAUGA	135	20	4		5'	50	50	68.2	50.5185	1.01037	3' sub templated	1	0
408	CUGGGAACAGGCAGAGCAUG	DV449157	CUGGGAACAGGCAGAGCAUGA	119	20	4		5'	55	45	50.5	42.437	0.943044	3' sub templated	1	0
408	GGGAACAGGCAGAGCAUG	DV440994	CAGGGGAACAGGCAGAGCAUG	196	18	2		5'	53	47	85.7	43.7245	0.930308	5' sub templated	2	0
408	GGGAACAGGCAGAGCAUG	DV444153	CAGGGGAACAGGCAGAGCAUG	218	18	2		5'	52	48	93.5	42.8899	0.89354	5' sub templated	2	0
408	GGGAACAGGCAGAGCAUG	DV444422	CAGGGGAACAGGCAGAGCAUG	119	18	2		5'	51	49	57.5	48.3193	0.986109	5' sub templated	2	0
408	GGGAACAGGCAGAGCAUG	DV445027	CAGGGGAACAGGCAGAGCAUG	194	18	2		5'	53	47	80	41.2371	0.877385	5' sub templated	2	0
408	GGGAACAGGCAGAGCAUG	DV447780	CAGGGGAACAGGCAGAGCAUG	217	18	2		5'	52	48	92.4	42.5806	0.887097	5' sub templated	2	0
408	GGGAACAGGCAGAGCAUG	DV448722	CAGGGGAACAGGCAGAGCAUG	135	18	2		5'	50	50	68.2	50.5185	1.01037	5' sub templated	2	0
408	GGGAACAGGCAGAGCAUG	DV449157	CAGGGGAACAGGCAGAGCAUG	119	18	2		5'	55	45	50.5	42.437	0.943044	5' sub templated	2	0
408	GGGAACAGGCAGAGCAUGG	DV440994	CGGGGAACAGGCAGAGCAUGG	196	19	2		5'	53	47	85.7	43.7245	0.930308	5' sub templated	1	0
408	GGGAACAGGCAGAGCAUGG	DV444153	CGGGGAACAGGCAGAGCAUGG	218	19	2		5'	52	48	93.5	42.8899	0.89354	5' sub templated	1	0
408	GGGAACAGGCAGAGCAUGG	DV444422	CGGGGAACAGGCAGAGCAUGG	119	19	2		5'	51	49	57.5	48.3193	0.986109	5' sub templated	1	0
408	GGGAACAGGCAGAGCAUGG	DV445027	CGGGGAACAGGCAGAGCAUGG	194	19	2		5'	53	47	80	41.2371	0.877385	5' sub templated	1	0
408	GGGAACAGGCAGAGCAUGG	DV447780	CGGGGAACAGGCAGAGCAUGG	217	19	2		5'	52	48	92.4	42.5806	0.887097	5' sub templated	1	0
408	GGGAACAGGCAGAGCAUGG	DV448722	CGGGGAACAGGCAGAGCAUGG	135	19	2		5'	50	50	68.2	50.5185	1.01037	5' sub templated	1	0
408	GGGAACAGGCAGAGCAUGG	DV449157	CGGGGAACAGGCAGAGCAUGG	119	19	2		5'	55	45	50.5	42.437	0.943044	5' sub templated	1	0
482	CUUACCUACACCGCCCAUGCC	DV453229	CUUACCUACACCUCCCAUGCC	154	21	1	1 (1 NT)	3'	51	49	91.1	59.1558	1.20726	polymorphic	1	1
482	UCUUACCUACACCGCCCAUGCC	DV453229	UCUUGCCUACACCGCCCAUGCC	154	22	1	1 (1 NT)	3'	51	49	91.1	59.1558	1.20726	polymorphic	1	1
482	UCCCAUGCCACCCAUUUCUA	DV442334	CCUCCCAUGCCACGCAUUUCUA	120	20		1 (1 NT)	3'	42	48	64.1	53.4167	1.11285	5' sub polymopric	3	1
482	UCCCAUGCCACCCAUUUCUA	DV450607	CCUCCCAUGCCACGCAUUUCUA	107	20		1 (1 NT)	3'	59	41	48.9	45.7009	1.11466	5' sub polymopric	3	1
482	UCCCAUGCCACCCAUUUCUA	DV451561	CCUCCCAUGCCACGCAUUUCUA	118	20		1 (1 NT)	3'	54	46	60.8	51.5254	1.12012	5' sub polymopric	3	1
535	UGACGACGAGAGAGAGCAC	DB928603	UGACGACGAGAGAGAGCACGC	132	19	2		5'	55	45	63.8	48.3333	1.07407	3' sub templated	2	0
2118	GAAAUGGGUGGAUGGGAGUGA	DV442334	GAAAUGGGUGGAUGGGAGUGA	120	21		1 (1NT)	5'	42	48	64.1	53.4167	1.11285	Exact Match	0	0
2118	GAAAUGGGUGGAUGGGAGUGA	DV450607	GAAAUGGGUGGAUGGGAGUGA	107	21		1 (1NT)	5'	59	41	48.9	45.7009	1.11466	Exact Match	0	0
2118	GAAAUGGGUGGAUGGGAGUGA	DV451561	GAAAUGGGUGGAUGGGAGUGA	118	21		1 (1NT)	5'	54	46	60.8	51.5254	1.12012	Exact Match	0	0
