# Supplementary material for: Unveiling the Micronome of Cassava (Manihot esculenta Crantz)
Source: PLoS One. 2016 Jan 22;11(1):e0147251. doi: 10.1371/journal.pone.0147251 (PMC4723133; doi:10.1371/journal.pone.0147251)
Supplement: S2 Table — (XLSX) [file pone.0147251.s002.xlsx]

## Sheet: Suppl Table 2
S2 Table Characterisation of the identified conserved miRNAs for cassava (Manihot esculenta) using GSS database
miRNA	miRNA sequence	GSS Acc. Hit	Reference miRNA Sequence	pre-mirna length	miRNA length	mismatches	bulges	Loc	A/U%	G/C%	MFE (-ΔG)	AMFE	MFEI	Match type	Number of nts	Mismatches
159	AUUGGACUGAAGGGAGCUCC	JM110545	AUUGGAGUGAAGGGAGCUCCA, AUUGGAGUGAAGGGAGCUCCG, AUUGGAUUGAAGGGAGCUCCA, AUUGGAUUGAAGGGAGCUCCG, AUUGGAUUGAAGGGAGCUCCU	173	20	1		5'	47	53	88.5	51.1561	0.965209	3' sub polymorphic	2	1
159	UUGGACUGAAGGGAGCUC	JM110545	UUUGGACUGAAGGGAGCUCUA	173	18	1		5'	47	53	88.5	51.1561	0.965209	5' and 3' sub templated	3	0
166	CGGACCAGGCUUCAUUCC	HR933161	CGGACCAGGCUUCAUUCCCC, UCCGGACCAGGCUUCAUUCCC	97	18	3		3'	56	44	42	43.299	0.984067	3' sub templated	2	0
166	CUCGGACCAGGCUUCAUUC	HR933161	UCUCGGACCAGGCUUCAUUC	97	19	3		3'	56	44	42	43.299	0.984067	5' sub templated	1	0
166	CUCGGACCAGGCUUCAUUCC	HR933161	CUCGGACCAGGCUUCAUUCCC, UCUCGGACCAGGCUUCAUUCC	97	20	3		3'	56	44	42	43.299	0.984067	3' sub templated	1	0
166	UCGGACCAGGCUUCAUUC	HR933161	UCGGACCAGGCUUCAUUCUC	97	18	3		3'	56	44	42	43.299	0.984067	3' sub templated	2	0
166	UCGGACCAGGCUUCAUUCC	HR933161	UCGGACCAGGCUUCAUUCCC, UCGGACCAGGCUUCAUUCCCC, UCGGACCAGGCUUCAUUCCCG, UCGGACCAGGCUUCAUUCCCU, UCGGACCAGGCUUCAUUCCCCC, UCGGACCAGGCUUCAUUCCCUU, UCGGACCAGGCUUCAUUCCCGU	97	19	3		3'	56	44	42	43.299	0.984067	3' sub templated	1	0
166	UCGGACCAGGCUUCAUUCCU	HR933161	UCGGACCAGGCUUCAUUCCUA, UCGGACCAGGCUUCAUUCCUU, UCGGACCAGGCUCCAUUCCUU	97	20	3		3'	56	44	42	43.299	0.984067	3' sub templated	1	0
166	UCGGACCAGGCUUCAUUCCUC	HR933161	UCGGAUCAGGCUUCAUUCCUC	97	21	3		3'	56	44	42	43.299	0.984067	polymorphic	1	1
166	GGAAUGUUGUCUGGUUCAAGG	HR933161	GGAAUGUUGUCUGGUUCAAGG	97	21	3		5'	56	44	42	43.299	0.984067	Exact Match	0	0
166	UCGGACCAGGCUUCAUUCCUC	HR933161	UCGGACCAGGCUUCAUUCCUC	97	21	3		3'	56	44	42	43.299	0.984067	Exact Match	0	0
166	UCGGACCAGGCUUCAUUCCU	HR933161	UCGGACCAGGCUUCAUUCCU	97	20	3		3'	56	44	42	43.299	0.984067	Exact Match	0	0
166	UCGGACCAGGCUUCAUUCC	HR933161	UCGGACCAGGCUUCAUUCC	97	19	3		3'	56	44	42	43.299	0.984067	Exact Match	0	0
169	AGCCAAGGAUGACUUGCC	BH793692	CAGCCAAGGAUGACUUGCC, AGCCAAGGAUGACUUGCCGG, AAGCCAAGGAUGACUUGCCGG, AAGCCAAGGAUGACUUGCCUA, GAGCCAAGGAUGACUUGCCGU, UGAGCCAAGGAUGACUUGCCG, AAGCCAAGGAUGACUUGCCUG, CAGCCAAGGAUGACUUGCCGG, CAGCCAAGGAUGACUUGCCGU, GAGCCAAGGAUGACUUGCCGC, UCAGCCAAGGAUGACUUGCCG, UGAGCCAAGGAUGACUUGCCA, UGAGCCAAGGAUGACUUGCCU, AAGCCAAGGAUGACUUGCCGA, CAGCCAAGGAUGACUUGCCGA	187	18	0	2 (1NT)	5'	57	43	95.2	50.9091	1.18393	5' sub templated	1	0
169	GGCAGUCUCCUUGGCUAU	BH793692	GGCAGUCUCCUUGGCUAUC, GGCAGUCUCCUUGGCUAUU	187	18	0	2 (1NT miRNA*)	3'	57	43	95.2	50.9091	1.18393	3' sub templated	1	0
169	UAGCCAAGGAGACUGCCC	BH793692	UAGCCAAGGAGACUGCCCAUG	187	18	0	2 (1NT miRNA*)	3'	57	43	95.2	50.9091	1.18393	3' sub templated	3	0
169	UAGCCAAGGAUGACUUGCC	BH793692	UAGCCAAGGAUGACUUGCCU, UAGCCAAGGAUGACUUGCCGG, UAGCCAAGGAUGACUUGCCUA, UAGCCAAGGAUGACUUGCCUG, UAGCCAAGGAUGACUUGCCUU, UAGCCAAGGAUGACUUGCCUGC	187	19	0	2 (1NT)	5'	57	43	95.2	50.9091	1.18393	3' sub templated	1	0
169	UAGCCAAGGAUGACUUGCCC	BH793692	UAGCCAAGGAUGACUUGCCCA	187	20	0	2 (1NT)	5'	57	43	95.2	50.9091	1.18393	3' sub templated	1	0
169	UAGCCAAGGAUGACUUGCCCG	BH793692	UAGCCAAGGAUGACUUGCCCG	187	21	0	2 (1NT)	5'	57	43	95.2	50.9091	1.18393	Exact Match	0	0
319	UUGGACUGAAGGGAGCUCC	JM110545	UUGGACUGAAGGGAGCUCCU, UUGGACUGAAGGGAGCUCCUU, UUUGGACUGAAGGGAGCUCCU, UUGGACUGAAGGGAGCUCCUUC	173	19	1		5'	47	53	88.5	51.1561	0.965209	3' sub templated	1	0
319	AUUGGACUGAAGGGAGCUCC	JM110545	AUUGGACUGAAGGGAGCUCC	173	20	1		5'	47	53	88.5	51.1561	0.965209	Exact Match	0	0
319	UUGGACUGAAGGGAGCUCC	JM110545	UUGGACUGAAGGGAGCUCC	173	19	1		5'	47	53	88.5	51.1561	0.965209	Exact Match	0	0
393	AUCAAUGCGAUCCCUUUGGA	HR887265	AUCAAUGCGAUCCUUUUGGAGG	115	20	1	1 (1NT)	3'	59	41	51.7	44.9565	1.0965	3' sub polymorphic	3	1
393	UCCAAAGGGAUCGCAUUGA	HR887265	CAUCCAAAGGGAUCGCAUUGA	115	19	1	1 (1NT)	3'	59	41	51.7	44.9565	1.0965	5' sub templated	2	0
393	UCCAAAGGGAUCGCAUUGAUC	HR887265	AUCCAAAGGGAUCGCAUUGAUC, UCCAAAGGGAUCGCAUUGAUCC, UCCAAAGGAAUCGCAUUGAUCC	115	21	1	1 (1NT)	3'	59	41	51.7	44.9565	1.0965	5' sub templated	1	0
393	UCCAAAGGGAUCGCAUUGAUCU	HR887265	UCCAAAGGGAUCGCAUUGAUCU	115	22	1	1 (1NT)	3'	59	41	51.7	44.9565	1.0965	Exact Match	0	0
393	UUCCAAAGGGAUCGCAUUGAUC	HR887265	UUCCAAAGGGAUCGCAUUGAUC	115	22	1	1 (1NT)	3'	59	41	51.7	44.9565	1.0965	Exact Match	0	0
393	UCCAAAGGGAUCGCAUUGAUC	HR887265	UCCAAAGGGAUCGCAUUGAUC	115	21	1	1 (1NT)	3'	59	41	51.7	44.9565	1.0965	Exact Match	0	0
399	UGCCAAAGGAGAUUUGCUC	HR902262	UGCCAAAGGAGAUUUGCUCGG, UGCCAAAGGAGAUUUGCUCGU	128	19	2		3'	55	45	56.1	43.8281	0.973958	3' sub templated	2	0
399	UGCCAAAGGAGAUUUGCUCAC	HR902262	UGCCAAAGGAGAUUUGCUCAC	128	21	3		3'	55	45	56.1	43.8281	0.973958	Exact Match	0	0
2275	UUUGGUUUCCUCCAAUAUCU	HR890701	UUUGGUUUCCUCCAAUAUCUCA	76	20	2	1 (1NT)	3'	64	36	26.4	34.7368	0.964912	3' sub templated	2	0
2275	UUUGGUUUCCUCCAAUAUCUUA	HR890701	UUUGGUUUCCUCCAAUAUCUUA	76	22	2	1 (1NT)	3'	64	36	26.4	34.7368	0.964912	Exact Match	0	0
The miRNAs identified in cassava from GSS data were characterised in terms of mismatches = the number of mismatches between the miRNA sequence and the miRNA* sequences in the pre-miRNA, bulges = the number of bulges in the miRNA and/or miRNA* sequences in the pre-miRNA and how many nucletides (nts) were involved, the miRNA start position in the pri-miRNA, the miRNA stop position in the pri-miRNA,…
The miRNAs highlighted in green were the miRNAs that were also identified in the deep-sequencing data
The miRNAs that have been bolded represent the miRNAs that were also idetified in cassava in previous studies
