# Supplementary material for: Unveiling the Micronome of Cassava (Manihot esculenta Crantz)
Source: PLoS One. 2016 Jan 22;11(1):e0147251. doi: 10.1371/journal.pone.0147251 (PMC4723133; doi:10.1371/journal.pone.0147251)
Supplement: S4 Table — (XLSX) [file pone.0147251.s004.xlsx]

## Sheet: Suppl. Table 4
S4 Table Characterisation of the identified novel miRNAs for cassava (Manihot esculenta Crantz) using deep sequencing data
miRNA	Scaffold	miRNA Sequence	miRNA* Sequence	Hairpin Sequence	Start	End	Orientation	sRNA length	Hairpin Length	Hairpin Start	Hairpin End	Genomic Hits	Minimum Free Energy(MFE)	Adjusted MFE	Hairpin G/C%	Hairpin A/U%	MFEI
mes-1	scaffold00080 length=573596	AAGACTGGGAACAGGCAGAGC	ATGCACTGCCTCTTCCCTGGC(1)	GAGGGTAAAGAAAGAGACGGACAAAGACTGGGAACAGGCAGAGCATGGGTGGAACTATTAACACAAGTATCTGTTTTAGCACCACCCATGCACTGCCTCTTCCCTGGCTTGCGGGTCTTCTTTTTCTGCTCCCTC	302099	302119	- [Negative strand]	21	135	302007	302141	2	-70.4	-52.1482	50.3704	49.6296	-1.03529
mes-1	scaffold07571 length=808787	AAGACTGGGAACAGGCAGAGC	ATGCACTGCCTCTTCCCTGGC(1)	ACAAAGACTGGGAACAGGCAGAGCATGGATGGAGCTATTAATGGAAATATCTGTTTTGGCTCCACCCATGCACTGCCTCTTCCCTGGCTTGT	410112	410132	+ [Positive strand]	21	92	410108	410199	2	-49.9	-54.2391	48.913	51.087	-1.10889
mes-2	scaffold07131 length=41430	AATGGAGGAAGGACTCACCTTGGC	TTTCGGCTAAGGGACCCTTTTATA(7)	TGGTGAGGAATGGAGGAAGGACTCACCTTGGCCGAAAATGGGAAAAAACTCGCCCGTTTTCGGCTAAGGGACCCTTTTATAGTGGCTGGCCA	40523	40546	+ [Positive strand]	24	92	40514	40605	1	-43.2	-46.9565	52.1739	47.8261	-0.9
mes-3	scaffold03404 length=173063	AATTTAATAACGGATTTTGAGATC	GATCTCAATCCGTTAATAAATTTG(1)	ATAAATTTAATAACGGATTTTGAGATCCGTTATAAATCCGTTACTAAATTAGCTAAAAATTAGTAACGGATCTCAATCCGTTAATAAATTTGT	138837	138860	- [Negative strand]	24	93	138770	138862	9	-35.5	-38.172	25.8065	74.1936	-1.47917
mes-3	scaffold09555 length=26845	AATTTAATAACGGATTTTGAGATC	GATCTCAATCCGTTAATAAATTTG(1)	ATAAATTTAATAACGGATTTTGAGATCCGTTATAAATCTATTACTAAATTAGCTAAAAGTTAGTAACGGATCTCAATCCGTTAATAAATTTGT	21213	21236	+ [Positive strand]	24	93	21209	21301	9	-35.8	-38.4946	24.7312	75.2688	-1.55652
mes-4	scaffold05214 length=1463792	AGATATTGGCGTGCCTCAATC	TTGAGCCGCGTCAATATCTCC(1)	AGATATTGGCGTGCCTCAATCTAATTACATGGTTAAATGATATGTTTTAGCCAAGTACTTTGGATTGAGCCGCGTCAATATCT	128561	128581	- [Negative strand]	21	83	128498	128580	1	-42.1	-50.7229	37.3494	62.6506	-1.35806
mes-5	scaffold01634 length=9920	ATTCGGCTCGTTAAGACTCGCGAG	CTATTCGTGAGCTACTCGAGACT(1)	GAGCTGTAAATGAGCCAAGCTATTCGTGAGCTACTCGAGACTCGACTCGATAAAAGCTTGACCGAGTTTGGCTCGTTTTTTAAACGAGCCAAACTCGAGCTCAATTTTGAGGCTCGTCACTTAAACGAGCTGAGCTTGAGCTCCATAGTATTCGGCTCGTTAAGACTCGCGAGCTGGCTCGTTTTTAGGCTC	2680	2703	+ [Positive strand]	24	192	2530	2721	14	-87.1	-45.3646	47.9167	52.0833	-0.946739
mes-6	scaffold03581 length=1597864	CATTGTTCACTCTCCCTAAAG	TGATGCCTTAAGGGAGAGTGG(1) TGATGCCTTAAGGGAGAGTG(1)	ATGGCAGCCATTGTTCACTCTCCCTAAAGGCTTCAACCAATTTGTGGACTACACAAAGCTTGATGCCTTAAGGGAGAGTGGATAAAAGCTGTCAT	762780	762800	- [Negative strand]	21	95	762713	762807	1	-54.5	-57.3684	44.2105	55.7895	-1.29762
mes-7	scaffold00492 length=297294	CTGAAGTTGCTGATTCACCTCT	CCAAAGGTGAATCGGCAGCTT(1)	AGGTAAGATCCAAAGGTGAATCGGCAGCTTCAGGCATTTAACTTGCAACATTTGCTTATTGTTTGCCTTTTTTTGTTTAAACTCTTTGTAGCGATCAGGATACCCAACCAACTTGAAGCAAGATTCTCAGTTTAAACAAAAAAAAGGCAAACAACAAGCAAATGCTGTAAGTTGAATGCCTGAAGTTGCTGATTCACCTCTGGATCTTACCT	230474	230495	+ [Positive strand]	22	212	230294	230505	1	-127	-59.9057	38.2075	61.7925	-1.5679
mes-8	scaffold06557 length=16783	CTTGGACTGAAGGGAGCTCCCT	AGAGCTTCCTTCAGTCCACTCA(1) GAGCTTCCTTCAGTCCACTCA(1)	GTAATGAGAAATGGTTTAAGAGAGCTTCCTTCAGTCCACTCATGGACGGGTGAAGGGTTTGAATTATATGCCGACTCATTCATTCAAACACAATAGGAAATGGTAACAGTGATTGCTATTGTGAATGTGTGAATGATGCGGGAGATAAATTTCATCCTTCTCTTCTCTGTGCTTGGACTGAAGGGAGCTCCCTTTAACTGTTTCTTCATCTC	8170	8191	+ [Positive strand]	22	212	7998	8209	4	-95.2	-44.9057	41.0377	58.9623	-1.09425
mes-8	scaffold03429 length=191257	CTTGGACTGAAGGGAGCTCCCT	AGAGCTTCCTTCAGTCCACTCA(1) GAGCTTCCTTCAGTCCACTCA(1)	ATTATGAGAAACGGTTTAAGAGAGCTTCCTTCAGTCCACTCATGGACGGGTGAAGGGTTTGAATTATATGCCGACTCATTCATTCAAACGCAATAGAAAAAGGGTAGAGGTTGCTATTGTGAATGTATGAATGATGCGGGAGATAAAATTTCATCCTTCTCTTCTCTGTGCTTGGACTGAAGGGAGCTCCCTTTAATTGTTTCCTTCATGAT	24308	24329	+ [Positive strand]	22	212	24137	24348	4	-91.33	-43.0802	40.566	59.434	-1.06198
mes-9	scaffold03429 length=191257	GAGCTTCCTTCAGTCCACTC	CTTGGACTGAAGGGAGCTCCC(1) TTGGACTGAAGGGAGCTCCC(1)	TATGAGAAACGGTTTAAGAGAGCTTCCTTCAGTCCACTCATGGACGGGTGAAGGGTTTGAATTATATGCCGACTCATTCATTCAAACGCAATAGAAAAAGGGTAGAGGTTGCTATTGTGAATGTATGAATGATGCGGGAGATAAAATTTCATCCTTCTCTTCTCTGTGCTTGGACTGAAGGGAGCTCCCTTTAATTGTTTCCTTCATG	24159	24178	+ [Positive strand]	20	208	24139	24346	2	-88.93	-42.7548	41.3462	58.6538	-1.03407
mes-9	scaffold06557 length=16783	GAGCTTCCTTCAGTCCACTC	CTTGGACTGAAGGGAGCTCCC(1) TTGGACTGAAGGGAGCTCCC(1)	GAGAAATGGTTTAAGAGAGCTTCCTTCAGTCCACTCATGGACGGGTGAAGGGTTTGAATTATATGCCGACTCATTCATTCAAACACAATAGGAAATGGTAACAGTGATTGCTATTGTGAATGTGTGAATGATGCGGGAGATAAATTTCATCCTTCTCTTCTCTGTGCTTGGACTGAAGGGAGCTCCCTTTAACTGTTTCTT	8020	8039	+ [Positive strand]	20	201	8003	8203	2	-94.3	-46.9154	41.2935	58.7065	-1.13614
mes-10	scaffold02017 length=45726	GCAAGTCGTTCTAGCTCTTC	AGAGCCAAGAATGACTTGCC(1)	GTCTTGCATGAAGTGGTGAAGAGTGGAGTTAGAGCCAAGAATGACTTGCCGACTTGGCCATGAGAATGCTCAAAAACGACGGGTTGCCTGCCGGTCGGCAAGTCGTTCTAGCTCTTCTTTGCTCTCTACTTTTTCATGCGAGAC	31155	31174	- [Negative strand]	20	144	31127	31270	1	-80.6	-55.9722	50	50	-1.11944
mes-11	scaffold02421 length=1208364	GCTCTCCCGTCTTCTGTCATC	TTGACAGAAGAGAGAGAGCAC(3)	ATGTTGACAGAAGAGAGAGAGCACAACCCGCCATTGGCTGAAGAGAGTCTTTACTTTTGTTGGGAGTGTGCTCTCCCGTCTTCTGTCATCAT	988633	988653	+ [Positive strand]	21	92	988563	988654	1	-45.3	-49.2391	47.8261	52.1739	-1.02955
mes-12	scaffold01497 length=163575	GTTCCCCTGATCACTTCACTG	ACTGAAGTGTTTGGGGGAACT(4) CTGAAGTGTTTGGGGGAACT(2) CTGAAGTGTTTGGGGGAACTC(2)	GGAGTTCCCCTGATCACTTCACTGGGGTGGGCTACAGTTTCCAGGAAACCCTACTGAAGTGTTTGGGGGAACTCC	23514	23534	+ [Positive strand]	21	75	23510	23584	1	-43	-57.3333	54.6667	45.3333	-1.04878
mes-12	scaffold11495 length=1024170	GTTCCCTTGACCACTTCATTG	ACTGAAGTGTTTGGGGGAACT(4) CTGAAGTGTTTGGGGGAACT(2) CTGAAGTGTTTGGGGGAACTC(2)	CCCTTGAGTTCCCTTGACCACTTCATTGGGGCTATATACTCTACTACTCCCACTGAAGTGTTTGGGGGAACTCTGGG	417326	417346	+ [Positive strand]	21	77	417318	417394	1	-39.7	-51.5584	50.6493	49.3507	-1.01795
mes-13	scaffold05782 length=100675	GTTGACGACGAGAGAGAGCAC	TGCTCTCTGCCGTCGTCATA(1)	CTTTGACATAATTGGTTGACGACGAGAGAGAGCACACTTGTTAGCATTCATGCTGTGGTCATGGGCGTCTATAAGTGTGCTCTCTGCCGTCGTCATACAATATGGTCAAAG	12608	12628	- [Negative strand]	21	111	12531	12641	2	-58.7	-52.8829	45.9459	54.0541	-1.15098
mes-14	scaffold03604 length=1045410	TCCCGACACCACCCATTCCAT	TAATGGAGATGGGTGGCTCGG(1) TAATGGAGATGGGTGGCTCG(1)	GAGGAAGTTAATGGAGATGGGTGGCTCGGGAAGAAGAAAAAGAGGCCTAGTCTTCTTCCCGACACCACCCATTCCATCCACTTCCTC	533359	533379	- [Negative strand]	21	87	533348	533434	1	-53.5	-61.4943	51.7241	48.2759	-1.18889
mes-15	scaffold02960 length=726236	TCCCTGTATGCCATCTGCAAAG	CCGCAGATGGCATGCGAGGAG(1)	GTGTGCCTGGCTCCCTGTATGCCATCTGCAAAGCTCATCAGAAAGTCGGTGGCCTCCGCAGATGGCATGCGAGGAGCCATGCATGC	648643	648664	- [Negative strand]	22	86	648589	648674	1	-53.1	-61.7442	59.3023	40.6977	-1.04118
mes-16	scaffold05884 length=412399	TCTGAATCCCTGACGAAGCCT	GCTTCGTCAGCGGTTCAGAGA(1) CTTCGTCAGCGGTTCAGAGA(1) GCTTCGTCAGCGGTTCAGAGAT(1)	TCCTTAAGGCTTCGTCAGCGGTTCAGAGATTCTCTGAATCCCTGACGAAGCCTTGAATGCTGCTGGA	79799	79819	+ [Positive strand]	21	67	79766	79832	1	-37.7	-56.2687	50.7463	49.2537	-1.10882
mes-17a	scaffold00631 length=240588	TCTTGATTGATAGAGCTGTATT	TTTAAACGCCAGTTCTGCTTCAG(1)	TGAGGATTAATATTCAGCTTTAAACGCCAGTTCTGCTTCAGAAAATTCTTGATTGATAGAGCTGTATTTATTCTGAGCCTATTAATTCTCA	7749	7770	+ [Positive strand]	22	91	7702	7792	1	-26.7	-29.3407	32.967	67.033	-0.89
mes-17b	scaffold00631 length=240588	TGATTGATAGAGCTGTATT	AACGCCAGTTCTGCTTCAG(1)	TGAGGATTAATATTCAGCTTTAAACGCCAGTTCTGCTTCAGAAAATTCTTGATTGATAGAGCTGTATTTATTCTGAGCCTATTAATTCTCA	7752	7770	+ [Positive strand]	19	91	7702	7792	1	-26.7	-29.3407	32.967	67.033	-0.89
mes-18	scaffold00363 length=96289	TGAACATAACGAGTCTTGTTTG	TAACTTGACAGACTCGTTACT(1)	AGAAGAGAGGCCTAGCATGAACATAACGAGTCTTGTTTGGTAGACAAGGATGACTTGCCTGATCCTTTTCTTCAATGGGAGAGTTCTCAGGCAGTCTCCTTGTCTAACTTGACAGACTCGTTACTTTCGTGCTAGGCCTTCTCTTCT	71959	71980	- [Negative strand]	22	147	71850	71996	1	-92.2	-62.7211	45.5782	54.4218	-1.37612
mes-19a	scaffold09876 length=927613	TGAAGATGAAGAGCTACGTAT	TCACTGGCTCTCATCTTTCATG(1)	GGAAGAGAGGCCTTGTATGAAGATGAAGAGCTACGTATGATAGCCAAGGATGACTTGCCTATCTCCTGCCGTAGATATATAAAAAAAAATGCACAAGAAAGAATATGGTGGGAGGTTCTTTCGTATGGGTGGAGCTAGGCAGTCTCCTTTGGCTAGTCTCACTGGCTCTCATCTTTCATGCTAGGCCTGCATCTCTTCC	536533	536553	+ [Positive strand]	21	199	536515	536713	1	-90.6	-45.5276	45.7286	54.2714	-0.995604
mes-19b	scaffold09876 length=927613	TGAAGATGAAGAGCTACGTATGA	TCACTGGCTCTCATCTTTCATG(1)	GGAAGAGAGGCCTTGTATGAAGATGAAGAGCTACGTATGATAGCCAAGGATGACTTGCCTATCTCCTGCCGTAGATATATAAAAAAAAATGCACAAGAAAGAATATGGTGGGAGGTTCTTTCGTATGGGTGGAGCTAGGCAGTCTCCTTTGGCTAGTCTCACTGGCTCTCATCTTTCATGCTAGGCCTGCATCTCTTCC	536533	536555	+ [Positive strand]	23	199	536515	536713	1	-90.6	-45.5276	45.7286	54.2714	-0.995604
mes-20a	scaffold01701 length=781344	TGAAGATGAAGAGCTATGTTT	TGACTGGCTCTTATCTTTCATG(1)	GGAAGAGGGGCTTCGTATGAAGATGAAGAGCTATGTTTGATAGCCAAGGATGACTTGCCTATCTCCTCCAACAGGGTTTCAAACAGATGAATAATGCAGAAGAATGCGGTGGGATTAATCTGGATTTGGAGCTCTTTTGTGGCTCATAGGCAGTCTCCTTCGGCTAGTCTGACTGGCTCTTATCTTTCATGCTAGGCCTGCATCTCTTCC	436613	436633	+ [Positive strand]	21	210	436595	436804	1	-95.1	-45.2857	46.6667	53.3333	-0.970408
mes-20b	scaffold01701 length=781344	TGAAGATGAAGAGCTATGTTTG	TGACTGGCTCTTATCTTTCAT(1) TGACTGGCTCTTATCTTTCATG(2)	GGAAGAGGGGCTTCGTATGAAGATGAAGAGCTATGTTTGATAGCCAAGGATGACTTGCCTATCTCCTCCAACAGGGTTTCAAACAGATGAATAATGCAGAAGAATGCGGTGGGATTAATCTGGATTTGGAGCTCTTTTGTGGCTCATAGGCAGTCTCCTTCGGCTAGTCTGACTGGCTCTTATCTTTCATGCTAGGCCTGCATCTCTTCC	436613	436634	+ [Positive strand]	22	210	436595	436804	1	-95.1	-45.2857	46.6667	53.3333	-0.970408
mes-21	scaffold01701 length=781344	TGACTGGCTCTTATCTTTCATG	TGAAGATGAAGAGCTATGTTT(1) TGAAGATGAAGAGCTATGTTTG(1) TGAAGATGAAGAGCTATGTTTGA(1)	GGAAGAGGGGCTTCGTATGAAGATGAAGAGCTATGTTTGATAGCCAAGGATGACTTGCCTATCTCCTCCAACAGGGTTTCAAACAGATGAATAATGCAGAAGAATGCGGTGGGATTAATCTGGATTTGGAGCTCTTTTGTGGCTCATAGGCAGTCTCCTTCGGCTAGTCTGACTGGCTCTTATCTTTCATGCTAGGCCTGCATCTCTTCC	436765	436786	+ [Positive strand]	22	210	436595	436804	1	-95.1	-45.2857	46.6667	53.3333	-0.970408
mes-22	scaffold03581 length=1597864	TGATGCCTTAAGGGAGAGTGG	ACTCTCCCTAAAGGCTTCAAC(20)	TGGCAGCCATTGTTCACTCTCCCTAAAGGCTTCAACCAATTTGTGGACTACACAAAGCTTGATGCCTTAAGGGAGAGTGGATAAAAGCTGTCA	762728	762748	- [Negative strand]	21	93	762714	762806	1	-53.5	-57.5269	45.1613	54.8387	-1.27381
mes-23	scaffold01190 length=195395	TGCTCCCTACCGTCGTCATGC	GTTGACGACGAGAGAGAGCAC(1)	ATTGGTTGACGACGAGAGAGAGCACGCATGTTAGCATTCATGCTGTGATCATGGTTGTCTACAAGTGTGCTCCCTACCGTCGTCATGCAAT	159493	159513	- [Negative strand]	21	91	159489	159579	1	-41.2	-45.2747	48.3516	51.6484	-0.936364
mes-24	scaffold02975 length=182202	TTCACCTTTCAACATTTTTAACAT	GTTAAAAACGTCAAAAAGTGAAGA(1)	GTAGAAAGAAAATAATCACGTTAAAAACGTCAAAAAGTGAAGAAGCAGTGGTTGTAGGTGAGAGATTAGATTTTCTCTCCAATGTTATTTTTGTAATTACAACCACAAAAAAGATAAGAAAGAGTTGTGATTCTAAAAATAATCTCTCGCCCTAACTAGTACTTCTTCACCTTTCAACATTTTTAACATGGTCATTTTCTTTCTAC	16594	16617	- [Negative strand]	24	206	16576	16781	1	-71.13	-34.5291	31.068	68.932	-1.11141
mes-25	scaffold04043 length=1626127	TTCCCAATGTCGCCCATTCCGA	GGAATGGGCGGTTTGGGAAAA(1)	AGAGAGCTACTGGAAGTTGTAGGAATGGGCGGTTTGGGAAAAAATCATATACATAAATACGATAACAGATTACGTCGAAAATCAAATTAAGTGTATACAAGTTTTCTTCCCAATGTCGCCCATTCCGATGATTTCCAGAAGCTCCT	391327	391348	- [Negative strand]	22	146	391308	391453	1	-59.12	-40.4931	38.3562	61.6438	-1.05571
mes-26	scaffold07690 length=2175	TTCTCCTGATCACTTCATTGT	ACTGAAGTGTTTGGGGGAACT(1) CTGAAGTGTTTGGGGGAACT(2)	GAGTTCTCCTGATCACTTCATTGTAGACTCAATAAGGAGTAGTTGTTTGCACTGAAGTGTTTGGGGGAACTC	1468	1488	+ [Positive strand]	21	72	1464	1535	1	-34.19	-47.4861	43.0556	56.9444	-1.1029
mes-27	scaffold05875 length=2438543	TTGAGGCGATTGTTCTACATG	AACCATGTAGAACAAACACCTC(1)	TTGTTATGAGAAAACCATGTAGAACAAACACCTCAGTCATAGCAGGCACTATTAATATTTCTAAAGTATGCTCTTCCAATACTTACAAATCAGTGCATGAGTGAAATGCCAAGAGTGTTTATTTGCAAGTATTGGAAGAGCTTACTTTAAATCTATTAATAGTGCTGCTATGGTTGAGGCGATTGTTCTACATGGTTTCCTCATAACAA	2354622	2354642	- [Negative strand]	21	209	2354606	2354814	1	-114.6	-54.8325	34.9282	65.0718	-1.56986
mes-28	scaffold06158 length=569785	TTTGCAGTTCGAAAGTGGAAGC	TTCCACTTTCAATTGCAAAGG(2)	CCAATGCCCTTTGCAGTTCGAAAGTGGAAGCATTTTCACAAGCAGTCGCAGCTGGAAGCGCTTCCACTTTCAATTGCAAAGGAAATTGG	283854	283875	+ [Positive strand]	22	89	283844	283932	4	-47.2	-53.0337	47.191	52.809	-1.12381
mes-28	scaffold03209 length=5567	TTTGCAGTTCGAAAGTGGAAGC	TTCCACTTTCAATTGCAAAGG(2)	CCTTTGCAGTTCGAAAGTGGAAGCATTTTCACAAGCAGTAGCAGCTGGAAGCGCTTCCACTTTCAATTGCAAAGG	1523	1544	- [Negative strand]	22	75	1471	1545	4	-40.6	-54.1333	46.6667	53.3333	-1.16
mes-28	scaffold02373 length=107001	TTTGCAGTTCGAAAGTGGAAGC	TTCCGCTTTCAATTGCAAAGG(6)	CTCTTTGCAGTTCGAAAGTGGAAGCATTTTCGCGACTCCTTCGATTGGAGCAGCAGCTTCCGCTTTCAATTGCAAAGGG	78689	78710	- [Negative strand]	22	79	78634	78712	4	-41.6	-52.6582	49.3671	50.6329	-1.06667
mes-29	scaffold03604 length=1045410	TTTTCCCAAGACCTCCCATACC	TATGGGGGGATTGGGCAAAAT(1)	AAGGGAGAGGGGTTGCTGGGAGCTATGGGTATGGGGGGATTGGGCAAAATTGCTTGGCTTTGTTTATTAGCAGAGGCTAAAGCTGATTTTTCCCAAGACCTCCCATACCAGTGGCCTCCAGCTGTTTCCTCCCCTT	533110	533131	- [Negative strand]	22	136	533082	533217	1	-78.6	-57.7941	51.4706	48.5294	-1.12286
The miRNA bolded represents the novel miRNA that was identified in a previous study
