# Supplementary material for: Unveiling the Micronome of Cassava (Manihot esculenta Crantz)
Source: PLoS One. 2016 Jan 22;11(1):e0147251. doi: 10.1371/journal.pone.0147251 (PMC4723133; doi:10.1371/journal.pone.0147251)
Supplement: S5 Table — (XLSX) [file pone.0147251.s005.xlsx]

## Sheet: Sheet1
S5 Table Conserved miRNA targets in cassava using EST and GSS databses, and deep-sequencing data
miRNA Family	Target Acc.	Expectation	UPE	miRNA start	miRNA end	Target start	Target end	miRNA aligned fragment	Target aligned fragment	Inhibition	TargetnDesc.
miR156	TC4543	2	14.071	1	20	1020	1039	AAUUGACAGAAGAGAGUGAG	CUCACUCUCUUUUGUAAAUU	Cleavage	homologue to UniRef100_A7Q164 Cluster: Chromosome chr10 scaffold_43, whole genome shotgun sequence; n=1; Vitis vinifera|Rep: Chromosome chr10 scaffold_43, whole genome shotgun sequence - Vitis vinifera (Grape), partial (41%)
miR156	TC4543	2	14.071	1	20	1020	1039	AAUUGACAGAAGAGAGUGAG	CUCACUCUCUUUUGUAAAUU	Cleavage	homologue to UniRef100_A7Q164 Cluster: Chromosome chr10 scaffold_43, whole genome shotgun sequence; n=1; Vitis vinifera|Rep: Chromosome chr10 scaffold_43, whole genome shotgun sequence - Vitis vinifera (Grape), partial (41%)
miR156	TC4543	3	14.258	1	20	1019	1038	AUUGACAGAAGAGAGUGAGC	ACUCACUCUCUUUUGUAAAU	Cleavage	homologue to UniRef100_A7Q164 Cluster: Chromosome chr10 scaffold_43, whole genome shotgun sequence; n=1; Vitis vinifera|Rep: Chromosome chr10 scaffold_43, whole genome shotgun sequence - Vitis vinifera (Grape), partial (41%)
miR156	TC10156	3	17.048	1	20	291	310	UUGACAGAAGAUAGAGGGCA	UGCCCUAUAUUUGCUGUUAA	Cleavage	homologue to UniRef100_A7QFM5 Cluster: Chromosome chr8 scaffold_88, whole genome shotgun sequence; n=1; Vitis vinifera|Rep: Chromosome chr8 scaffold_88, whole genome shotgun sequence - Vitis vinifera (Grape), partial (57%)
miR156	DB928259	3	21.38	1	19	196	215	UGACAGA-AGAGAGAGAGCA	UUCUCUCUCUCUCUCUGUCA	Cleavage	homologue to UniRef100_A7QYK0 Cluster: Chromosome undetermined scaffold_248, whole genome shotgun sequence; n=1; Vitis vinifera|Rep: Chromosome undetermined scaffold_248, whole genome shotgun sequence - Vitis vinifera (Grape), partial (18%)
miR156	DB925658	3	16.849	1	20	363	382	UUGACAGAAGAGAGAGAGCA	UCCUUUCUUUCUUCUGUUGA	Cleavage	homologue to UniRef100_A9V415 Cluster: Predicted protein; n=1; Monosiga brevicollis MX1|Rep: Predicted protein - Monosiga, partial (1%)
miR156	DB932349	3	11.494	1	20	324	343	AAUUGACAGAAGAGAGUGAG	UUCAUUUUCUUCUGUGAAUU	Cleavage	homologue to UniRef100_Q9SK63 Cluster: Expressed protein; n=1; Arabidopsis thaliana|Rep: Expressed protein - Arabidopsis thaliana (Mouse-ear cress), partial (17%)
miR156	DB932349	3	11.494	1	20	324	343	AAUUGACAGAAGAGAGUGAG	UUCAUUUUCUUCUGUGAAUU	Cleavage	homologue to UniRef100_Q9SK63 Cluster: Expressed protein; n=1; Arabidopsis thaliana|Rep: Expressed protein - Arabidopsis thaliana (Mouse-ear cress), partial (17%)
miR156	TC7898	3	17.695	1	21	978	998	AUUGACAGAAGAGAGUGAGCA	UGCUCAUUUUCUUUUAUCAAU	Cleavage	similar to UniRef100_A7P0R8 Cluster: Chromosome chr19 scaffold_4, whole genome shotgun sequence; n=1; Vitis vinifera|Rep: Chromosome chr19 scaffold_4, whole genome shotgun sequence - Vitis vinifera (Grape), partial (48%)
miR156	TC7898	3	17.658	1	20	978	997	UUGACAGAAGAGAGUGAGCA	UGCUCAUUUUCUUUUAUCAA	Cleavage	similar to UniRef100_A7P0R8 Cluster: Chromosome chr19 scaffold_4, whole genome shotgun sequence; n=1; Vitis vinifera|Rep: Chromosome chr19 scaffold_4, whole genome shotgun sequence - Vitis vinifera (Grape), partial (48%)
miR156	DV455014	3	8.961	1	20	39	57	AAUUGACAGAAGAGAGUGAG	UUCACUCUCUUCUG-CAAUU	Cleavage	similar to UniRef100_A7P1J5 Cluster: Chromosome chr19 scaffold_4, whole genome shotgun sequence; n=1; Vitis vinifera|Rep: Chromosome chr19 scaffold_4, whole genome shotgun sequence - Vitis vinifera (Grape), partial (45%)
miR156	DV455014	3	8.961	1	20	39	57	AAUUGACAGAAGAGAGUGAG	UUCACUCUCUUCUG-CAAUU	Cleavage	similar to UniRef100_A7P1J5 Cluster: Chromosome chr19 scaffold_4, whole genome shotgun sequence; n=1; Vitis vinifera|Rep: Chromosome chr19 scaffold_4, whole genome shotgun sequence - Vitis vinifera (Grape), partial (45%)
miR156	TC3767	0	16.851	1	20	566	585	UGACAGAAGAGAGAGAGCAC	GUGCUCUCUCUCUUCUGUCA	Cleavage	similar to UniRef100_A7P2C9 Cluster: Chromosome chr1 scaffold_5, whole genome shotgun sequence; n=1; Vitis vinifera|Rep: Chromosome chr1 scaffold_5, whole genome shotgun sequence - Vitis vinifera (Grape), partial (25%)
miR156	TC3767	1	16.851	1	20	566	585	UGACAGAAGAGAGUGAGCAC	GUGCUCUCUCUCUUCUGUCA	Cleavage	similar to UniRef100_A7P2C9 Cluster: Chromosome chr1 scaffold_5, whole genome shotgun sequence; n=1; Vitis vinifera|Rep: Chromosome chr1 scaffold_5, whole genome shotgun sequence - Vitis vinifera (Grape), partial (25%)
miR156	TC3767	1	16.851	1	20	566	585	UGACAGAAGAGAGUGAGCAC	GUGCUCUCUCUCUUCUGUCA	Cleavage	similar to UniRef100_A7P2C9 Cluster: Chromosome chr1 scaffold_5, whole genome shotgun sequence; n=1; Vitis vinifera|Rep: Chromosome chr1 scaffold_5, whole genome shotgun sequence - Vitis vinifera (Grape), partial (25%)
miR156	TC3767	1	16.602	1	21	566	586	UUGACAGAAGAGAGAGAGCAC	GUGCUCUCUCUCUUCUGUCAU	Cleavage	similar to UniRef100_A7P2C9 Cluster: Chromosome chr1 scaffold_5, whole genome shotgun sequence; n=1; Vitis vinifera|Rep: Chromosome chr1 scaffold_5, whole genome shotgun sequence - Vitis vinifera (Grape), partial (25%)
miR156	TC3767	2	16.602	1	21	566	586	UUGACAGAAGAGAGUGAGCAC	GUGCUCUCUCUCUUCUGUCAU	Cleavage	similar to UniRef100_A7P2C9 Cluster: Chromosome chr1 scaffold_5, whole genome shotgun sequence; n=1; Vitis vinifera|Rep: Chromosome chr1 scaffold_5, whole genome shotgun sequence - Vitis vinifera (Grape), partial (25%)
miR156	TC3767	2	16.602	1	21	566	586	UUGACAGAAGAUAGAGAGCAC	GUGCUCUCUCUCUUCUGUCAU	Cleavage	similar to UniRef100_A7P2C9 Cluster: Chromosome chr1 scaffold_5, whole genome shotgun sequence; n=1; Vitis vinifera|Rep: Chromosome chr1 scaffold_5, whole genome shotgun sequence - Vitis vinifera (Grape), partial (25%)
miR156	TC3767	2	16.602	1	22	565	586	UUGACAGAAGAUAGAGAGCACA	UGUGCUCUCUCUCUUCUGUCAU	Cleavage	similar to UniRef100_A7P2C9 Cluster: Chromosome chr1 scaffold_5, whole genome shotgun sequence; n=1; Vitis vinifera|Rep: Chromosome chr1 scaffold_5, whole genome shotgun sequence - Vitis vinifera (Grape), partial (25%)
miR156	TC3767	2	16.602	1	21	566	586	UUGACAGAAGAUAGAGAGCAC	GUGCUCUCUCUCUUCUGUCAU	Cleavage	similar to UniRef100_A7P2C9 Cluster: Chromosome chr1 scaffold_5, whole genome shotgun sequence; n=1; Vitis vinifera|Rep: Chromosome chr1 scaffold_5, whole genome shotgun sequence - Vitis vinifera (Grape), partial (25%)
miR156	TC3767	2.5	16.602	1	21	566	586	UUGACAGAAGAUAGAGGGCAC	GUGCUCUCUCUCUUCUGUCAU	Cleavage	similar to UniRef100_A7P2C9 Cluster: Chromosome chr1 scaffold_5, whole genome shotgun sequence; n=1; Vitis vinifera|Rep: Chromosome chr1 scaffold_5, whole genome shotgun sequence - Vitis vinifera (Grape), partial (25%)
miR156	TC11444	2.5	20.21	1	20	867	886	AAUUGACAGAAGAGAGUGAG	UUCAUUCUCUUCUCUCAAUU	Cleavage	similar to UniRef100_A7P8E5 Cluster: Chromosome chr3 scaffold_8, whole genome shotgun sequence; n=1; Vitis vinifera|Rep: Chromosome chr3 scaffold_8, whole genome shotgun sequence - Vitis vinifera (Grape), partial (77%)
miR156	TC11444	2.5	20.21	1	20	867	886	AAUUGACAGAAGAGAGUGAG	UUCAUUCUCUUCUCUCAAUU	Cleavage	similar to UniRef100_A7P8E5 Cluster: Chromosome chr3 scaffold_8, whole genome shotgun sequence; n=1; Vitis vinifera|Rep: Chromosome chr3 scaffold_8, whole genome shotgun sequence - Vitis vinifera (Grape), partial (77%)
miR156	TC5708	3	23.592	1	20	112	131	ACAGAAGAUAGAGAGCACAG	CUGGUCUCUCUGUUUUCUGU	Cleavage	similar to UniRef100_A7PJR4 Cluster: Chromosome chr12 scaffold_18, whole genome shotgun sequence; n=1; Vitis vinifera|Rep: Chromosome chr12 scaffold_18, whole genome shotgun sequence - Vitis vinifera (Grape), partial (28%)
miR156	FF380924	0	17.781	1	20	226	245	UGACAGAAGAGAGAGAGCAC	GUGCUCUCUCUCUUCUGUCA	Cleavage	similar to UniRef100_A7PKG5 Cluster: Chromosome chr15 scaffold_19, whole genome shotgun sequence; n=1; Vitis vinifera|Rep: Chromosome chr15 scaffold_19, whole genome shotgun sequence - Vitis vinifera (Grape), partial (57%)
miR156	FF380924	1	17.781	1	20	226	245	UGACAGAAGAGAGUGAGCAC	GUGCUCUCUCUCUUCUGUCA	Cleavage	similar to UniRef100_A7PKG5 Cluster: Chromosome chr15 scaffold_19, whole genome shotgun sequence; n=1; Vitis vinifera|Rep: Chromosome chr15 scaffold_19, whole genome shotgun sequence - Vitis vinifera (Grape), partial (57%)
miR156	FF380924	1	17.781	1	20	226	245	UGACAGAAGAGAGUGAGCAC	GUGCUCUCUCUCUUCUGUCA	Cleavage	similar to UniRef100_A7PKG5 Cluster: Chromosome chr15 scaffold_19, whole genome shotgun sequence; n=1; Vitis vinifera|Rep: Chromosome chr15 scaffold_19, whole genome shotgun sequence - Vitis vinifera (Grape), partial (57%)
miR156	FF380924	1	17.902	1	21	226	246	UUGACAGAAGAGAGAGAGCAC	GUGCUCUCUCUCUUCUGUCAU	Cleavage	similar to UniRef100_A7PKG5 Cluster: Chromosome chr15 scaffold_19, whole genome shotgun sequence; n=1; Vitis vinifera|Rep: Chromosome chr15 scaffold_19, whole genome shotgun sequence - Vitis vinifera (Grape), partial (57%)
miR156	FF380924	2	17.902	1	21	226	246	UUGACAGAAGAGAGUGAGCAC	GUGCUCUCUCUCUUCUGUCAU	Cleavage	similar to UniRef100_A7PKG5 Cluster: Chromosome chr15 scaffold_19, whole genome shotgun sequence; n=1; Vitis vinifera|Rep: Chromosome chr15 scaffold_19, whole genome shotgun sequence - Vitis vinifera (Grape), partial (57%)
miR156	FF380924	2	17.902	1	21	226	246	UUGACAGAAGAUAGAGAGCAC	GUGCUCUCUCUCUUCUGUCAU	Cleavage	similar to UniRef100_A7PKG5 Cluster: Chromosome chr15 scaffold_19, whole genome shotgun sequence; n=1; Vitis vinifera|Rep: Chromosome chr15 scaffold_19, whole genome shotgun sequence - Vitis vinifera (Grape), partial (57%)
miR156	FF380924	2	17.902	1	21	226	246	UUGACAGAAGAUAGAGAGCAC	GUGCUCUCUCUCUUCUGUCAU	Cleavage	similar to UniRef100_A7PKG5 Cluster: Chromosome chr15 scaffold_19, whole genome shotgun sequence; n=1; Vitis vinifera|Rep: Chromosome chr15 scaffold_19, whole genome shotgun sequence - Vitis vinifera (Grape), partial (57%)
miR156	FF380924	2	17.902	1	21	226	246	UUGACAGAAGAUAGAGAGCAC	GUGCUCUCUCUCUUCUGUCAU	Cleavage	similar to UniRef100_A7PKG5 Cluster: Chromosome chr15 scaffold_19, whole genome shotgun sequence; n=1; Vitis vinifera|Rep: Chromosome chr15 scaffold_19, whole genome shotgun sequence - Vitis vinifera (Grape), partial (57%)
miR156	FF380924	2.5	17.902	1	21	226	246	UUGACAGAAGAUAGAGGGCAC	GUGCUCUCUCUCUUCUGUCAU	Cleavage	similar to UniRef100_A7PKG5 Cluster: Chromosome chr15 scaffold_19, whole genome shotgun sequence; n=1; Vitis vinifera|Rep: Chromosome chr15 scaffold_19, whole genome shotgun sequence - Vitis vinifera (Grape), partial (57%)
miR156	CK643750	2.5	11.632	1	20	119	138	AAUUGACAGAAGAGAGUGAG	AUUACUUUCUUUUGUCAAUU	Cleavage	similar to UniRef100_A7PM79 Cluster: Chromosome chr14 scaffold_21, whole genome shotgun sequence; n=1; Vitis vinifera|Rep: Chromosome chr14 scaffold_21, whole genome shotgun sequence - Vitis vinifera (Grape), partial (11%)
miR156	CK643750	2.5	11.632	1	20	119	138	AAUUGACAGAAGAGAGUGAG	AUUACUUUCUUUUGUCAAUU	Cleavage	similar to UniRef100_A7PM79 Cluster: Chromosome chr14 scaffold_21, whole genome shotgun sequence; n=1; Vitis vinifera|Rep: Chromosome chr14 scaffold_21, whole genome shotgun sequence - Vitis vinifera (Grape), partial (11%)
miR156	TC2473	3	21.876	1	20	79	98	UGACAGAAGAGAGAGAGCAC	GUGUUUUCUUUCUUCCGUCA	Cleavage	similar to UniRef100_A7PY76 Cluster: Chromosome chr15 scaffold_37, whole genome shotgun sequence; n=1; Vitis vinifera|Rep: Chromosome chr15 scaffold_37, whole genome shotgun sequence - Vitis vinifera (Grape), partial (91%)
miR156	TC7560	2.5	24.934	1	20	52	71	UUGACAGAAGAGAGAGAGCA	AGCUCUCUUUCUGCUGUCAA	Cleavage	similar to UniRef100_A7PZI1 Cluster: Chromosome chr15 scaffold_40, whole genome shotgun sequence; n=1; Vitis vinifera|Rep: Chromosome chr15 scaffold_40, whole genome shotgun sequence - Vitis vinifera (Grape), complete
miR156	TC7560	3	24.934	1	20	52	71	UUGACAGAAGAUAGAGAGCA	AGCUCUCUUUCUGCUGUCAA	Cleavage	similar to UniRef100_A7PZI1 Cluster: Chromosome chr15 scaffold_40, whole genome shotgun sequence; n=1; Vitis vinifera|Rep: Chromosome chr15 scaffold_40, whole genome shotgun sequence - Vitis vinifera (Grape), complete
miR156	TC7560	3	24.934	1	20	52	71	UUGACAGAAGAUAGAGAGCA	AGCUCUCUUUCUGCUGUCAA	Cleavage	similar to UniRef100_A7PZI1 Cluster: Chromosome chr15 scaffold_40, whole genome shotgun sequence; n=1; Vitis vinifera|Rep: Chromosome chr15 scaffold_40, whole genome shotgun sequence - Vitis vinifera (Grape), complete
miR156	TC7560	3	24.934	1	23	49	71	UUGACAGAAGAUAGAGAGCACUC	GAAAGCUCUCUUUCUGCUGUCAA	Cleavage	similar to UniRef100_A7PZI1 Cluster: Chromosome chr15 scaffold_40, whole genome shotgun sequence; n=1; Vitis vinifera|Rep: Chromosome chr15 scaffold_40, whole genome shotgun sequence - Vitis vinifera (Grape), complete
miR156	DB928939	2.5	21.117	1	20	130	149	UUGACAGAAGAGAGAGAGCA	AGCUCUCUUUCUGCUGUCAA	Cleavage	similar to UniRef100_A7PZI1 Cluster: Chromosome chr15 scaffold_40, whole genome shotgun sequence; n=1; Vitis vinifera|Rep: Chromosome chr15 scaffold_40, whole genome shotgun sequence - Vitis vinifera (Grape), partial (45%)
miR156	DB928939	3	21.117	1	20	130	149	UUGACAGAAGAUAGAGAGCA	AGCUCUCUUUCUGCUGUCAA	Cleavage	similar to UniRef100_A7PZI1 Cluster: Chromosome chr15 scaffold_40, whole genome shotgun sequence; n=1; Vitis vinifera|Rep: Chromosome chr15 scaffold_40, whole genome shotgun sequence - Vitis vinifera (Grape), partial (45%)
miR156	DB928939	3	21.117	1	20	130	149	UUGACAGAAGAUAGAGAGCA	AGCUCUCUUUCUGCUGUCAA	Cleavage	similar to UniRef100_A7PZI1 Cluster: Chromosome chr15 scaffold_40, whole genome shotgun sequence; n=1; Vitis vinifera|Rep: Chromosome chr15 scaffold_40, whole genome shotgun sequence - Vitis vinifera (Grape), partial (45%)
miR156	DB928939	3	21.117	1	20	130	149	UUGACAGAAGAUAGAGAGCA	AGCUCUCUUUCUGCUGUCAA	Cleavage	similar to UniRef100_A7PZI1 Cluster: Chromosome chr15 scaffold_40, whole genome shotgun sequence; n=1; Vitis vinifera|Rep: Chromosome chr15 scaffold_40, whole genome shotgun sequence - Vitis vinifera (Grape), partial (45%)
miR156	DB929446	3	17.793	1	20	236	255	UUGACAGAAGAUAGAGGGCA	UGCCCUAUAUUUGCUGUUAA	Cleavage	similar to UniRef100_A7QFM5 Cluster: Chromosome chr8 scaffold_88, whole genome shotgun sequence; n=1; Vitis vinifera|Rep: Chromosome chr8 scaffold_88, whole genome shotgun sequence - Vitis vinifera (Grape), partial (30%)
miR156	TC9624	2	9.583	1	20	44	63	UGACAGAAGAGAGAGAGCAC	GUCCUCUUUCUCUUUUGUCA	Cleavage	similar to UniRef100_A7QLD3 Cluster: Chromosome chr11 scaffold_118, whole genome shotgun sequence; n=1; Vitis vinifera|Rep: Chromosome chr11 scaffold_118, whole genome shotgun sequence - Vitis vinifera (Grape), partial (57%)
miR156	TC9624	3	9.583	1	21	43	63	UGACAGAAGAGAGUGAGCACU	AGUCCUCUUUCUCUUUUGUCA	Cleavage	similar to UniRef100_A7QLD3 Cluster: Chromosome chr11 scaffold_118, whole genome shotgun sequence; n=1; Vitis vinifera|Rep: Chromosome chr11 scaffold_118, whole genome shotgun sequence - Vitis vinifera (Grape), partial (57%)
miR156	TC9624	3	9.583	1	21	43	63	UGACAGAAGAGAGUGAGCACU	AGUCCUCUUUCUCUUUUGUCA	Cleavage	similar to UniRef100_A7QLD3 Cluster: Chromosome chr11 scaffold_118, whole genome shotgun sequence; n=1; Vitis vinifera|Rep: Chromosome chr11 scaffold_118, whole genome shotgun sequence - Vitis vinifera (Grape), partial (57%)
miR156	TC9624	3	8.277	1	21	44	64	UUGACAGAAGAGAGAGAGCAC	GUCCUCUUUCUCUUUUGUCAC	Cleavage	similar to UniRef100_A7QLD3 Cluster: Chromosome chr11 scaffold_118, whole genome shotgun sequence; n=1; Vitis vinifera|Rep: Chromosome chr11 scaffold_118, whole genome shotgun sequence - Vitis vinifera (Grape), partial (57%)
miR156	TC2284	2	16.167	1	20	211	230	UGACAGAAGAGAGAGAGCAC	GUCCUCUUUCUCUUUUGUCA	Cleavage	similar to UniRef100_A7QLD3 Cluster: Chromosome chr11 scaffold_118, whole genome shotgun sequence; n=1; Vitis vinifera|Rep: Chromosome chr11 scaffold_118, whole genome shotgun sequence - Vitis vinifera (Grape), partial (98%)
miR156	TC2284	3	16.167	1	21	210	230	UGACAGAAGAGAGUGAGCACU	AGUCCUCUUUCUCUUUUGUCA	Cleavage	similar to UniRef100_A7QLD3 Cluster: Chromosome chr11 scaffold_118, whole genome shotgun sequence; n=1; Vitis vinifera|Rep: Chromosome chr11 scaffold_118, whole genome shotgun sequence - Vitis vinifera (Grape), partial (98%)
miR156	TC2284	3	16.167	1	21	210	230	UGACAGAAGAGAGUGAGCACU	AGUCCUCUUUCUCUUUUGUCA	Cleavage	similar to UniRef100_A7QLD3 Cluster: Chromosome chr11 scaffold_118, whole genome shotgun sequence; n=1; Vitis vinifera|Rep: Chromosome chr11 scaffold_118, whole genome shotgun sequence - Vitis vinifera (Grape), partial (98%)
miR156	TC2284	3	16.291	1	21	211	231	UUGACAGAAGAGAGAGAGCAC	GUCCUCUUUCUCUUUUGUCAC	Cleavage	similar to UniRef100_A7QLD3 Cluster: Chromosome chr11 scaffold_118, whole genome shotgun sequence; n=1; Vitis vinifera|Rep: Chromosome chr11 scaffold_118, whole genome shotgun sequence - Vitis vinifera (Grape), partial (98%)
miR156	DV456109	0	17.806	1	20	142	161	UGACAGAAGAGAGAGAGCAC	GUGCUCUCUCUCUUCUGUCA	Cleavage	similar to UniRef100_A7QP31 Cluster: Chromosome chr1 scaffold_136, whole genome shotgun sequence; n=1; Vitis vinifera|Rep: Chromosome chr1 scaffold_136, whole genome shotgun sequence - Vitis vinifera (Grape), partial (20%)
miR156	DV456109	1	17.806	1	20	142	161	UGACAGAAGAGAGUGAGCAC	GUGCUCUCUCUCUUCUGUCA	Cleavage	similar to UniRef100_A7QP31 Cluster: Chromosome chr1 scaffold_136, whole genome shotgun sequence; n=1; Vitis vinifera|Rep: Chromosome chr1 scaffold_136, whole genome shotgun sequence - Vitis vinifera (Grape), partial (20%)
miR156	DV456109	1	17.806	1	20	142	161	UGACAGAAGAGAGUGAGCAC	GUGCUCUCUCUCUUCUGUCA	Cleavage	similar to UniRef100_A7QP31 Cluster: Chromosome chr1 scaffold_136, whole genome shotgun sequence; n=1; Vitis vinifera|Rep: Chromosome chr1 scaffold_136, whole genome shotgun sequence - Vitis vinifera (Grape), partial (20%)
miR156	DV456109	1	18.245	1	21	142	162	UUGACAGAAGAGAGAGAGCAC	GUGCUCUCUCUCUUCUGUCAU	Cleavage	similar to UniRef100_A7QP31 Cluster: Chromosome chr1 scaffold_136, whole genome shotgun sequence; n=1; Vitis vinifera|Rep: Chromosome chr1 scaffold_136, whole genome shotgun sequence - Vitis vinifera (Grape), partial (20%)
miR156	DV456109	2	18.245	1	21	142	162	UUGACAGAAGAGAGUGAGCAC	GUGCUCUCUCUCUUCUGUCAU	Cleavage	similar to UniRef100_A7QP31 Cluster: Chromosome chr1 scaffold_136, whole genome shotgun sequence; n=1; Vitis vinifera|Rep: Chromosome chr1 scaffold_136, whole genome shotgun sequence - Vitis vinifera (Grape), partial (20%)
miR156	DV456109	2	18.245	1	21	142	162	UUGACAGAAGAUAGAGAGCAC	GUGCUCUCUCUCUUCUGUCAU	Cleavage	similar to UniRef100_A7QP31 Cluster: Chromosome chr1 scaffold_136, whole genome shotgun sequence; n=1; Vitis vinifera|Rep: Chromosome chr1 scaffold_136, whole genome shotgun sequence - Vitis vinifera (Grape), partial (20%)
miR156	DV456109	2	18.245	1	21	142	162	UUGACAGAAGAUAGAGAGCAC	GUGCUCUCUCUCUUCUGUCAU	Cleavage	similar to UniRef100_A7QP31 Cluster: Chromosome chr1 scaffold_136, whole genome shotgun sequence; n=1; Vitis vinifera|Rep: Chromosome chr1 scaffold_136, whole genome shotgun sequence - Vitis vinifera (Grape), partial (20%)
miR156	DV456109	2	18.245	1	21	142	162	UUGACAGAAGAUAGAGAGCAC	GUGCUCUCUCUCUUCUGUCAU	Cleavage	similar to UniRef100_A7QP31 Cluster: Chromosome chr1 scaffold_136, whole genome shotgun sequence; n=1; Vitis vinifera|Rep: Chromosome chr1 scaffold_136, whole genome shotgun sequence - Vitis vinifera (Grape), partial (20%)
miR156	DV456109	2.5	18.245	1	21	142	162	UUGACAGAAGAUAGAGGGCAC	GUGCUCUCUCUCUUCUGUCAU	Cleavage	similar to UniRef100_A7QP31 Cluster: Chromosome chr1 scaffold_136, whole genome shotgun sequence; n=1; Vitis vinifera|Rep: Chromosome chr1 scaffold_136, whole genome shotgun sequence - Vitis vinifera (Grape), partial (20%)
miR156	DV455740	3	17.393	1	22	431	452	AAUUGACAGAAGAGAGUGAGCA	UGCUCUCUAUCUUCUGUCAAUG	Cleavage	similar to UniRef100_A7QPU0 Cluster: Chromosome chr10 scaffold_138, whole genome shotgun sequence; n=1; Vitis vinifera|Rep: Chromosome chr10 scaffold_138, whole genome shotgun sequence - Vitis vinifera (Grape), partial (61%)
miR156	DV455740	3	17.393	1	22	431	452	AAUUGACAGAAGAGAGUGAGCA	UGCUCUCUAUCUUCUGUCAAUG	Cleavage	similar to UniRef100_A7QPU0 Cluster: Chromosome chr10 scaffold_138, whole genome shotgun sequence; n=1; Vitis vinifera|Rep: Chromosome chr10 scaffold_138, whole genome shotgun sequence - Vitis vinifera (Grape), partial (61%)
miR156	DV455740	2	16.356	1	20	428	447	ACAGAAGAUAGAGAGCACAG	AUAUGCUCUCUAUCUUCUGU	Cleavage	similar to UniRef100_A7QPU0 Cluster: Chromosome chr10 scaffold_138, whole genome shotgun sequence; n=1; Vitis vinifera|Rep: Chromosome chr10 scaffold_138, whole genome shotgun sequence - Vitis vinifera (Grape), partial (61%)
miR156	DV455740	2	17.051	1	21	431	451	AUUGACAGAAGAGAGUGAGCA	UGCUCUCUAUCUUCUGUCAAU	Cleavage	similar to UniRef100_A7QPU0 Cluster: Chromosome chr10 scaffold_138, whole genome shotgun sequence; n=1; Vitis vinifera|Rep: Chromosome chr10 scaffold_138, whole genome shotgun sequence - Vitis vinifera (Grape), partial (61%)
miR156	DV455740	1	17.393	1	21	432	452	UGUUGACAGAAGAUAGAGAGC	GCUCUCUAUCUUCUGUCAAUG	Cleavage	similar to UniRef100_A7QPU0 Cluster: Chromosome chr10 scaffold_138, whole genome shotgun sequence; n=1; Vitis vinifera|Rep: Chromosome chr10 scaffold_138, whole genome shotgun sequence - Vitis vinifera (Grape), partial (61%)
miR156	DV455740	1	16.37	1	20	431	450	UUGACAGAAGAGAGAGAGCA	UGCUCUCUAUCUUCUGUCAA	Cleavage	similar to UniRef100_A7QPU0 Cluster: Chromosome chr10 scaffold_138, whole genome shotgun sequence; n=1; Vitis vinifera|Rep: Chromosome chr10 scaffold_138, whole genome shotgun sequence - Vitis vinifera (Grape), partial (61%)
miR156	DV455740	2	16.37	1	20	431	450	UUGACAGAAGAGAGUGAGCA	UGCUCUCUAUCUUCUGUCAA	Cleavage	similar to UniRef100_A7QPU0 Cluster: Chromosome chr10 scaffold_138, whole genome shotgun sequence; n=1; Vitis vinifera|Rep: Chromosome chr10 scaffold_138, whole genome shotgun sequence - Vitis vinifera (Grape), partial (61%)
miR156	DV455740	0	16.37	1	20	431	450	UUGACAGAAGAUAGAGAGCA	UGCUCUCUAUCUUCUGUCAA	Cleavage	similar to UniRef100_A7QPU0 Cluster: Chromosome chr10 scaffold_138, whole genome shotgun sequence; n=1; Vitis vinifera|Rep: Chromosome chr10 scaffold_138, whole genome shotgun sequence - Vitis vinifera (Grape), partial (61%)
miR156	DV455740	0	16.37	1	22	429	450	UUGACAGAAGAUAGAGAGCACA	UAUGCUCUCUAUCUUCUGUCAA	Cleavage	similar to UniRef100_A7QPU0 Cluster: Chromosome chr10 scaffold_138, whole genome shotgun sequence; n=1; Vitis vinifera|Rep: Chromosome chr10 scaffold_138, whole genome shotgun sequence - Vitis vinifera (Grape), partial (61%)
miR156	DV455740	0	16.37	1	20	431	450	UUGACAGAAGAUAGAGAGCA	UGCUCUCUAUCUUCUGUCAA	Cleavage	similar to UniRef100_A7QPU0 Cluster: Chromosome chr10 scaffold_138, whole genome shotgun sequence; n=1; Vitis vinifera|Rep: Chromosome chr10 scaffold_138, whole genome shotgun sequence - Vitis vinifera (Grape), partial (61%)
miR156	DV455740	0.5	16.37	1	20	431	450	UUGACAGAAGAUAGAGGGCA	UGCUCUCUAUCUUCUGUCAA	Cleavage	similar to UniRef100_A7QPU0 Cluster: Chromosome chr10 scaffold_138, whole genome shotgun sequence; n=1; Vitis vinifera|Rep: Chromosome chr10 scaffold_138, whole genome shotgun sequence - Vitis vinifera (Grape), partial (61%)
miR156	TC3906	3	11.244	1	22	252	273	AAUUGACAGAAGAGAGUGAGCA	UUCUCAUUUUUUUCUGUGAAUU	Cleavage	similar to UniRef100_A7QQ42 Cluster: Chromosome chr2 scaffold_140, whole genome shotgun sequence; n=1; Vitis vinifera|Rep: Chromosome chr2 scaffold_140, whole genome shotgun sequence - Vitis vinifera (Grape), partial (70%)
miR156	TC3906	3	11.244	1	22	252	273	AAUUGACAGAAGAGAGUGAGCA	UUCUCAUUUUUUUCUGUGAAUU	Cleavage	similar to UniRef100_A7QQ42 Cluster: Chromosome chr2 scaffold_140, whole genome shotgun sequence; n=1; Vitis vinifera|Rep: Chromosome chr2 scaffold_140, whole genome shotgun sequence - Vitis vinifera (Grape), partial (70%)
miR156	TC8714	2.5	11.628	1	20	150	168	AUUGACAGAAGAGAGUGAGC	GCUCA-UCUCUUCUGUUAAU	Cleavage	similar to UniRef100_A7QTN2 Cluster: Chromosome chr11 scaffold_170, whole genome shotgun sequence; n=1; Vitis vinifera|Rep: Chromosome chr11 scaffold_170, whole genome shotgun sequence - Vitis vinifera (Grape), partial (41%)
miR156	TC4547	2.5	10.992	1	20	1722	1741	ACAGAAGAUAGAGAGCACAG	CUGUGCAUUUUGUCUUCUGU	Cleavage	similar to UniRef100_A7QYF4 Cluster: Chromosome undetermined scaffold_245, whole genome shotgun sequence; n=1; Vitis vinifera|Rep: Chromosome undetermined scaffold_245, whole genome shotgun sequence - Vitis vinifera (Grape), partial (98%)
miR156	DB935049	3	15.962	1	20	383	402	UGACAGAAGAGAGAGAGCAC	GUGUUCUUCCUCUUUUGUUA	Cleavage	similar to UniRef100_A7R0A0 Cluster: Chromosome undetermined scaffold_300, whole genome shotgun sequence; n=1; Vitis vinifera|Rep: Chromosome undetermined scaffold_300, whole genome shotgun sequence - Vitis vinifera (Grape), partial (48%)
miR156	DB935049	3	15.65	1	21	383	403	UUGACAGAAGAGAGAGAGCAC	GUGUUCUUCCUCUUUUGUUAA	Cleavage	similar to UniRef100_A7R0A0 Cluster: Chromosome undetermined scaffold_300, whole genome shotgun sequence; n=1; Vitis vinifera|Rep: Chromosome undetermined scaffold_300, whole genome shotgun sequence - Vitis vinifera (Grape), partial (48%)
miR156	TC2885	3	11.153	1	20	143	162	UGUUGACAGAAGAUAGAGAG	UUCUUUAUCUUUUGUUGAUA	Cleavage	similar to UniRef100_Q2QCW7 Cluster: 3-ketoacyl-CoA synthase; n=1; Gossypium hirsutum|Rep: 3-ketoacyl-CoA synthase - Gossypium hirsutum (Upland cotton) (Gossypium mexicanum), partial (39%)
miR156	TC5107	2.5	11.081	1	20	437	456	ACAGAAGAUAGAGAGCACAG	CUGUGCGUUUUGUCUUCUGU	Cleavage	similar to UniRef100_Q39193 Cluster: Protein kinase; n=1; Arabidopsis thaliana|Rep: Protein kinase - Arabidopsis thaliana (Mouse-ear cress), partial (9%)
miR156	DB927340	3	10.353	1	20	236	255	UUGACAGAAGAGAGAGAGCA	UGCUUUCUGUCUUCUGUUAU	Cleavage	similar to UniRef100_Q6NNK6 Cluster: At3g04040; n=2; Arabidopsis thaliana|Rep: At3g04040 - Arabidopsis thaliana (Mouse-ear cress), partial (38%)
miR156	DB927340	2.5	10.353	1	20	236	255	UUGACAGAAGAUAGAGAGCA	UGCUUUCUGUCUUCUGUUAU	Cleavage	similar to UniRef100_Q6NNK6 Cluster: At3g04040; n=2; Arabidopsis thaliana|Rep: At3g04040 - Arabidopsis thaliana (Mouse-ear cress), partial (38%)
miR156	DB927340	2.5	10.353	1	20	236	255	UUGACAGAAGAUAGAGAGCA	UGCUUUCUGUCUUCUGUUAU	Cleavage	similar to UniRef100_Q6NNK6 Cluster: At3g04040; n=2; Arabidopsis thaliana|Rep: At3g04040 - Arabidopsis thaliana (Mouse-ear cress), partial (38%)
miR156	DB927340	2.5	10.353	1	20	236	255	UUGACAGAAGAUAGAGAGCA	UGCUUUCUGUCUUCUGUUAU	Cleavage	similar to UniRef100_Q6NNK6 Cluster: At3g04040; n=2; Arabidopsis thaliana|Rep: At3g04040 - Arabidopsis thaliana (Mouse-ear cress), partial (38%)
miR156	DB927340	3	10.353	1	20	236	255	UUGACAGAAGAUAGAGGGCA	UGCUUUCUGUCUUCUGUUAU	Cleavage	similar to UniRef100_Q6NNK6 Cluster: At3g04040; n=2; Arabidopsis thaliana|Rep: At3g04040 - Arabidopsis thaliana (Mouse-ear cress), partial (38%)
miR156	DB933977	2	11.57	1	20	566	585	AAUUGACAGAAGAGAGUGAG	CUCGAUCUCUUCUGUCGAUU	Cleavage	similar to UniRef100_Q9M9F0 Cluster: F3F9.15; n=1; Arabidopsis thaliana|Rep: F3F9.15 - Arabidopsis thaliana (Mouse-ear cress), partial (36%)
miR156	DB933977	2	11.57	1	20	566	585	AAUUGACAGAAGAGAGUGAG	CUCGAUCUCUUCUGUCGAUU	Cleavage	similar to UniRef100_Q9M9F0 Cluster: F3F9.15; n=1; Arabidopsis thaliana|Rep: F3F9.15 - Arabidopsis thaliana (Mouse-ear cress), partial (36%)
miR156	DB933977	3	11.644	1	20	565	584	AUUGACAGAAGAGAGUGAGC	ACUCGAUCUCUUCUGUCGAU	Cleavage	similar to UniRef100_Q9M9F0 Cluster: F3F9.15; n=1; Arabidopsis thaliana|Rep: F3F9.15 - Arabidopsis thaliana (Mouse-ear cress), partial (36%)
miR156	TC9113	2	12.946	1	22	447	468	AAUUGACAGAAGAGAGUGAGCA	UUCUCACUUUCUUCUGUCGAUG	Cleavage	similar to UniRef100_Q9UU89 Cluster: Protein ham1; n=1; Schizosaccharomyces pombe|Rep: Protein ham1 - Schizosaccharomyces pombe (Fission yeast), partial (18%)
miR156	TC9113	2	12.946	1	22	447	468	AAUUGACAGAAGAGAGUGAGCA	UUCUCACUUUCUUCUGUCGAUG	Cleavage	similar to UniRef100_Q9UU89 Cluster: Protein ham1; n=1; Schizosaccharomyces pombe|Rep: Protein ham1 - Schizosaccharomyces pombe (Fission yeast), partial (18%)
miR156	TC9113	2	13.098	1	21	447	467	AUUGACAGAAGAGAGUGAGCA	UUCUCACUUUCUUCUGUCGAU	Cleavage	similar to UniRef100_Q9UU89 Cluster: Protein ham1; n=1; Schizosaccharomyces pombe|Rep: Protein ham1 - Schizosaccharomyces pombe (Fission yeast), partial (18%)
miR156	TC9113	3	13.879	1	20	446	465	UGACAGAAGAGAGUGAGCAC	CUUCUCACUUUCUUCUGUCG	Cleavage	similar to UniRef100_Q9UU89 Cluster: Protein ham1; n=1; Schizosaccharomyces pombe|Rep: Protein ham1 - Schizosaccharomyces pombe (Fission yeast), partial (18%)
miR156	TC9113	3	13.879	1	20	446	465	UGACAGAAGAGAGUGAGCAC	CUUCUCACUUUCUUCUGUCG	Cleavage	similar to UniRef100_Q9UU89 Cluster: Protein ham1; n=1; Schizosaccharomyces pombe|Rep: Protein ham1 - Schizosaccharomyces pombe (Fission yeast), partial (18%)
miR156	TC9113	3	13.386	1	20	447	466	UUGACAGAAGAGAGAGAGCA	UUCUCACUUUCUUCUGUCGA	Cleavage	similar to UniRef100_Q9UU89 Cluster: Protein ham1; n=1; Schizosaccharomyces pombe|Rep: Protein ham1 - Schizosaccharomyces pombe (Fission yeast), partial (18%)
miR156	TC9113	2	13.386	1	20	447	466	UUGACAGAAGAGAGUGAGCA	UUCUCACUUUCUUCUGUCGA	Cleavage	similar to UniRef100_Q9UU89 Cluster: Protein ham1; n=1; Schizosaccharomyces pombe|Rep: Protein ham1 - Schizosaccharomyces pombe (Fission yeast), partial (18%)
miR156	DB923116	2	3.471	1	20	68	87	UUGACAGAAGAGAGAGAGCA	UCCUCUCUCUCUACUGUCAA	Cleavage	similar to UniRef100_Q9XIN3 Cluster: Expressed protein; n=1; Arabidopsis thaliana|Rep: Expressed protein - Arabidopsis thaliana (Mouse-ear cress), partial (8%)
miR156	DB923116	3	3.471	1	20	68	87	UUGACAGAAGAGAGUGAGCA	UCCUCUCUCUCUACUGUCAA	Cleavage	similar to UniRef100_Q9XIN3 Cluster: Expressed protein; n=1; Arabidopsis thaliana|Rep: Expressed protein - Arabidopsis thaliana (Mouse-ear cress), partial (8%)
miR156	DB923116	3	3.471	1	20	68	87	UUGACAGAAGAUAGAGAGCA	UCCUCUCUCUCUACUGUCAA	Cleavage	similar to UniRef100_Q9XIN3 Cluster: Expressed protein; n=1; Arabidopsis thaliana|Rep: Expressed protein - Arabidopsis thaliana (Mouse-ear cress), partial (8%)
miR156	DB923116	3	3.471	1	22	66	87	UUGACAGAAGAUAGAGAGCACA	UCUCCUCUCUCUCUACUGUCAA	Cleavage	similar to UniRef100_Q9XIN3 Cluster: Expressed protein; n=1; Arabidopsis thaliana|Rep: Expressed protein - Arabidopsis thaliana (Mouse-ear cress), partial (8%)
miR156	DB923116	3	3.471	1	20	68	87	UUGACAGAAGAUAGAGAGCA	UCCUCUCUCUCUACUGUCAA	Cleavage	similar to UniRef100_Q9XIN3 Cluster: Expressed protein; n=1; Arabidopsis thaliana|Rep: Expressed protein - Arabidopsis thaliana (Mouse-ear cress), partial (8%)
miR156	FF379695	2	18.873	1	20	324	343	UGACAGAAGAGAGAGAGCAC	GUGGUCUCUCUCUUCUGUCU	Cleavage	UniRef100_A7PY56 Cluster: Chromosome chr15 scaffold_37, whole genome shotgun sequence; n=1; Vitis vinifera|Rep: Chromosome chr15 scaffold_37, whole genome shotgun sequence - Vitis vinifera (Grape), partial (13%)
miR156	FF379695	3	18.873	1	20	324	343	UGACAGAAGAGAGUGAGCAC	GUGGUCUCUCUCUUCUGUCU	Cleavage	UniRef100_A7PY56 Cluster: Chromosome chr15 scaffold_37, whole genome shotgun sequence; n=1; Vitis vinifera|Rep: Chromosome chr15 scaffold_37, whole genome shotgun sequence - Vitis vinifera (Grape), partial (13%)
miR156	FF379695	3	18.873	1	20	324	343	UGACAGAAGAGAGUGAGCAC	GUGGUCUCUCUCUUCUGUCU	Cleavage	UniRef100_A7PY56 Cluster: Chromosome chr15 scaffold_37, whole genome shotgun sequence; n=1; Vitis vinifera|Rep: Chromosome chr15 scaffold_37, whole genome shotgun sequence - Vitis vinifera (Grape), partial (13%)
miR156	TC11731	3	11.454	1	20	309	329	UUGACAG-AAGAGAGUGAGCA	UGUUCAUUCUCUUUCUGUCAA	Cleavage	UniRef100_A9XW95 Cluster: RNA polymerase beta'' subunit; n=1; Manihot esculenta|Rep: RNA polymerase beta'' subunit - Manihot esculenta (Cassava) (Manioc), partial (10%)
miR156	TC6382	3	11.559	1	20	324	343	UGACAGAAGAGAGAGAGCAC	GUGCUCUUUUUCUUUUGUUU	Cleavage	UniRef100_Q1DIL3 Cluster: Predicted protein; n=1; Coccidioides immitis|Rep: Predicted protein - Coccidioides immitis, partial (8%)
miR156	FF534802	3	8.841	1	20	447	466	UUGACAGAAGAGAGAGAGCA	CUCUCUCUCUCUUCUGUUGA	Cleavage	UniRef100_Q7Q5C8 Cluster: AGAP006515-PA; n=1; Anopheles gambiae str. PEST|Rep: AGAP006515-PA - Anopheles gambiae str. PEST, partial (5%)
miR156	TC11903	3	10.646	1	20	915	934	UGACAGAAGAGAGAGAGCAC	GUUCUUUCUCUCUUCUGUUC	Cleavage	weakly similar to UniRef100_A7PET6 Cluster: Chromosome chr11 scaffold_13, whole genome shotgun sequence; n=1; Vitis vinifera|Rep: Chromosome chr11 scaffold_13, whole genome shotgun sequence - Vitis vinifera (Grape), partial (94%)
miR156	DB923484	3	3.02	1	20	152	171	UGUUGACAGAAGAUAGAGAG	CUUUCUUUCUUCUCUCAACA	Cleavage	weakly similar to UniRef100_A9USF4 Cluster: Predicted protein; n=1; Monosiga brevicollis MX1|Rep: Predicted protein - Monosiga brevicollis MX1, partial (8%)
miR156	FG805999	3	13.36	1	20	177	196	AAUUGACAGAAGAGAGUGAG	UUCACGUUCUUCUGUUGAUU	Cleavage
miR156	FG805999	3	13.36	1	20	177	196	AAUUGACAGAAGAGAGUGAG	UUCACGUUCUUCUGUUGAUU	Cleavage
miR156	DV455287	3	16.553	1	22	620	641	AUUGACAGAAGAGAGUGAGCAC	GUGAUCACUCUUUUUUGUCAAG	Cleavage
miR156	DV455287	3	17.15	1	20	620	639	UGACAGAAGAGAGAGAGCAC	GUGAUCACUCUUUUUUGUCA	Cleavage
miR156	DV455287	2	17.15	1	20	620	639	UGACAGAAGAGAGUGAGCAC	GUGAUCACUCUUUUUUGUCA	Cleavage
miR156	DV455287	2	17.15	1	22	618	639	UGACAGAAGAGAGUGAGCACUU	AUGUGAUCACUCUUUUUUGUCA	Cleavage
miR156	DB930439	3	3.087	1	20	95	114	UGUUGACAGAAGAUAGAGAG	CUUUCUUUCUUCUCUCAACA	Cleavage
miR156	TC7210	3	3.295	1	20	152	171	UGUUGACAGAAGAUAGAGAG	CUUUCUUUCUUCUCUCAACA	Cleavage
miR156	DV455287	3	17.191	1	21	620	640	UUGACAGAAGAGAGAGAGCAC	GUGAUCACUCUUUUUUGUCAA	Cleavage
miR156	DB948833	2.5	17.333	1	20	448	467	UUGACAGAAGAGAGUGAGCA	UGCUCACUUUCUUCAGUUAA	Cleavage
miR156	DV455287	2	17.191	1	21	620	640	UUGACAGAAGAGAGUGAGCAC	GUGAUCACUCUUUUUUGUCAA	Cleavage
miR156	CK650833	3	8.687	1	21	129	149	UUGACAGAAGAUAGAGAGCAC	GUGCCCUUCAUCUUUUGUCAA	Cleavage
miR156	CK650833	3	8.687	1	21	129	149	UUGACAGAAGAUAGAGAGCAC	GUGCCCUUCAUCUUUUGUCAA	Cleavage
miR156	CK650833	3	8.687	1	22	128	149	UUGACAGAAGAUAGAGAGCACU	AGUGCCCUUCAUCUUUUGUCAA	Cleavage
miR156	CK650833	2	8.687	1	21	129	149	UUGACAGAAGAUAGAGGGCAC	GUGCCCUUCAUCUUUUGUCAA	Cleavage
miR157	DV455740	1	15.599	1	20	430	449	UGACAGAAGAUAGAGAGCAC	AUGCUCUCUAUCUUCUGUCA	Cleavage	similar to UniRef100_A7QPU0 Cluster: Chromosome chr10 scaffold_138, whole genome shotgun sequence; n=1; Vitis vinifera|Rep: Chromosome chr10 scaffold_138, whole genome shotgun sequence - Vitis vinifera (Grape), partial (61%)
miR157	DB927340	2.5	10.383	1	20	235	254	UGACAGAAGAUAGAGAGCAC	UUGCUUUCUGUCUUCUGUUA	Cleavage	similar to UniRef100_Q6NNK6 Cluster: At3g04040; n=2; Arabidopsis thaliana|Rep: At3g04040 - Arabidopsis thaliana (Mouse-ear cress), partial (38%)
miR157	CK650833	3	8.702	1	20	129	148	UGACAGAAGAUAGAGAGCAC	GUGCCCUUCAUCUUUUGUCA	Cleavage
miR157	DB933954	3	14.023	1	20	505	524	UGACAGAAGAUAGAGAGCAC	GUCUUGUUUAUCUUCUGUCA	Cleavage
miR157	TC2837	3	11.45	1	20	457	476	UGACAGAAGAUAGAGAGCAC	GUCUUGUUUAUCUUCUGUCA	Cleavage
miR159	DV445140	2.5	20.724	1	20	449	468	AUUGGACUGAAGGGAGCUCC	GGGGGACCCUUCAGUCCAAU	Cleavage	similar to UniRef100_A7Q165 Cluster: Chromosome chr10 scaffold_43, whole genome shotgun sequence; n=2; Vitis vinifera|Rep: Chromosome chr10 scaffold_43, whole genome shotgun sequence - Vitis vinifera (Grape), partial (30%)
miR159	TC11937	3	13.372	1	20	642	661	AUUGGACUGAAGGGAGCUCC	GGGGACCCCUUCAGUCCAGU	Cleavage	similar to UniRef100_A7PJE1 Cluster: Chromosome chr12 scaffold_18, whole genome shotgun sequence; n=1; Vitis vinifera|Rep: Chromosome chr12 scaffold_18, whole genome shotgun sequence - Vitis vinifera (Grape), partial (36%)
miR159	TC4811	3	15.728	1	20	30	49	AUUGGACUGAAGGGAGCUCC	GGGGACCCCUUCAGUCCAGU	Cleavage	similar to UniRef100_A2I5C7 Cluster: Lanceolate; n=1; Solanum lycopersicum|Rep: Lanceolate - Solanum lycopersicum (Tomato) (Lycopersicon esculentum), partial (18%)
miR159	TC5724	2.5	21.06	1	20	150	169	AUUGGACUGAAGGGAGCUCC	GGGGGACCCUUCAGUCCAAU	Cleavage	similar to UniRef100_A7Q165 Cluster: Chromosome chr10 scaffold_43, whole genome shotgun sequence; n=2; Vitis vinifera|Rep: Chromosome chr10 scaffold_43, whole genome shotgun sequence - Vitis vinifera (Grape), partial (21%)
miR159	TC69107	3	18.104	1	20	32	51	AGCUGCUGAGCUAUGGAUCC	GGGUUUUUGGCUCAGCAGCU	Cleavage	similar to UniRef100_A7PRJ0 Cluster: Chromosome chr14 scaffold_27, whole genome shotgun sequence; n=1; Vitis vinifera|Rep: Chromosome chr14 scaffold_27, whole genome shotgun sequence - Vitis vinifera (Grape), partial (95%)
miR159	TC78932	2.5	17.712	1	20	584	604	UUUGGAUUGAAGG-GAGCUCU	GGAGCUCACCUUCAAUUCAAA	Cleavage	similar to UniRef100_A7PPJ3 Cluster: Chromosome chr8 scaffold_23, whole genome shotgun sequence; n=1; Vitis vinifera|Rep: Chromosome chr8 scaffold_23, whole genome shotgun sequence - Vitis vinifera (Grape), partial (10%)
miR159	TC78932	2.5	17.712	1	20	584	604	UUUGGAUUGAAGG-GAGCUCU	GGAGCUCACCUUCAAUUCAAA	Cleavage	similar to UniRef100_A7PPJ3 Cluster: Chromosome chr8 scaffold_23, whole genome shotgun sequence; n=1; Vitis vinifera|Rep: Chromosome chr8 scaffold_23, whole genome shotgun sequence - Vitis vinifera (Grape), partial (10%)
miR159	TC81025	2.5	18.497	1	20	562	582	UUUGGAUUGAAGG-GAGCUCU	GGAGCUCACCUUCAAUUCAAA	Cleavage	similar to UniRef100_A7PPJ3 Cluster: Chromosome chr8 scaffold_23, whole genome shotgun sequence; n=1; Vitis vinifera|Rep: Chromosome chr8 scaffold_23, whole genome shotgun sequence - Vitis vinifera (Grape), partial (15%)
miR159	TC81025	2.5	18.497	1	20	562	582	UUUGGAUUGAAGG-GAGCUCU	GGAGCUCACCUUCAAUUCAAA	Cleavage	similar to UniRef100_A7PPJ3 Cluster: Chromosome chr8 scaffold_23, whole genome shotgun sequence; n=1; Vitis vinifera|Rep: Chromosome chr8 scaffold_23, whole genome shotgun sequence - Vitis vinifera (Grape), partial (15%)
miR159	TC81393	3	11.231	1	20	68	87	UUUGGAUUGAAGGGAGCUCU	AAAGCUCCUUUUGAUUCAAA	Cleavage	similar to UniRef100_A7Q1S4 Cluster: Chromosome chr7 scaffold_44, whole genome shotgun sequence; n=1; Vitis vinifera|Rep: Chromosome chr7 scaffold_44, whole genome shotgun sequence - Vitis vinifera (Grape), partial (18%)
miR159	TC81393	3	11.231	1	20	68	87	UUUGGAUUGAAGGGAGCUCU	AAAGCUCCUUUUGAUUCAAA	Cleavage	similar to UniRef100_A7Q1S4 Cluster: Chromosome chr7 scaffold_44, whole genome shotgun sequence; n=1; Vitis vinifera|Rep: Chromosome chr7 scaffold_44, whole genome shotgun sequence - Vitis vinifera (Grape), partial (18%)
miR159	TC85105	3	13.829	1	20	164	183	UUGGAUUGAAGGGAGCUCUA	UCGGGCUUCCUUCAGUUCAA	Cleavage	similar to UniRef100_A7PFR1 Cluster: Chromosome chr11 scaffold_14, whole genome shotgun sequence; n=1; Vitis vinifera|Rep: Chromosome chr11 scaffold_14, whole genome shotgun sequence - Vitis vinifera (Grape), partial (13%)
miR159	TC85105	3	14.238	1	20	165	184	UUUGGAUUGAAGGGAGCUCU	CGGGCUUCCUUCAGUUCAAA	Cleavage	similar to UniRef100_A7PFR1 Cluster: Chromosome chr11 scaffold_14, whole genome shotgun sequence; n=1; Vitis vinifera|Rep: Chromosome chr11 scaffold_14, whole genome shotgun sequence - Vitis vinifera (Grape), partial (13%)
miR159	TC85105	3	14.238	1	21	164	184	UUUGGAUUGAAGGGAGCUCUA	UCGGGCUUCCUUCAGUUCAAA	Cleavage	similar to UniRef100_A7PFR1 Cluster: Chromosome chr11 scaffold_14, whole genome shotgun sequence; n=1; Vitis vinifera|Rep: Chromosome chr11 scaffold_14, whole genome shotgun sequence - Vitis vinifera (Grape), partial (13%)
miR159	TC85567	3	21.115	1	20	434	453	UUUGGAUUGAAGGGAGCUCU	AGGGUUUCUUUCAGUCCAGA	Cleavage	similar to UniRef100_Q9XF70 Cluster: Thioredoxin h; n=1; Hevea brasiliensis|Rep: Thioredoxin h - Hevea brasiliensis (Para rubber tree), partial (91%)
miR159	TC85567	3	21.115	1	20	434	453	UUUGGAUUGAAGGGAGCUCU	AGGGUUUCUUUCAGUCCAGA	Cleavage	similar to UniRef100_Q9XF70 Cluster: Thioredoxin h; n=1; Hevea brasiliensis|Rep: Thioredoxin h - Hevea brasiliensis (Para rubber tree), partial (91%)
miR159	TC92573	3	19.547	1	20	104	123	UUUGGAUUGAAGGGAGCUCU	AGGGCACCCUUCAAUUUAAG	Cleavage	similar to UniRef100_A7QNR6 Cluster: Chromosome undetermined scaffold_134, whole genome shotgun sequence; n=1; Vitis vinifera|Rep: Chromosome undetermined scaffold_134, whole genome shotgun sequence - Vitis vinifera (Grape), partial (57%)
miR159	TC92573	3	19.547	1	20	104	123	UUUGGAUUGAAGGGAGCUCU	AGGGCACCCUUCAAUUUAAG	Cleavage	similar to UniRef100_A7QNR6 Cluster: Chromosome undetermined scaffold_134, whole genome shotgun sequence; n=1; Vitis vinifera|Rep: Chromosome undetermined scaffold_134, whole genome shotgun sequence - Vitis vinifera (Grape), partial (57%)
miR159	TC94134	2	21.275	1	20	460	479	UUGGAUUGAAGGGAGCUCUA	UGGAGCUCCCUUCACUCCAA	Cleavage	similar to UniRef100_A7QLQ1 Cluster: Chromosome chr13 scaffold_120, whole genome shotgun sequence; n=1; Vitis vinifera|Rep: Chromosome chr13 scaffold_120, whole genome shotgun sequence - Vitis vinifera (Grape), partial (50%)
miR159	TC94134	3	21.441	1	20	461	480	UUUGGAUUGAAGGGAGCUCU	GGAGCUCCCUUCACUCCAAU	Cleavage	similar to UniRef100_A7QLQ1 Cluster: Chromosome chr13 scaffold_120, whole genome shotgun sequence; n=1; Vitis vinifera|Rep: Chromosome chr13 scaffold_120, whole genome shotgun sequence - Vitis vinifera (Grape), partial (50%)
miR159	TC94134	3	21.441	1	21	460	480	UUUGGAUUGAAGGGAGCUCUA	UGGAGCUCCCUUCACUCCAAU	Cleavage	similar to UniRef100_A7QLQ1 Cluster: Chromosome chr13 scaffold_120, whole genome shotgun sequence; n=1; Vitis vinifera|Rep: Chromosome chr13 scaffold_120, whole genome shotgun sequence - Vitis vinifera (Grape), partial (50%)
miR159	TC94342	2.5	19.253	1	20	92	111	UUUGGAUUGAAGGGAGCUCU	GGAGCUCCUUUUGAUUCAAA	Cleavage
miR159	TC94342	2.5	19.253	1	20	92	111	UUUGGAUUGAAGGGAGCUCU	GGAGCUCCUUUUGAUUCAAA	Cleavage
miR159	TC94693	2.5	14.752	1	20	805	824	UUGGAUUGAAGGGAGCUCUA	UAGAGUUCCCUUUAAUCAAA	Cleavage	UniRef100_A9Z0V8 Cluster: Carotenoid cleavage dioxygenase 4; n=1; Malus x domestica|Rep: Carotenoid cleavage dioxygenase 4 - Malus domestica (Apple) (Malus sylvestris), partial (32%)
miR159	TC94693	3	14.723	1	20	806	825	UUUGGAUUGAAGGGAGCUCU	AGAGUUCCCUUUAAUCAAAG	Cleavage	UniRef100_A9Z0V8 Cluster: Carotenoid cleavage dioxygenase 4; n=1; Malus x domestica|Rep: Carotenoid cleavage dioxygenase 4 - Malus domestica (Apple) (Malus sylvestris), partial (32%)
miR159	TC94693	3	14.723	1	21	805	825	UUUGGAUUGAAGGGAGCUCUA	UAGAGUUCCCUUUAAUCAAAG	Cleavage	UniRef100_A9Z0V8 Cluster: Carotenoid cleavage dioxygenase 4; n=1; Malus x domestica|Rep: Carotenoid cleavage dioxygenase 4 - Malus domestica (Apple) (Malus sylvestris), partial (32%)
miR160	DB932318	2.5	20.03	1	20	479	498	GCGUAUGAGGAGCCAUGCAU	AUGUAUGGUUCUUCAUACGG	Cleavage	similar to UniRef100_A7QYJ3 Cluster: Chromosome undetermined scaffold_248, whole genome shotgun sequence; n=1; Vitis vinifera|Rep: Chromosome undetermined scaffold_248, whole genome shotgun sequence - Vitis vinifera (Grape), partial (72%)
miR160	TC3271	2.5	19.828	1	20	382	401	GCGUAUGAGGAGCCAUGCAU	AUGUAUGGUUCUUCAUACGG	Cleavage	similar to UniRef100_A7QYJ3 Cluster: Chromosome undetermined scaffold_248, whole genome shotgun sequence; n=1; Vitis vinifera|Rep: Chromosome undetermined scaffold_248, whole genome shotgun sequence - Vitis vinifera (Grape), partial (73%)
miR160	DV446894	0.5	24.228	1	21	631	651	UGCCUGGCUCCCUGUAUGCCA	UGGCAUGCAGGGAGCCAGGCA	Cleavage	similar to UniRef100_A7PT37 Cluster: Chromosome chr8 scaffold_29, whole genome shotgun sequence; n=1; Vitis vinifera|Rep: Chromosome chr8 scaffold_29, whole genome shotgun sequence - Vitis vinifera (Grape), partial (33%)
miR160	DB935104	1.5	23.378	1	20	418	437	UGCCUGGCUCCCUGUAUGCC	UGCAUACAGGGAGUCAGGCA	Cleavage	homologue to UniRef100_A7QLD5 Cluster: Chromosome chr11 scaffold_118, whole genome shotgun sequence; n=1; Vitis vinifera|Rep: Chromosome chr11 scaffold_118, whole genome shotgun sequence - Vitis vinifera (Grape), partial (31%)
miR160	DV446894	1	24.228	1	21	631	651	UGCCUGGCUCCCUGAAUGCCA	UGGCAUGCAGGGAGCCAGGCA	Cleavage	similar to UniRef100_A7PT37 Cluster: Chromosome chr8 scaffold_29, whole genome shotgun sequence; n=1; Vitis vinifera|Rep: Chromosome chr8 scaffold_29, whole genome shotgun sequence - Vitis vinifera (Grape), partial (33%)
miR160	DB935104	2.5	23.378	1	20	418	437	UGCCUGGCUCCCUGAAUGCC	UGCAUACAGGGAGUCAGGCA	Cleavage	homologue to UniRef100_A7QLD5 Cluster: Chromosome chr11 scaffold_118, whole genome shotgun sequence; n=1; Vitis vinifera|Rep: Chromosome chr11 scaffold_118, whole genome shotgun sequence - Vitis vinifera (Grape), partial (31%)
miR162	TC343	2.5	23.188	1	21	630	650	UCGAUAAACCUCUGCAUCCAG	UUGGAUGCAUAGGUUUAUCAA	Cleavage	similar to UniRef100_Q9FQE4 Cluster: Glutathione S-transferase GST 14; n=1; Glycine max|Rep: Glutathione S-transferase GST 14 - Glycine max (Soybean), partial (90%)
miR162	DB950015	3	14.513	1	21	6	26	UCGAUAAACCUCUGCAUCCAG	UUGGAACUAGAGGUUUAUUGA	Cleavage
miR162	TC343	2.5	23.188	1	21	630	650	UCGAUAAACCUCUGCAUCCAG	UUGGAUGCAUAGGUUUAUCAA	Cleavage	similar to UniRef100_Q9FQE4 Cluster: Glutathione S-transferase GST 14; n=1; Glycine max|Rep: Glutathione S-transferase GST 14 - Glycine max (Soybean), partial (90%)
miR162	DB950015	3	14.513	1	21	6	26	UCGAUAAACCUCUGCAUCCAG	UUGGAACUAGAGGUUUAUUGA	Cleavage
miR162	TC343	2.5	23.188	1	20	631	650	UCGAUAAACCUCUGCAUCCA	UGGAUGCAUAGGUUUAUCAA	Cleavage	similar to UniRef100_Q9FQE4 Cluster: Glutathione S-transferase GST 14; n=1; Glycine max|Rep: Glutathione S-transferase GST 14 - Glycine max (Soybean), partial (90%)
miR162	DB950015	3	14.513	1	20	7	26	UCGAUAAACCUCUGCAUCCA	UGGAACUAGAGGUUUAUUGA	Cleavage
miR162	DB944862	3	16.665	1	20	458	477	GGAGGCAGCGGUUCAUCGAU	AUAGAUGAAUCGCUGCUUCA	Cleavage	similar to UniRef100_A7YGI2 Cluster: Sulfate transporter; n=1; Populus tremula x Populus alba|Rep: Sulfate transporter - Populus tremula x Populus alba, partial (30%)
miR164	TC4194	3	16.168	1	21	103	123	UGGAGAAGCAGGGCACGUGCA	UGCUUGUGCUCUGUUUUUCCA	Cleavage	similar to UniRef100_A7QEQ5 Cluster: Chromosome chr16 scaffold_86, whole genome shotgun sequence; n=1; Vitis vinifera|Rep: Chromosome chr16 scaffold_86, whole genome shotgun sequence - Vitis vinifera (Grape), partial (65%)
miR164	FF536822	2.5	18.891	1	20	461	480	UGGAGAAGCAGGGCACGUGC	UUACGUGACCUGCUUCUCCA	Cleavage	similar to UniRef100_A7PMY9 Cluster: Chromosome chr14 scaffold_21, whole genome shotgun sequence; n=1; Vitis vinifera|Rep: Chromosome chr14 scaffold_21, whole genome shotgun sequence - Vitis vinifera (Grape), partial (34%)
miR164	TC11925	3	10.057	1	20	428	447	UGGAGAAGCAGGGCACGUGC	UUGCCUGCCCUGCUUCUCCA	Cleavage	homologue to UniRef100_Q9SN95 Cluster: DTDP-glucose 4-6-dehydratases-like protein; n=1; Arabidopsis thaliana|Rep: DTDP-glucose 4-6-dehydratases-like protein - Arabidopsis thaliana (Mouse-ear cress), partial (59%)
miR164	FF536822	2.5	18.891	1	20	461	480	UGGAGAAGCAGGGCACGUGC	UUACGUGACCUGCUUCUCCA	Cleavage	similar to UniRef100_A7PMY9 Cluster: Chromosome chr14 scaffold_21, whole genome shotgun sequence; n=1; Vitis vinifera|Rep: Chromosome chr14 scaffold_21, whole genome shotgun sequence - Vitis vinifera (Grape), partial (34%)
miR164	TC11925	3	10.057	1	20	428	447	UGGAGAAGCAGGGCACGUGC	UUGCCUGCCCUGCUUCUCCA	Cleavage	homologue to UniRef100_Q9SN95 Cluster: DTDP-glucose 4-6-dehydratases-like protein; n=1; Arabidopsis thaliana|Rep: DTDP-glucose 4-6-dehydratases-like protein - Arabidopsis thaliana (Mouse-ear cress), partial (59%)
miR164	TC4194	3	16.168	1	20	104	123	UGGAGAAGCAGGGCACGUGC	GCUUGUGCUCUGUUUUUCCA	Cleavage	similar to UniRef100_A7QEQ5 Cluster: Chromosome chr16 scaffold_86, whole genome shotgun sequence; n=1; Vitis vinifera|Rep: Chromosome chr16 scaffold_86, whole genome shotgun sequence - Vitis vinifera (Grape), partial (65%)
miR165	CN914368	3	17.775	1	20	394	413	GAAUGUUGUUUGGCUCGAGG	UCUCGCGCCAAACAACAAUC	Cleavage	similar to UniRef100_Q4VKB3 Cluster: Hexose transporter 6; n=1; Vitis vinifera|Rep: Hexose transporter 6 - Vitis vinifera (Grape), partial (5%)
miR165	CO903317	3	18.137	1	20	60	79	GAAUGUUGUUUGGCUCGAGG	UCUCAAGCCAAGCAAUGUUC	Cleavage	similar to UniRef100_A7Q3E9 Cluster: Chromosome chr13 scaffold_48, whole genome shotgun sequence; n=1; Vitis vinifera|Rep: Chromosome chr13 scaffold_48, whole genome shotgun sequence - Vitis vinifera (Grape), partial (14%)
miR165	TC71250	3	13.337	1	20	674	693	GAAUGUUGUUUGGCUCGAGG	UCUCGAGAUGAACAACAUUU	Cleavage	homologue to UniRef100_A7QFR4 Cluster: Chromosome undetermined scaffold_89, whole genome shotgun sequence; n=1; Vitis vinifera|Rep: Chromosome undetermined scaffold_89, whole genome shotgun sequence - Vitis vinifera (Grape), partial (41%)
miR165	TC77809	2.5	19.011	1	20	542	561	GAAUGUUGUUUGGCUCGAGG	CCUUGAACCAGACAACAUUU	Cleavage	similar to UniRef100_A7PP86 Cluster: Chromosome chr8 scaffold_23, whole genome shotgun sequence; n=1; Vitis vinifera|Rep: Chromosome chr8 scaffold_23, whole genome shotgun sequence - Vitis vinifera (Grape), partial (4%)
miR165	TC83724	2.5	18.337	1	20	749	768	GAAUGUUGUUUGGCUCGAGG	CCUUGUGCCAAACAGCGUUC	Cleavage	similar to UniRef100_Q9LLM5 Cluster: Outward-rectifying potassium channel KCO1; n=1; Eucalyptus camaldulensis|Rep: Outward-rectifying potassium channel KCO1 - Eucalyptus camaldulensis (River red gum), partial (39%)
miR166	CO903317	3	18.593	1	21	60	80	GGAAUGUUGUUUGGCUCGAGG	UCUCAAGCCAAGCAAUGUUCU	Cleavage	similar to UniRef100_A7Q3E9 Cluster: Chromosome chr13 scaffold_48, whole genome shotgun sequence; n=1; Vitis vinifera|Rep: Chromosome chr13 scaffold_48, whole genome shotgun sequence - Vitis vinifera (Grape), partial (14%)
miR166	DB925634	3	16.476	1	20	586	605	GGAAUGUUGUCUGGUUCAAG	CUGGAUUCAGACAACAUUUC	Cleavage	similar to UniRef100_A1KYA8 Cluster: Cytochrome c oxidase subunit 1; n=1; Fergusobia sp. 359|Rep: Cytochrome c oxidase subunit 1 - Fergusobia sp. 359, partial (8%)
miR166	DV456330	2	14.105	1	21	574	594	GGAAUGUUGUCUGGUUCAAGG	CUUUGCACCAGACAACAUUCU	Cleavage	similar to UniRef100_A7PSY4 Cluster: Chromosome chr8 scaffold_29, whole genome shotgun sequence; n=1; Vitis vinifera|Rep: Chromosome chr8 scaffold_29, whole genome shotgun sequence - Vitis vinifera (Grape), partial (34%)
miR166	EB124559	2	21.617	1	20	385	404	CUCGGACCAGGCUUCAUUCC	GGGAUGAAGCCUGGUCCGGA	Cleavage	homologue to UniRef100_Q5D1M3 Cluster: Class III HD-Zip protein 4; n=1; Populus trichocarpa|Rep: Class III HD-Zip protein 4 - Populus trichocarpa (Western balsam poplar) (Populus balsamiferasubsp. trichocarpa), partial (21%)
miR166	EB124559	2	22.319	1	20	384	403	UCGGACCAGGCUUCAUUCCC	UGGGAUGAAGCCUGGUCCGG	Cleavage	homologue to UniRef100_Q5D1M3 Cluster: Class III HD-Zip protein 4; n=1; Populus trichocarpa|Rep: Class III HD-Zip protein 4 - Populus trichocarpa (Western balsam poplar) (Populus balsamiferasubsp. trichocarpa), partial (21%)
miR166	EB124559	2	22.319	1	20	384	403	UCGGACCAGGCUUCAUUCCC	UGGGAUGAAGCCUGGUCCGG	Cleavage	homologue to UniRef100_Q5D1M3 Cluster: Class III HD-Zip protein 4; n=1; Populus trichocarpa|Rep: Class III HD-Zip protein 4 - Populus trichocarpa (Western balsam poplar) (Populus balsamiferasubsp. trichocarpa), partial (21%)
miR166	EB124559	2	22.319	1	22	382	403	UCGGACCAGGCUUCAUUCCCGU	AUUGGGAUGAAGCCUGGUCCGG	Cleavage	homologue to UniRef100_Q5D1M3 Cluster: Class III HD-Zip protein 4; n=1; Populus trichocarpa|Rep: Class III HD-Zip protein 4 - Populus trichocarpa (Western balsam poplar) (Populus balsamiferasubsp. trichocarpa), partial (21%)
miR166	TC61671	3	12.744	1	20	886	904	CUCGGACCAGGCUUCAUUCC	UGAAUGA-GCCUGGUCCGAG	Cleavage	similar to UniRef100_A7QFM5 Cluster: Chromosome chr8 scaffold_88, whole genome shotgun sequence; n=1; Vitis vinifera|Rep: Chromosome chr8 scaffold_88, whole genome shotgun sequence - Vitis vinifera (Grape), partial (92%)
miR166	TC61671	2	13.282	1	20	887	905	UCUCGGACCAGGCUUCAUUC	GAAUGA-GCCUGGUCCGAGA	Cleavage	similar to UniRef100_A7QFM5 Cluster: Chromosome chr8 scaffold_88, whole genome shotgun sequence; n=1; Vitis vinifera|Rep: Chromosome chr8 scaffold_88, whole genome shotgun sequence - Vitis vinifera (Grape), partial (92%)
miR166	TC61671	2	13.282	1	20	887	905	UCUCGGACCAGGCUUCAUUC	GAAUGA-GCCUGGUCCGAGA	Cleavage	similar to UniRef100_A7QFM5 Cluster: Chromosome chr8 scaffold_88, whole genome shotgun sequence; n=1; Vitis vinifera|Rep: Chromosome chr8 scaffold_88, whole genome shotgun sequence - Vitis vinifera (Grape), partial (92%)
miR166	TC66364	1.5	24.43	1	20	726	745	CUCGGACCAGGCUUCAUUCC	GGAAUGAAGCCUGGUCCGGA	Cleavage	homologue to UniRef100_Q5D1M2 Cluster: Class III HD-Zip protein 5; n=1; Populus trichocarpa|Rep: Class III HD-Zip protein 5 - Populus trichocarpa (Western balsam poplar) (Populus balsamiferasubsp. trichocarpa), partial (98%)
miR166	TC66364	1.5	24.847	1	20	725	744	UCGGACCAGGCUUCAUUCCC	UGGAAUGAAGCCUGGUCCGG	Cleavage	homologue to UniRef100_Q5D1M2 Cluster: Class III HD-Zip protein 5; n=1; Populus trichocarpa|Rep: Class III HD-Zip protein 5 - Populus trichocarpa (Western balsam poplar) (Populus balsamiferasubsp. trichocarpa), partial (98%)
miR166	TC66364	1.5	24.847	1	21	724	744	UCGGACCAGGCUUCAUUCCCG	CUGGAAUGAAGCCUGGUCCGG	Cleavage	homologue to UniRef100_Q5D1M2 Cluster: Class III HD-Zip protein 5; n=1; Populus trichocarpa|Rep: Class III HD-Zip protein 5 - Populus trichocarpa (Western balsam poplar) (Populus balsamiferasubsp. trichocarpa), partial (98%)
miR166	TC66364	1.5	24.847	1	21	724	744	UCGGACCAGGCUUCAUUCCCG	CUGGAAUGAAGCCUGGUCCGG	Cleavage	homologue to UniRef100_Q5D1M2 Cluster: Class III HD-Zip protein 5; n=1; Populus trichocarpa|Rep: Class III HD-Zip protein 5 - Populus trichocarpa (Western balsam poplar) (Populus balsamiferasubsp. trichocarpa), partial (98%)
miR166	TC70667	2	21.649	1	20	74	93	CUCGGACCAGGCUUCAUUCC	GGGAUGAAGCCUGGUCCGGA	Cleavage	homologue to UniRef100_Q8H962 Cluster: Homeobox leucine-zipper protein; n=1; Zinnia elegans|Rep: Homeobox leucine-zipper protein - Zinnia elegans (Zinnia), partial (24%)
miR166	TC70667	2	22.128	1	20	73	92	UCGGACCAGGCUUCAUUCCC	UGGGAUGAAGCCUGGUCCGG	Cleavage	homologue to UniRef100_Q8H962 Cluster: Homeobox leucine-zipper protein; n=1; Zinnia elegans|Rep: Homeobox leucine-zipper protein - Zinnia elegans (Zinnia), partial (24%)
miR166	TC70667	2	22.128	1	21	72	92	UCGGACCAGGCUUCAUUCCCG	CUGGGAUGAAGCCUGGUCCGG	Cleavage	homologue to UniRef100_Q8H962 Cluster: Homeobox leucine-zipper protein; n=1; Zinnia elegans|Rep: Homeobox leucine-zipper protein - Zinnia elegans (Zinnia), partial (24%)
miR166	TC70667	2	22.128	1	21	72	92	UCGGACCAGGCUUCAUUCCCG	CUGGGAUGAAGCCUGGUCCGG	Cleavage	homologue to UniRef100_Q8H962 Cluster: Homeobox leucine-zipper protein; n=1; Zinnia elegans|Rep: Homeobox leucine-zipper protein - Zinnia elegans (Zinnia), partial (24%)
miR166	TC71250	3	13.337	1	21	674	694	GGAAUGUUGUUUGGCUCGAGG	UCUCGAGAUGAACAACAUUUU	Cleavage	homologue to UniRef100_A7QFR4 Cluster: Chromosome undetermined scaffold_89, whole genome shotgun sequence; n=1; Vitis vinifera|Rep: Chromosome undetermined scaffold_89, whole genome shotgun sequence - Vitis vinifera (Grape), partial (41%)
miR166	TC75601	2	22.949	1	20	486	505	CUCGGACCAGGCUUCAUUCC	GGGAUGAAGCCUGGUCCGGA	Cleavage	homologue to UniRef100_Q5D1L9 Cluster: Class III HD-Zip protein 8; n=1; Populus trichocarpa|Rep: Class III HD-Zip protein 8 - Populus trichocarpa (Western balsam poplar) (Populus balsamiferasubsp. trichocarpa), partial (34%)
miR166	TC75601	2	23.006	1	20	485	504	UCGGACCAGGCUUCAUUCCC	UGGGAUGAAGCCUGGUCCGG	Cleavage	homologue to UniRef100_Q5D1L9 Cluster: Class III HD-Zip protein 8; n=1; Populus trichocarpa|Rep: Class III HD-Zip protein 8 - Populus trichocarpa (Western balsam poplar) (Populus balsamiferasubsp. trichocarpa), partial (34%)
miR166	TC75601	2	23.006	1	21	484	504	UCGGACCAGGCUUCAUUCCCG	CUGGGAUGAAGCCUGGUCCGG	Cleavage	homologue to UniRef100_Q5D1L9 Cluster: Class III HD-Zip protein 8; n=1; Populus trichocarpa|Rep: Class III HD-Zip protein 8 - Populus trichocarpa (Western balsam poplar) (Populus balsamiferasubsp. trichocarpa), partial (34%)
miR166	TC75601	2	23.006	1	21	484	504	UCGGACCAGGCUUCAUUCCCG	CUGGGAUGAAGCCUGGUCCGG	Cleavage	homologue to UniRef100_Q5D1L9 Cluster: Class III HD-Zip protein 8; n=1; Populus trichocarpa|Rep: Class III HD-Zip protein 8 - Populus trichocarpa (Western balsam poplar) (Populus balsamiferasubsp. trichocarpa), partial (34%)
miR166	TC81380	3	16.655	1	20	177	196	UCUCGGACCAGGCUUCAUUC	GGAUGUAGUUUGGUCCGGGA	Cleavage
miR166	TC81380	3	16.655	1	20	177	196	UCUCGGACCAGGCUUCAUUC	GGAUGUAGUUUGGUCCGGGA	Cleavage
miR166	TC82369	3	24.642	1	21	514	534	CUCGGACCAGGCUUCAUUCCC	GGGGAUGGGUCCUGGUCCGGG	Cleavage	similar to UniRef100_A7Q9R4 Cluster: Chromosome chr5 scaffold_67, whole genome shotgun sequence; n=1; Vitis vinifera|Rep: Chromosome chr5 scaffold_67, whole genome shotgun sequence - Vitis vinifera (Grape), partial (15%)
miR166	TC83724	3	18.959	1	21	749	769	GGAAUGUUGUUUGGCUCGAGG	CCUUGUGCCAAACAGCGUUCU	Cleavage	similar to UniRef100_Q9LLM5 Cluster: Outward-rectifying potassium channel KCO1; n=1; Eucalyptus camaldulensis|Rep: Outward-rectifying potassium channel KCO1 - Eucalyptus camaldulensis (River red gum), partial (39%)
miR166	TC1753	3	15.869	1	19	820	839	CGUCGGA-CCAGGCUUCAUU	AAUGAAGCCUGGGUCUGAUG	Cleavage	homologue to UniRef100_A7Q1I3 Cluster: Chromosome chr7 scaffold_44, whole genome shotgun sequence; n=1; Vitis vinifera|Rep: Chromosome chr7 scaffold_44, whole genome shotgun sequence - Vitis vinifera (Grape), partial (52%)
miR166	DV456330	3	14.309	1	20	574	593	GAAUGUUGUCUGGCUCGAGG	CUUUGCACCAGACAACAUUC	Cleavage	similar to UniRef100_A7PSY4 Cluster: Chromosome chr8 scaffold_29, whole genome shotgun sequence; n=1; Vitis vinifera|Rep: Chromosome chr8 scaffold_29, whole genome shotgun sequence - Vitis vinifera (Grape), partial (34%)
miR166	TC6887	3	23.164	1	20	93	112	GAAUGUUGUCUGGCUCGAGG	CCUCAAGCCAGAAAAUGUUC	Cleavage	similar to UniRef100_A7Q9B0 Cluster: Chromosome chr19 scaffold_66, whole genome shotgun sequence; n=1; Vitis vinifera|Rep: Chromosome chr19 scaffold_66, whole genome shotgun sequence - Vitis vinifera (Grape), partial (65%)
miR166	TC6887	3	23.164	1	22	91	112	GAAUGUUGUCUGGCUCGAGGAC	GACCUCAAGCCAGAAAAUGUUC	Cleavage	similar to UniRef100_A7Q9B0 Cluster: Chromosome chr19 scaffold_66, whole genome shotgun sequence; n=1; Vitis vinifera|Rep: Chromosome chr19 scaffold_66, whole genome shotgun sequence - Vitis vinifera (Grape), partial (65%)
miR166	DV456330	3	14.309	1	20	574	593	GAAUGUUGUCUGGCUCGAGG	CUUUGCACCAGACAACAUUC	Cleavage	similar to UniRef100_A7PSY4 Cluster: Chromosome chr8 scaffold_29, whole genome shotgun sequence; n=1; Vitis vinifera|Rep: Chromosome chr8 scaffold_29, whole genome shotgun sequence - Vitis vinifera (Grape), partial (34%)
miR166	DB925634	3	16.476	1	20	586	605	GGAAUGUUGUCUGGCUCGAG	CUGGAUUCAGACAACAUUUC	Cleavage	similar to UniRef100_A1KYA8 Cluster: Cytochrome c oxidase subunit 1; n=1; Fergusobia sp. 359|Rep: Cytochrome c oxidase subunit 1 - Fergusobia sp. 359, partial (8%)
miR166	DV456737	3	22.79	1	20	348	367	UCCCGGACCAAGCUUCAUUC	GAAUGGAGGUUGGUUCGGGU	Cleavage	similar to UniRef100_A7XUJ9 Cluster: Chloroplast PPF-1; n=1; Poncirus trifoliata|Rep: Chloroplast PPF-1 - Poncirus trifoliata (Hardy orange), partial (41%)
miR166	DB932430	3	22.79	1	20	379	398	UCCCGGACCAAGCUUCAUUC	GAAUGGAGGUUGGUUCGGGU	Cleavage	similar to UniRef100_A7XUJ9 Cluster: Chloroplast PPF-1; n=1; Poncirus trifoliata|Rep: Chloroplast PPF-1 - Poncirus trifoliata (Hardy orange), partial (37%)
miR166	BM259764	3	17.889	1	20	311	330	UCCCGGACCAAGCUUCAUUC	AAAGGAAGCUUGAUCCGGGA	Cleavage	similar to UniRef100_Q9LLS6 Cluster: 60S ribosomal protein L2; n=1; Nicotiana tabacum|Rep: 60S ribosomal protein L2 - Nicotiana tabacum (Common tobacco), partial (61%)
miR166	FG807493	3	14.094	1	20	308	327	UCUCGGACCAGGCUUCAUUC	UAGUGAAGCCUGGUUUGGGA	Cleavage	similar to UniRef100_A7Q6E3 Cluster: Chromosome chr11 scaffold_56, whole genome shotgun sequence; n=1; Vitis vinifera|Rep: Chromosome chr11 scaffold_56, whole genome shotgun sequence - Vitis vinifera (Grape), partial (9%)
miR166	FG807017	3	12.793	1	20	281	300	UCUCGGACCAGGCUUCAUUC	UAGUGAAGCCUGGUUUGGGA	Cleavage	homologue to UniRef100_A7Q6E3 Cluster: Chromosome chr11 scaffold_56, whole genome shotgun sequence; n=1; Vitis vinifera|Rep: Chromosome chr11 scaffold_56, whole genome shotgun sequence - Vitis vinifera (Grape), partial (7%)
miR166	TC4608	3	16.203	1	20	464	483	UCUCGGACCAGGCUUCAUUC	UAGUGAAGCCUGGUUUGGGA	Cleavage	homologue to UniRef100_A7Q6E3 Cluster: Chromosome chr11 scaffold_56, whole genome shotgun sequence; n=1; Vitis vinifera|Rep: Chromosome chr11 scaffold_56, whole genome shotgun sequence - Vitis vinifera (Grape), partial (18%)
miR166	TC7350	3	16.269	1	20	1053	1072	UCUCGGACCAGGCUUCAUUC	UAGUGAAGCCUGGUUUGGGA	Cleavage	similar to UniRef100_Q9AU07 Cluster: NADPH-cytochrome P450 oxydoreductase isoform 2; n=2; Populus|Rep: NADPH-cytochrome P450 oxydoreductase isoform 2 - Populus jackii (Balm of Gilead) (Populus trichocarpa x Populusdeltoides), partial (46%)
miR166	FG807493	3	14.094	1	20	308	327	UCUCGGACCAGGCUUCAUUC	UAGUGAAGCCUGGUUUGGGA	Cleavage	similar to UniRef100_A7Q6E3 Cluster: Chromosome chr11 scaffold_56, whole genome shotgun sequence; n=1; Vitis vinifera|Rep: Chromosome chr11 scaffold_56, whole genome shotgun sequence - Vitis vinifera (Grape), partial (9%)
miR166	FG807017	3	12.793	1	20	281	300	UCUCGGACCAGGCUUCAUUC	UAGUGAAGCCUGGUUUGGGA	Cleavage	homologue to UniRef100_A7Q6E3 Cluster: Chromosome chr11 scaffold_56, whole genome shotgun sequence; n=1; Vitis vinifera|Rep: Chromosome chr11 scaffold_56, whole genome shotgun sequence - Vitis vinifera (Grape), partial (7%)
miR166	TC4608	3	16.203	1	20	464	483	UCUCGGACCAGGCUUCAUUC	UAGUGAAGCCUGGUUUGGGA	Cleavage	homologue to UniRef100_A7Q6E3 Cluster: Chromosome chr11 scaffold_56, whole genome shotgun sequence; n=1; Vitis vinifera|Rep: Chromosome chr11 scaffold_56, whole genome shotgun sequence - Vitis vinifera (Grape), partial (18%)
miR166	TC7350	3	16.269	1	20	1053	1072	UCUCGGACCAGGCUUCAUUC	UAGUGAAGCCUGGUUUGGGA	Cleavage	similar to UniRef100_Q9AU07 Cluster: NADPH-cytochrome P450 oxydoreductase isoform 2; n=2; Populus|Rep: NADPH-cytochrome P450 oxydoreductase isoform 2 - Populus jackii (Balm of Gilead) (Populus trichocarpa x Populusdeltoides), partial (46%)
miR166	FG807493	3	14.094	1	20	308	327	UCUCGGACCAGGCUUCAUUC	UAGUGAAGCCUGGUUUGGGA	Cleavage	similar to UniRef100_A7Q6E3 Cluster: Chromosome chr11 scaffold_56, whole genome shotgun sequence; n=1; Vitis vinifera|Rep: Chromosome chr11 scaffold_56, whole genome shotgun sequence - Vitis vinifera (Grape), partial (9%)
miR166	FG807017	3	12.793	1	20	281	300	UCUCGGACCAGGCUUCAUUC	UAGUGAAGCCUGGUUUGGGA	Cleavage	homologue to UniRef100_A7Q6E3 Cluster: Chromosome chr11 scaffold_56, whole genome shotgun sequence; n=1; Vitis vinifera|Rep: Chromosome chr11 scaffold_56, whole genome shotgun sequence - Vitis vinifera (Grape), partial (7%)
miR166	TC4608	3	16.203	1	20	464	483	UCUCGGACCAGGCUUCAUUC	UAGUGAAGCCUGGUUUGGGA	Cleavage	homologue to UniRef100_A7Q6E3 Cluster: Chromosome chr11 scaffold_56, whole genome shotgun sequence; n=1; Vitis vinifera|Rep: Chromosome chr11 scaffold_56, whole genome shotgun sequence - Vitis vinifera (Grape), partial (18%)
miR166	TC7350	3	16.269	1	20	1053	1072	UCUCGGACCAGGCUUCAUUC	UAGUGAAGCCUGGUUUGGGA	Cleavage	similar to UniRef100_Q9AU07 Cluster: NADPH-cytochrome P450 oxydoreductase isoform 2; n=2; Populus|Rep: NADPH-cytochrome P450 oxydoreductase isoform 2 - Populus jackii (Balm of Gilead) (Populus trichocarpa x Populusdeltoides), partial (46%)
miR166	DV456330	2	14.105	1	20	575	594	GGAAUGUUGUCUGGUUCAAG	UUUGCACCAGACAACAUUCU	Cleavage	similar to UniRef100_A7PSY4 Cluster: Chromosome chr8 scaffold_29, whole genome shotgun sequence; n=1; Vitis vinifera|Rep: Chromosome chr8 scaffold_29, whole genome shotgun sequence - Vitis vinifera (Grape), partial (34%)
miR166	DB925634	3	16.476	1	20	586	605	GGAAUGUUGUCUGGUUCAAG	CUGGAUUCAGACAACAUUUC	Cleavage	similar to UniRef100_A1KYA8 Cluster: Cytochrome c oxidase subunit 1; n=1; Fergusobia sp. 359|Rep: Cytochrome c oxidase subunit 1 - Fergusobia sp. 359, partial (8%)
miR166	DV456330	2	14.105	1	22	573	594	GGAAUGUUGUCUGGUUCAAGGU	ACUUUGCACCAGACAACAUUCU	Cleavage	similar to UniRef100_A7PSY4 Cluster: Chromosome chr8 scaffold_29, whole genome shotgun sequence; n=1; Vitis vinifera|Rep: Chromosome chr8 scaffold_29, whole genome shotgun sequence - Vitis vinifera (Grape), partial (34%)
miR166	DB925634	3	16.476	1	22	584	605	GGAAUGUUGUCUGGUUCAAGGU	AACUGGAUUCAGACAACAUUUC	Cleavage	similar to UniRef100_A1KYA8 Cluster: Cytochrome c oxidase subunit 1; n=1; Fergusobia sp. 359|Rep: Cytochrome c oxidase subunit 1 - Fergusobia sp. 359, partial (8%)
miR166	FG807493	3	14.094	1	20	308	327	UCUCGGACCAGGCUUCAUUC	UAGUGAAGCCUGGUUUGGGA	Cleavage	similar to UniRef100_A7Q6E3 Cluster: Chromosome chr11 scaffold_56, whole genome shotgun sequence; n=1; Vitis vinifera|Rep: Chromosome chr11 scaffold_56, whole genome shotgun sequence - Vitis vinifera (Grape), partial (9%)
miR166	FG807017	3	12.793	1	20	281	300	UCUCGGACCAGGCUUCAUUC	UAGUGAAGCCUGGUUUGGGA	Cleavage	homologue to UniRef100_A7Q6E3 Cluster: Chromosome chr11 scaffold_56, whole genome shotgun sequence; n=1; Vitis vinifera|Rep: Chromosome chr11 scaffold_56, whole genome shotgun sequence - Vitis vinifera (Grape), partial (7%)
miR166	TC4608	3	16.203	1	20	464	483	UCUCGGACCAGGCUUCAUUC	UAGUGAAGCCUGGUUUGGGA	Cleavage	homologue to UniRef100_A7Q6E3 Cluster: Chromosome chr11 scaffold_56, whole genome shotgun sequence; n=1; Vitis vinifera|Rep: Chromosome chr11 scaffold_56, whole genome shotgun sequence - Vitis vinifera (Grape), partial (18%)
miR166	TC7350	3	16.269	1	20	1053	1072	UCUCGGACCAGGCUUCAUUC	UAGUGAAGCCUGGUUUGGGA	Cleavage	similar to UniRef100_Q9AU07 Cluster: NADPH-cytochrome P450 oxydoreductase isoform 2; n=2; Populus|Rep: NADPH-cytochrome P450 oxydoreductase isoform 2 - Populus jackii (Balm of Gilead) (Populus trichocarpa x Populusdeltoides), partial (46%)
miR166	FG807493	2	14.564	1	20	309	328	AUCUCGGACCAGGCUUCAUU	AGUGAAGCCUGGUUUGGGAU	Cleavage	similar to UniRef100_A7Q6E3 Cluster: Chromosome chr11 scaffold_56, whole genome shotgun sequence; n=1; Vitis vinifera|Rep: Chromosome chr11 scaffold_56, whole genome shotgun sequence - Vitis vinifera (Grape), partial (9%)
miR166	FG807017	2	12.791	1	20	282	301	AUCUCGGACCAGGCUUCAUU	AGUGAAGCCUGGUUUGGGAU	Cleavage	homologue to UniRef100_A7Q6E3 Cluster: Chromosome chr11 scaffold_56, whole genome shotgun sequence; n=1; Vitis vinifera|Rep: Chromosome chr11 scaffold_56, whole genome shotgun sequence - Vitis vinifera (Grape), partial (7%)
miR166	TC4608	2	16.164	1	20	465	484	AUCUCGGACCAGGCUUCAUU	AGUGAAGCCUGGUUUGGGAU	Cleavage	homologue to UniRef100_A7Q6E3 Cluster: Chromosome chr11 scaffold_56, whole genome shotgun sequence; n=1; Vitis vinifera|Rep: Chromosome chr11 scaffold_56, whole genome shotgun sequence - Vitis vinifera (Grape), partial (18%)
miR166	TC7350	2	16.323	1	20	1054	1073	AUCUCGGACCAGGCUUCAUU	AGUGAAGCCUGGUUUGGGAU	Cleavage	similar to UniRef100_Q9AU07 Cluster: NADPH-cytochrome P450 oxydoreductase isoform 2; n=2; Populus|Rep: NADPH-cytochrome P450 oxydoreductase isoform 2 - Populus jackii (Balm of Gilead) (Populus trichocarpa x Populusdeltoides), partial (46%)
miR166	TC3069	3	24.807	1	20	129	148	UUUGGACCAGGCUUCAUUCC	GCAGUGAAGUCUGGUCCAAC	Cleavage	similar to UniRef100_Q07761 Cluster: 60S ribosomal protein L23a; n=1; Nicotiana tabacum|Rep: 60S ribosomal protein L23a - Nicotiana tabacum (Common tobacco), complete
miR166	TC9350	3	24.807	1	20	159	178	UUUGGACCAGGCUUCAUUCC	GCAGUGAAGUCUGGUCCAAC	Cleavage	similar to UniRef100_Q07761 Cluster: 60S ribosomal protein L23a; n=1; Nicotiana tabacum|Rep: 60S ribosomal protein L23a - Nicotiana tabacum (Common tobacco), complete
miR166	TC3882	3	19.021	1	20	217	236	UUUGGACCAGGCUUCAUUCC	GGAGAGAAGCUUGGUCUAGA	Cleavage	homologue to UniRef100_A7P4L9 Cluster: Chromosome chr4 scaffold_6, whole genome shotgun sequence; n=3; Magnoliophyta|Rep: Chromosome chr4 scaffold_6, whole genome shotgun sequence - Vitis vinifera (Grape), partial (32%)
miR166	TC3069	3	24.807	1	20	129	148	UUUGGACCAGGCUUCAUUCC	GCAGUGAAGUCUGGUCCAAC	Cleavage	similar to UniRef100_Q07761 Cluster: 60S ribosomal protein L23a; n=1; Nicotiana tabacum|Rep: 60S ribosomal protein L23a - Nicotiana tabacum (Common tobacco), complete
miR166	TC9350	3	24.807	1	20	159	178	UUUGGACCAGGCUUCAUUCC	GCAGUGAAGUCUGGUCCAAC	Cleavage	similar to UniRef100_Q07761 Cluster: 60S ribosomal protein L23a; n=1; Nicotiana tabacum|Rep: 60S ribosomal protein L23a - Nicotiana tabacum (Common tobacco), complete
miR166	TC3882	3	19.021	1	20	217	236	UUUGGACCAGGCUUCAUUCC	GGAGAGAAGCUUGGUCUAGA	Cleavage	homologue to UniRef100_A7P4L9 Cluster: Chromosome chr4 scaffold_6, whole genome shotgun sequence; n=3; Magnoliophyta|Rep: Chromosome chr4 scaffold_6, whole genome shotgun sequence - Vitis vinifera (Grape), partial (32%)
miR166	TC3069	3	24.807	1	20	129	148	UUUGGACCAGGCUUCAUUCC	GCAGUGAAGUCUGGUCCAAC	Cleavage	similar to UniRef100_Q07761 Cluster: 60S ribosomal protein L23a; n=1; Nicotiana tabacum|Rep: 60S ribosomal protein L23a - Nicotiana tabacum (Common tobacco), complete
miR166	TC9350	3	24.807	1	20	159	178	UUUGGACCAGGCUUCAUUCC	GCAGUGAAGUCUGGUCCAAC	Cleavage	similar to UniRef100_Q07761 Cluster: 60S ribosomal protein L23a; n=1; Nicotiana tabacum|Rep: 60S ribosomal protein L23a - Nicotiana tabacum (Common tobacco), complete
miR166	TC3882	3	19.021	1	20	217	236	UUUGGACCAGGCUUCAUUCC	GGAGAGAAGCUUGGUCUAGA	Cleavage	homologue to UniRef100_A7P4L9 Cluster: Chromosome chr4 scaffold_6, whole genome shotgun sequence; n=3; Magnoliophyta|Rep: Chromosome chr4 scaffold_6, whole genome shotgun sequence - Vitis vinifera (Grape), partial (32%)
miR166	DV449445	3	16.977	1	20	370	389	UUUGGACCAGUCUUCAUUCC	GGGAUGAAGGUUGGACCAAA	Cleavage	similar to UniRef100_A7P1C9 Cluster: Chromosome chr19 scaffold_4, whole genome shotgun sequence; n=1; Vitis vinifera|Rep: Chromosome chr19 scaffold_4, whole genome shotgun sequence - Vitis vinifera (Grape), partial (87%)
miR166	TC2762	3	19.972	1	20	469	488	UUUGGACCAGUCUUCAUUCC	GGAGUGAAGGCUGAUCCAGA	Cleavage	similar to UniRef100_A7Q8P6 Cluster: Chromosome chr5 scaffold_64, whole genome shotgun sequence; n=1; Vitis vinifera|Rep: Chromosome chr5 scaffold_64, whole genome shotgun sequence - Vitis vinifera (Grape), partial (96%)
miR166	GH611993	3	21.496	1	20	55	74	UUUGGACCAGUCUUCAUUCC	GGAAUCGAGACUAGUCUAAA	Cleavage	UniRef100_O63228 Cluster: Cytochrome c oxidase subunit I; n=1; Populus tremuloides|Rep: Cytochrome c oxidase subunit I - Populus tremuloides (Quaking aspen), partial (5%)
miR166	DV449445	3	16.977	1	20	370	389	UUUGGACCAGUCUUCAUUCC	GGGAUGAAGGUUGGACCAAA	Cleavage	similar to UniRef100_A7P1C9 Cluster: Chromosome chr19 scaffold_4, whole genome shotgun sequence; n=1; Vitis vinifera|Rep: Chromosome chr19 scaffold_4, whole genome shotgun sequence - Vitis vinifera (Grape), partial (87%)
miR166	TC2762	3	19.972	1	20	469	488	UUUGGACCAGUCUUCAUUCC	GGAGUGAAGGCUGAUCCAGA	Cleavage	similar to UniRef100_A7Q8P6 Cluster: Chromosome chr5 scaffold_64, whole genome shotgun sequence; n=1; Vitis vinifera|Rep: Chromosome chr5 scaffold_64, whole genome shotgun sequence - Vitis vinifera (Grape), partial (96%)
miR166	GH611993	3	21.496	1	22	53	74	UUUGGACCAGUCUUCAUUCCCC	GAGGAAUCGAGACUAGUCUAAA	Cleavage	UniRef100_O63228 Cluster: Cytochrome c oxidase subunit I; n=1; Populus tremuloides|Rep: Cytochrome c oxidase subunit I - Populus tremuloides (Quaking aspen), partial (5%)
miR166	DB925634	3	16.476	1	20	586	605	GGAAUGUUGUCUGGCUCGAG	CUGGAUUCAGACAACAUUUC	Cleavage	similar to UniRef100_A1KYA8 Cluster: Cytochrome c oxidase subunit 1; n=1; Fergusobia sp. 359|Rep: Cytochrome c oxidase subunit 1 - Fergusobia sp. 359, partial (8%)
miR166	FG807493	3	14.094	1	20	308	327	UCUCGGACCAGGCUUCAUUC	UAGUGAAGCCUGGUUUGGGA	Cleavage	similar to UniRef100_A7Q6E3 Cluster: Chromosome chr11 scaffold_56, whole genome shotgun sequence; n=1; Vitis vinifera|Rep: Chromosome chr11 scaffold_56, whole genome shotgun sequence - Vitis vinifera (Grape), partial (9%)
miR166	FG807017	3	12.793	1	20	281	300	UCUCGGACCAGGCUUCAUUC	UAGUGAAGCCUGGUUUGGGA	Cleavage	homologue to UniRef100_A7Q6E3 Cluster: Chromosome chr11 scaffold_56, whole genome shotgun sequence; n=1; Vitis vinifera|Rep: Chromosome chr11 scaffold_56, whole genome shotgun sequence - Vitis vinifera (Grape), partial (7%)
miR166	TC4608	3	16.203	1	20	464	483	UCUCGGACCAGGCUUCAUUC	UAGUGAAGCCUGGUUUGGGA	Cleavage	homologue to UniRef100_A7Q6E3 Cluster: Chromosome chr11 scaffold_56, whole genome shotgun sequence; n=1; Vitis vinifera|Rep: Chromosome chr11 scaffold_56, whole genome shotgun sequence - Vitis vinifera (Grape), partial (18%)
miR166	TC7350	3	16.269	1	20	1053	1072	UCUCGGACCAGGCUUCAUUC	UAGUGAAGCCUGGUUUGGGA	Cleavage	similar to UniRef100_Q9AU07 Cluster: NADPH-cytochrome P450 oxydoreductase isoform 2; n=2; Populus|Rep: NADPH-cytochrome P450 oxydoreductase isoform 2 - Populus jackii (Balm of Gilead) (Populus trichocarpa x Populusdeltoides), partial (46%)
miR167	DB920565	3	15.995	1	20	443	462	UGAAGCUGCCAGCAUGAUCU	UCAUCAUUCUGGCAGCUUCA	Cleavage	weakly similar to UniRef100_A7PUR5 Cluster: Chromosome chr4 scaffold_32, whole genome shotgun sequence; n=2; Vitis vinifera|Rep: Chromosome chr4 scaffold_32, whole genome shotgun sequence - Vitis vinifera (Grape), partial (70%)
miR167	TC9480	3	16.476	1	20	461	480	UGAAGCUGCCAGCAUGAUCU	UCAUCAUUCUGGCAGCUUCA	Cleavage	weakly similar to UniRef100_A7PUR5 Cluster: Chromosome chr4 scaffold_32, whole genome shotgun sequence; n=2; Vitis vinifera|Rep: Chromosome chr4 scaffold_32, whole genome shotgun sequence - Vitis vinifera (Grape), partial (76%)
miR167	TC11817	2.5	14.679	1	22	32	52	UGAAGCUGCCAGCAUGAUCUAA	UCAGAUCAUG-UGGCAGUUUCA	Cleavage	similar to UniRef100_O57150 Cluster: H88; n=1; Human herpesvirus 6|Rep: H88 - Human herpesvirus 6, partial (45%)
miR167	DB920565	3	15.995	1	20	443	462	UGAAGCUGCCAGCAUGAUCU	UCAUCAUUCUGGCAGCUUCA	Cleavage	weakly similar to UniRef100_A7PUR5 Cluster: Chromosome chr4 scaffold_32, whole genome shotgun sequence; n=2; Vitis vinifera|Rep: Chromosome chr4 scaffold_32, whole genome shotgun sequence - Vitis vinifera (Grape), partial (70%)
miR167	TC9480	3	16.476	1	20	461	480	UGAAGCUGCCAGCAUGAUCU	UCAUCAUUCUGGCAGCUUCA	Cleavage	weakly similar to UniRef100_A7PUR5 Cluster: Chromosome chr4 scaffold_32, whole genome shotgun sequence; n=2; Vitis vinifera|Rep: Chromosome chr4 scaffold_32, whole genome shotgun sequence - Vitis vinifera (Grape), partial (76%)
miR167	TC11817	2.5	14.679	1	20	34	52	UGAAGCUGCCAGCAUGAUCU	AGAUCAUG-UGGCAGUUUCA	Cleavage	similar to UniRef100_O57150 Cluster: H88; n=1; Human herpesvirus 6|Rep: H88 - Human herpesvirus 6, partial (45%)
miR167	DB920565	3	15.995	1	20	443	462	UGAAGCUGCCAGCAUGAUCU	UCAUCAUUCUGGCAGCUUCA	Cleavage	weakly similar to UniRef100_A7PUR5 Cluster: Chromosome chr4 scaffold_32, whole genome shotgun sequence; n=2; Vitis vinifera|Rep: Chromosome chr4 scaffold_32, whole genome shotgun sequence - Vitis vinifera (Grape), partial (70%)
miR167	TC9480	3	16.476	1	20	461	480	UGAAGCUGCCAGCAUGAUCU	UCAUCAUUCUGGCAGCUUCA	Cleavage	weakly similar to UniRef100_A7PUR5 Cluster: Chromosome chr4 scaffold_32, whole genome shotgun sequence; n=2; Vitis vinifera|Rep: Chromosome chr4 scaffold_32, whole genome shotgun sequence - Vitis vinifera (Grape), partial (76%)
miR167	TC11817	2.5	14.679	1	20	34	52	UGAAGCUGCCAGCAUGAUCU	AGAUCAUG-UGGCAGUUUCA	Cleavage	similar to UniRef100_O57150 Cluster: H88; n=1; Human herpesvirus 6|Rep: H88 - Human herpesvirus 6, partial (45%)
miR167	TC11817	2.5	14.679	1	22	32	52	UGAAGCUGCCAGCAUGAUCUGA	UCAGAUCAUG-UGGCAGUUUCA	Cleavage	similar to UniRef100_O57150 Cluster: H88; n=1; Human herpesvirus 6|Rep: H88 - Human herpesvirus 6, partial (45%)
miR167	DB920565	3	15.995	1	20	443	462	UGAAGCUGCCAGCAUGAUCU	UCAUCAUUCUGGCAGCUUCA	Cleavage	weakly similar to UniRef100_A7PUR5 Cluster: Chromosome chr4 scaffold_32, whole genome shotgun sequence; n=2; Vitis vinifera|Rep: Chromosome chr4 scaffold_32, whole genome shotgun sequence - Vitis vinifera (Grape), partial (70%)
miR167	TC9480	3	16.476	1	20	461	480	UGAAGCUGCCAGCAUGAUCU	UCAUCAUUCUGGCAGCUUCA	Cleavage	weakly similar to UniRef100_A7PUR5 Cluster: Chromosome chr4 scaffold_32, whole genome shotgun sequence; n=2; Vitis vinifera|Rep: Chromosome chr4 scaffold_32, whole genome shotgun sequence - Vitis vinifera (Grape), partial (76%)
miR167	DB920565	3	15.995	1	20	443	462	UGAAGCUGCCAGCAUGAUCU	UCAUCAUUCUGGCAGCUUCA	Cleavage	weakly similar to UniRef100_A7PUR5 Cluster: Chromosome chr4 scaffold_32, whole genome shotgun sequence; n=2; Vitis vinifera|Rep: Chromosome chr4 scaffold_32, whole genome shotgun sequence - Vitis vinifera (Grape), partial (70%)
miR167	TC9480	3	16.476	1	20	461	480	UGAAGCUGCCAGCAUGAUCU	UCAUCAUUCUGGCAGCUUCA	Cleavage	weakly similar to UniRef100_A7PUR5 Cluster: Chromosome chr4 scaffold_32, whole genome shotgun sequence; n=2; Vitis vinifera|Rep: Chromosome chr4 scaffold_32, whole genome shotgun sequence - Vitis vinifera (Grape), partial (76%)
miR167	TC11817	2.5	14.679	1	22	32	52	UGAAGCUGCCAGCAUGAUCUUA	UCAGAUCAUG-UGGCAGUUUCA	Cleavage	similar to UniRef100_O57150 Cluster: H88; n=1; Human herpesvirus 6|Rep: H88 - Human herpesvirus 6, partial (45%)
miR168	CN901684	0	20.567	1	20	96	115	UCGCUUGGUGCAGGUCGGGA	UCCCGACCUGCACCAAGCGA	Cleavage	similar to UniRef100_O04379 Cluster: Protein argonaute; n=1; Arabidopsis thaliana|Rep: Protein argonaute - Arabidopsis thaliana (Mouse-ear cress), partial (12%)
miR168	CN901684	0	20.567	1	21	95	115	UCGCUUGGUGCAGGUCGGGAA	UUCCCGACCUGCACCAAGCGA	Cleavage	similar to UniRef100_O04379 Cluster: Protein argonaute; n=1; Arabidopsis thaliana|Rep: Protein argonaute - Arabidopsis thaliana (Mouse-ear cress), partial (12%)
miR168	DR991446	3	11.449	1	21	339	359	AUUCAGUUGAUGCAAGGCGGG	UCCUCCUUGUAUUAACUGAAA	Cleavage	similar to UniRef100_Q045L8 Cluster: S-adenosylmethionine synthetase; n=2; Lactobacillus gasseri ATCC 33323|Rep: S-adenosylmethionine synthetase - Lactobacillus gasseri (strain ATCC 33323 / DSM 20243), partial (5%)
miR168	EB151170	3	21.696	1	24	459	482	GAUCCCGCCUUGCAUCAACUGAAU	AUGGAGUUCAUCCGAGGCGGGAUU	Cleavage	homologue to UniRef100_A7QTL6 Cluster: Chromosome chr11 scaffold_170, whole genome shotgun sequence; n=1; Vitis vinifera|Rep: Chromosome chr11 scaffold_170, whole genome shotgun sequence - Vitis vinifera (Grape), partial (23%)
miR168	TC65997	2.5	22.111	1	20	117	136	UCGCUUGGUGCAGGUCGGGA	UUCCGAACUGCACUAAGUGA	Cleavage	homologue to UniRef100_A2Q2S3 Cluster: Glycosyl transferase, family 48; n=1; Medicago truncatula|Rep: Glycosyl transferase, family 48 - Medicago truncatula (Barrel medic), partial (32%)
miR168	TC65997	2.5	22.111	1	21	116	136	UCGCUUGGUGCAGGUCGGGAA	UUUCCGAACUGCACUAAGUGA	Cleavage	homologue to UniRef100_A2Q2S3 Cluster: Glycosyl transferase, family 48; n=1; Medicago truncatula|Rep: Glycosyl transferase, family 48 - Medicago truncatula (Barrel medic), partial (32%)
miR168	TC73550	2.5	20.593	1	20	323	342	CCCGCCUUGCAUCAACUGAA	UUCAAUUGAUGCAAGGCAGG	Cleavage	UniRef100_A7MAS4 Cluster: Chalcone synthase; n=1; Malus x domestica|Rep: Chalcone synthase - Malus domestica (Apple) (Malus sylvestris), complete
miR168	TC73550	2.5	20.593	1	20	323	342	CCCGCCUUGCAUCAACUGAA	UUCAAUUGAUGCAAGGCAGG	Cleavage	UniRef100_A7MAS4 Cluster: Chalcone synthase; n=1; Malus x domestica|Rep: Chalcone synthase - Malus domestica (Apple) (Malus sylvestris), complete
miR168	TC82960	2.5	20.593	1	20	350	369	CCCGCCUUGCAUCAACUGAA	UUCAAUUGAUGCAAGGCAGG	Cleavage	UniRef100_A7MAS4 Cluster: Chalcone synthase; n=1; Malus x domestica|Rep: Chalcone synthase - Malus domestica (Apple) (Malus sylvestris), partial (44%)
miR168	TC82960	2.5	20.593	1	20	350	369	CCCGCCUUGCAUCAACUGAA	UUCAAUUGAUGCAAGGCAGG	Cleavage	UniRef100_A7MAS4 Cluster: Chalcone synthase; n=1; Malus x domestica|Rep: Chalcone synthase - Malus domestica (Apple) (Malus sylvestris), partial (44%)
miR168	TC5824	3	14.683	1	20	1266	1285	CCCGCCUUGCAUCAACUGAA	UUUAGUUGAUGUAUGGUGGG	Cleavage	similar to UniRef100_Q9LTS5 Cluster: Nucleosome assembly protein; n=1; Arabidopsis thaliana|Rep: Nucleosome assembly protein - Arabidopsis thaliana (Mouse-ear cress), partial (84%)
miR168	DV444850	2	17.53	1	20	113	132	CGCUUGGUGCAGGUCGGGAA	UUUUCGAUCUGCACCAAGUG	Cleavage	homologue to UniRef100_Q38IX0 Cluster: Glyceraldehyde-3-phosphate dehydrogenase B subunit; n=1; Glycine max|Rep: Glyceraldehyde-3-phosphate dehydrogenase B subunit - Glycine max (Soybean), partial (36%)
miR168	DV444850	2.5	17.579	1	21	113	133	UCGCUUGGUGCAGGUCGGGAA	UUUUCGAUCUGCACCAAGUGG	Cleavage	homologue to UniRef100_Q38IX0 Cluster: Glyceraldehyde-3-phosphate dehydrogenase B subunit; n=1; Glycine max|Rep: Glyceraldehyde-3-phosphate dehydrogenase B subunit - Glycine max (Soybean), partial (36%)
miR169	DV448363	3	18.088	1	20	449	468	UAGCCAAGGAUGACUUGCCC	UGGGAAGUCAUCCUUGGCUC	Cleavage	similar to UniRef100_A7P6L4 Cluster: Chromosome chr9 scaffold_7, whole genome shotgun sequence; n=1; Vitis vinifera|Rep: Chromosome chr9 scaffold_7, whole genome shotgun sequence - Vitis vinifera (Grape), partial (34%)
miR169	DV448363	3	18.088	1	21	448	468	UAGCCAAGGAUGACUUGCCCG	CUGGGAAGUCAUCCUUGGCUC	Cleavage	similar to UniRef100_A7P6L4 Cluster: Chromosome chr9 scaffold_7, whole genome shotgun sequence; n=1; Vitis vinifera|Rep: Chromosome chr9 scaffold_7, whole genome shotgun sequence - Vitis vinifera (Grape), partial (34%)
miR169	TC5771	2.5	23.449	1	20	412	431	UAGCCAAGGAUGACUUGCCC	GGGCAAAUCAUUCUUGGCUC	Cleavage	weakly similar to UniRef100_A4ZVU9 Cluster: CCAAT-binding transcription factor; n=1; Medicago truncatula|Rep: CCAAT-binding transcription factor - Medicago truncatula (Barrel medic), partial (26%)
miR169	TC5771	2.5	23.449	1	21	411	431	UAGCCAAGGAUGACUUGCCCG	UGGGCAAAUCAUUCUUGGCUC	Cleavage	weakly similar to UniRef100_A4ZVU9 Cluster: CCAAT-binding transcription factor; n=1; Medicago truncatula|Rep: CCAAT-binding transcription factor - Medicago truncatula (Barrel medic), partial (26%)
miR169	TC6016	3	18.753	1	20	399	418	UAGCCAAGGAUGACUUGCCC	UGGGAAGUCAUCCUUGGCUC	Cleavage	similar to UniRef100_A7P6L4 Cluster: Chromosome chr9 scaffold_7, whole genome shotgun sequence; n=1; Vitis vinifera|Rep: Chromosome chr9 scaffold_7, whole genome shotgun sequence - Vitis vinifera (Grape), partial (34%)
miR169	TC6016	3	18.753	1	20	399	418	UAGCCAAGGAUGACUUGCCC	UGGGAAGUCAUCCUUGGCUC	Cleavage	similar to UniRef100_A7P6L4 Cluster: Chromosome chr9 scaffold_7, whole genome shotgun sequence; n=1; Vitis vinifera|Rep: Chromosome chr9 scaffold_7, whole genome shotgun sequence - Vitis vinifera (Grape), partial (34%)
miR169	TC8897	2	23.273	1	20	535	554	UAGCCAAGGAUGACUUGCCC	GGGCAAUUCAUCCUUGGCUU	Cleavage	similar to UniRef100_Q9LNP6 Cluster: Nuclear transcription factor Y subunit A-8; n=1; Arabidopsis thaliana|Rep: Nuclear transcription factor Y subunit A-8 - Arabidopsis thaliana (Mouse-ear cress), partial (23%)
miR169	TC8897	2	23.273	1	21	534	554	UAGCCAAGGAUGACUUGCCCG	CGGGCAAUUCAUCCUUGGCUU	Cleavage	similar to UniRef100_Q9LNP6 Cluster: Nuclear transcription factor Y subunit A-8; n=1; Arabidopsis thaliana|Rep: Nuclear transcription factor Y subunit A-8 - Arabidopsis thaliana (Mouse-ear cress), partial (23%)
miR169	TC5771	2.5	23.449	1	20	412	431	CAGCCAAGAAUGACUUGCCU	GGGCAAAUCAUUCUUGGCUC	Cleavage	weakly similar to UniRef100_A4ZVU9 Cluster: CCAAT-binding transcription factor; n=1; Medicago truncatula|Rep: CCAAT-binding transcription factor - Medicago truncatula (Barrel medic), partial (26%)
miR169	TC5337	3	21.799	1	20	344	363	CAGCCAAGAAUGACUUGCCU	CGGCAAUUCAUUCUUGGCUU	Cleavage
miR169	CK652298	3	21.392	1	20	368	387	CAGCCAAGAAUGACUUGCCU	CGGCAAUUCAUUCUUGGCUU	Cleavage	similar to UniRef100_A3U445 Cluster: Transcription-repair coupling factor; n=1; Oceanicola batsensis HTCC2597|Rep:, partial (1%)
miR169	TC4224	3	21.392	1	20	274	293	CAGCCAAGAAUGACUUGCCU	CGGCAAUUCAUUCUUGGCUU	Cleavage	weakly similar to UniRef100_Q42471 Cluster: CCAAT-binding factor B subunit homolog; n=1; Brassica napus|Rep: CCAAT-binding factor B subunit homolog - Brassica napus (Rape), partial (8%)
miR169	TC5337	2	20.396	1	22	344	365	UAGAGCCAAGAAUGACUUGCCG	CGGCAAUUCAUUCUUGGCUUUG	Cleavage
miR169	TC5337	1.5	21.047	1	21	344	364	AGAGCCAAGAAUGACUUGCCG	CGGCAAUUCAUUCUUGGCUUU	Cleavage
miR169	CK652298	2.5	20.814	1	23	366	388	AGAGCCAAGAAUGACUUGCCGGC	GGCGGCAAUUCAUUCUUGGCUUG	Cleavage	similar to UniRef100_A3U445 Cluster: Transcription-repair coupling factor; n=1; Oceanicola batsensis HTCC2597|Rep:, partial (1%)
miR169	TC4224	2.5	20.814	1	23	272	294	AGAGCCAAGAAUGACUUGCCGGC	GGCGGCAAUUCAUUCUUGGCUUG	Cleavage	weakly similar to UniRef100_Q42471 Cluster: CCAAT-binding factor B subunit homolog; n=1; Brassica napus|Rep: CCAAT-binding factor B subunit homolog - Brassica napus (Rape), partial (8%)
miR169	TC5771	2	24.429	1	20	413	432	AGAGCCAAGAAUGACUUGCC	GGCAAAUCAUUCUUGGCUCA	Cleavage	weakly similar to UniRef100_A4ZVU9 Cluster: CCAAT-binding transcription factor; n=1; Medicago truncatula|Rep: CCAAT-binding transcription factor - Medicago truncatula (Barrel medic), partial (26%)
miR169	TC5337	2	20.396	1	22	344	365	UAGAGCCAAGAAUGACUUGCCG	CGGCAAUUCAUUCUUGGCUUUG	Cleavage
miR169	TC5337	1.5	21.047	1	20	345	364	AGAGCCAAGAAUGACUUGCC	GGCAAUUCAUUCUUGGCUUU	Cleavage
miR169	TC5771	2	24.429	1	20	413	432	AGAGCCAAGAAUGACUUGCC	GGCAAAUCAUUCUUGGCUCA	Cleavage	weakly similar to UniRef100_A4ZVU9 Cluster: CCAAT-binding transcription factor; n=1; Medicago truncatula|Rep: CCAAT-binding transcription factor - Medicago truncatula (Barrel medic), partial (26%)
miR169	CK652298	2.5	20.814	1	20	369	388	AGAGCCAAGAAUGACUUGCC	GGCAAUUCAUUCUUGGCUUG	Cleavage	similar to UniRef100_A3U445 Cluster: Transcription-repair coupling factor; n=1; Oceanicola batsensis HTCC2597|Rep:, partial (1%)
miR169	TC4224	2.5	20.814	1	20	275	294	AGAGCCAAGAAUGACUUGCC	GGCAAUUCAUUCUUGGCUUG	Cleavage	weakly similar to UniRef100_Q42471 Cluster: CCAAT-binding factor B subunit homolog; n=1; Brassica napus|Rep: CCAAT-binding factor B subunit homolog - Brassica napus (Rape), partial (8%)
miR169	TC8897	2.5	23.273	1	21	534	554	UAGCCAAGGAUGACUUGCCUG	CGGGCAAUUCAUCCUUGGCUU	Cleavage	similar to UniRef100_Q9LNP6 Cluster: Nuclear transcription factor Y subunit A-8; n=1; Arabidopsis thaliana|Rep: Nuclear transcription factor Y subunit A-8 - Arabidopsis thaliana (Mouse-ear cress), partial (23%)
miR169	DV448363	3	18.088	1	21	448	468	UAGCCAAGGAUGACUUGCCUG	CUGGGAAGUCAUCCUUGGCUC	Cleavage	similar to UniRef100_A7P6L4 Cluster: Chromosome chr9 scaffold_7, whole genome shotgun sequence; n=1; Vitis vinifera|Rep: Chromosome chr9 scaffold_7, whole genome shotgun sequence - Vitis vinifera (Grape), partial (34%)
miR169	TC5771	3	23.449	1	21	411	431	UAGCCAAGGAUGACUUGCCUG	UGGGCAAAUCAUUCUUGGCUC	Cleavage	weakly similar to UniRef100_A4ZVU9 Cluster: CCAAT-binding transcription factor; n=1; Medicago truncatula|Rep: CCAAT-binding transcription factor - Medicago truncatula (Barrel medic), partial (26%)
miR169	TC6016	3	18.753	1	20	399	418	UAGCCAAGGAUGACUUGCCU	UGGGAAGUCAUCCUUGGCUC	Cleavage	similar to UniRef100_A7P6L4 Cluster: Chromosome chr9 scaffold_7, whole genome shotgun sequence; n=1; Vitis vinifera|Rep: Chromosome chr9 scaffold_7, whole genome shotgun sequence - Vitis vinifera (Grape), partial (34%)
miR169	TC8897	2.5	23.273	1	22	533	554	UAGCCAAGGAUGACUUGCCUGC	GCGGGCAAUUCAUCCUUGGCUU	Cleavage	similar to UniRef100_Q9LNP6 Cluster: Nuclear transcription factor Y subunit A-8; n=1; Arabidopsis thaliana|Rep: Nuclear transcription factor Y subunit A-8 - Arabidopsis thaliana (Mouse-ear cress), partial (23%)
miR169	DV448363	3	18.088	1	21	448	468	UAGCCAAGGAUGACUUGCCUG	CUGGGAAGUCAUCCUUGGCUC	Cleavage	similar to UniRef100_A7P6L4 Cluster: Chromosome chr9 scaffold_7, whole genome shotgun sequence; n=1; Vitis vinifera|Rep: Chromosome chr9 scaffold_7, whole genome shotgun sequence - Vitis vinifera (Grape), partial (34%)
miR169	TC5771	3	23.449	1	21	411	431	UAGCCAAGGAUGACUUGCCUG	UGGGCAAAUCAUUCUUGGCUC	Cleavage	weakly similar to UniRef100_A4ZVU9 Cluster: CCAAT-binding transcription factor; n=1; Medicago truncatula|Rep: CCAAT-binding transcription factor - Medicago truncatula (Barrel medic), partial (26%)
miR169	TC6016	3	18.753	1	20	399	418	UAGCCAAGGAUGACUUGCCU	UGGGAAGUCAUCCUUGGCUC	Cleavage	similar to UniRef100_A7P6L4 Cluster: Chromosome chr9 scaffold_7, whole genome shotgun sequence; n=1; Vitis vinifera|Rep: Chromosome chr9 scaffold_7, whole genome shotgun sequence - Vitis vinifera (Grape), partial (34%)
miR169	CK652298	1.5	21.392	1	22	366	387	GAGCCAAGAAUGACUUGCCGGC	GGCGGCAAUUCAUUCUUGGCUU	Cleavage	similar to UniRef100_A3U445 Cluster: Transcription-repair coupling factor; n=1; Oceanicola batsensis HTCC2597|Rep:, partial (1%)
miR169	TC4224	1.5	21.392	1	22	272	293	GAGCCAAGAAUGACUUGCCGGC	GGCGGCAAUUCAUUCUUGGCUU	Cleavage	weakly similar to UniRef100_Q42471 Cluster: CCAAT-binding factor B subunit homolog; n=1; Brassica napus|Rep: CCAAT-binding factor B subunit homolog - Brassica napus (Rape), partial (8%)
miR169	TC5337	1.5	21.799	1	20	344	363	GAGCCAAGAAUGACUUGCCG	CGGCAAUUCAUUCUUGGCUU	Cleavage
miR169	TC5771	2	23.449	1	20	412	431	GAGCCAAGAAUGACUUGCCG	GGGCAAAUCAUUCUUGGCUC	Cleavage	weakly similar to UniRef100_A4ZVU9 Cluster: CCAAT-binding transcription factor; n=1; Medicago truncatula|Rep: CCAAT-binding transcription factor - Medicago truncatula (Barrel medic), partial (26%)
miR169	TC8897	2	23.273	1	21	534	554	UAGCCAAGGAUGACUUGCCCG	CGGGCAAUUCAUCCUUGGCUU	Cleavage	similar to UniRef100_Q9LNP6 Cluster: Nuclear transcription factor Y subunit A-8; n=1; Arabidopsis thaliana|Rep: Nuclear transcription factor Y subunit A-8 - Arabidopsis thaliana (Mouse-ear cress), partial (23%)
miR169	TC5771	2.5	23.449	1	21	411	431	UAGCCAAGGAUGACUUGCCCG	UGGGCAAAUCAUUCUUGGCUC	Cleavage	weakly similar to UniRef100_A4ZVU9 Cluster: CCAAT-binding transcription factor; n=1; Medicago truncatula|Rep: CCAAT-binding transcription factor - Medicago truncatula (Barrel medic), partial (26%)
miR169	DV448363	3	18.088	1	21	448	468	UAGCCAAGGAUGACUUGCCCG	CUGGGAAGUCAUCCUUGGCUC	Cleavage	similar to UniRef100_A7P6L4 Cluster: Chromosome chr9 scaffold_7, whole genome shotgun sequence; n=1; Vitis vinifera|Rep: Chromosome chr9 scaffold_7, whole genome shotgun sequence - Vitis vinifera (Grape), partial (34%)
miR169	TC6016	3	18.753	1	20	399	418	UAGCCAAGGAUGACUUGCCC	UGGGAAGUCAUCCUUGGCUC	Cleavage	similar to UniRef100_A7P6L4 Cluster: Chromosome chr9 scaffold_7, whole genome shotgun sequence; n=1; Vitis vinifera|Rep: Chromosome chr9 scaffold_7, whole genome shotgun sequence - Vitis vinifera (Grape), partial (34%)
miR169	TC8897	2.5	23.273	1	20	535	554	UAGCCAAGGAUGACUUGCCU	GGGCAAUUCAUCCUUGGCUU	Cleavage	similar to UniRef100_Q9LNP6 Cluster: Nuclear transcription factor Y subunit A-8; n=1; Arabidopsis thaliana|Rep: Nuclear transcription factor Y subunit A-8 - Arabidopsis thaliana (Mouse-ear cress), partial (23%)
miR169	DV448363	3	18.088	1	20	449	468	UAGCCAAGGAUGACUUGCCU	UGGGAAGUCAUCCUUGGCUC	Cleavage	similar to UniRef100_A7P6L4 Cluster: Chromosome chr9 scaffold_7, whole genome shotgun sequence; n=1; Vitis vinifera|Rep: Chromosome chr9 scaffold_7, whole genome shotgun sequence - Vitis vinifera (Grape), partial (34%)
miR169	TC6016	3	18.753	1	20	399	418	UAGCCAAGGAUGACUUGCCU	UGGGAAGUCAUCCUUGGCUC	Cleavage	similar to UniRef100_A7P6L4 Cluster: Chromosome chr9 scaffold_7, whole genome shotgun sequence; n=1; Vitis vinifera|Rep: Chromosome chr9 scaffold_7, whole genome shotgun sequence - Vitis vinifera (Grape), partial (34%)
miR169	TC5771	3	23.449	1	20	412	431	UAGCCAAGGAUGACUUGCCU	GGGCAAAUCAUUCUUGGCUC	Cleavage	weakly similar to UniRef100_A4ZVU9 Cluster: CCAAT-binding transcription factor; n=1; Medicago truncatula|Rep: CCAAT-binding transcription factor - Medicago truncatula (Barrel medic), partial (26%)
miR169	DV448363	1	17.912	1	21	449	469	UGAGCCAAGGAUGACUUGCCG	UGGGAAGUCAUCCUUGGCUCA	Cleavage	similar to UniRef100_A7P6L4 Cluster: Chromosome chr9 scaffold_7, whole genome shotgun sequence; n=1; Vitis vinifera|Rep: Chromosome chr9 scaffold_7, whole genome shotgun sequence - Vitis vinifera (Grape), partial (34%)
miR169	TC6016	1	18.853	1	21	399	419	UGAGCCAAGGAUGACUUGCCG	UGGGAAGUCAUCCUUGGCUCA	Cleavage	similar to UniRef100_A7P6L4 Cluster: Chromosome chr9 scaffold_7, whole genome shotgun sequence; n=1; Vitis vinifera|Rep: Chromosome chr9 scaffold_7, whole genome shotgun sequence - Vitis vinifera (Grape), partial (34%)
miR169	TC5771	1.5	24.429	1	20	413	432	UGAGCCAAGGAUGACUUGCC	GGCAAAUCAUUCUUGGCUCA	Cleavage	weakly similar to UniRef100_A4ZVU9 Cluster: CCAAT-binding transcription factor; n=1; Medicago truncatula|Rep: CCAAT-binding transcription factor - Medicago truncatula (Barrel medic), partial (26%)
miR169	CK652298	2.5	20.814	1	21	368	388	UGAGCCAAGGAUGACUUGCCG	CGGCAAUUCAUUCUUGGCUUG	Cleavage	similar to UniRef100_A3U445 Cluster: Transcription-repair coupling factor; n=1; Oceanicola batsensis HTCC2597|Rep:, partial (1%)
miR169	TC4224	2.5	20.814	1	21	274	294	UGAGCCAAGGAUGACUUGCCG	CGGCAAUUCAUUCUUGGCUUG	Cleavage	weakly similar to UniRef100_Q42471 Cluster: CCAAT-binding factor B subunit homolog; n=1; Brassica napus|Rep: CCAAT-binding factor B subunit homolog - Brassica napus (Rape), partial (8%)
miR169	TC5337	3	21.047	1	21	344	364	UGAGCCAAGGAUGACUUGCCG	CGGCAAUUCAUUCUUGGCUUU	Cleavage
miR169	TC8897	2.5	21.921	1	20	536	555	UGAGCCAAGGAUGACUUGCC	GGCAAUUCAUCCUUGGCUUU	Cleavage	similar to UniRef100_Q9LNP6 Cluster: Nuclear transcription factor Y subunit A-8; n=1; Arabidopsis thaliana|Rep: Nuclear transcription factor Y subunit A-8 - Arabidopsis thaliana (Mouse-ear cress), partial (23%)
miR169	TC8897	2.5	23.273	1	22	533	554	UAGCCAAGGAUGACUUGCCUGC	GCGGGCAAUUCAUCCUUGGCUU	Cleavage	similar to UniRef100_Q9LNP6 Cluster: Nuclear transcription factor Y subunit A-8; n=1; Arabidopsis thaliana|Rep: Nuclear transcription factor Y subunit A-8 - Arabidopsis thaliana (Mouse-ear cress), partial (23%)
miR169	DV448363	3	18.088	1	21	448	468	UAGCCAAGGAUGACUUGCCUG	CUGGGAAGUCAUCCUUGGCUC	Cleavage	similar to UniRef100_A7P6L4 Cluster: Chromosome chr9 scaffold_7, whole genome shotgun sequence; n=1; Vitis vinifera|Rep: Chromosome chr9 scaffold_7, whole genome shotgun sequence - Vitis vinifera (Grape), partial (34%)
miR169	TC5771	3	23.449	1	21	411	431	UAGCCAAGGAUGACUUGCCUG	UGGGCAAAUCAUUCUUGGCUC	Cleavage	weakly similar to UniRef100_A4ZVU9 Cluster: CCAAT-binding transcription factor; n=1; Medicago truncatula|Rep: CCAAT-binding transcription factor - Medicago truncatula (Barrel medic), partial (26%)
miR169	TC6016	3	18.753	1	20	399	418	UAGCCAAGGAUGACUUGCCU	UGGGAAGUCAUCCUUGGCUC	Cleavage	similar to UniRef100_A7P6L4 Cluster: Chromosome chr9 scaffold_7, whole genome shotgun sequence; n=1; Vitis vinifera|Rep: Chromosome chr9 scaffold_7, whole genome shotgun sequence - Vitis vinifera (Grape), partial (34%)
miR169	TC8897	2.5	23.273	1	21	534	554	UAGCCAAGGAUGACUUGCCUG	CGGGCAAUUCAUCCUUGGCUU	Cleavage	similar to UniRef100_Q9LNP6 Cluster: Nuclear transcription factor Y subunit A-8; n=1; Arabidopsis thaliana|Rep: Nuclear transcription factor Y subunit A-8 - Arabidopsis thaliana (Mouse-ear cress), partial (23%)
miR169	DV448363	3	18.088	1	21	448	468	UAGCCAAGGAUGACUUGCCUG	CUGGGAAGUCAUCCUUGGCUC	Cleavage	similar to UniRef100_A7P6L4 Cluster: Chromosome chr9 scaffold_7, whole genome shotgun sequence; n=1; Vitis vinifera|Rep: Chromosome chr9 scaffold_7, whole genome shotgun sequence - Vitis vinifera (Grape), partial (34%)
miR169	TC5771	3	23.449	1	21	411	431	UAGCCAAGGAUGACUUGCCUG	UGGGCAAAUCAUUCUUGGCUC	Cleavage	weakly similar to UniRef100_A4ZVU9 Cluster: CCAAT-binding transcription factor; n=1; Medicago truncatula|Rep: CCAAT-binding transcription factor - Medicago truncatula (Barrel medic), partial (26%)
miR169	TC6016	3	18.753	1	20	399	418	UAGCCAAGGAUGACUUGCCU	UGGGAAGUCAUCCUUGGCUC	Cleavage	similar to UniRef100_A7P6L4 Cluster: Chromosome chr9 scaffold_7, whole genome shotgun sequence; n=1; Vitis vinifera|Rep: Chromosome chr9 scaffold_7, whole genome shotgun sequence - Vitis vinifera (Grape), partial (34%)
miR169	TC8897	2	23.273	1	21	534	554	UAGCCAAGGAUGACUUGCCCG	CGGGCAAUUCAUCCUUGGCUU	Cleavage	similar to UniRef100_Q9LNP6 Cluster: Nuclear transcription factor Y subunit A-8; n=1; Arabidopsis thaliana|Rep: Nuclear transcription factor Y subunit A-8 - Arabidopsis thaliana (Mouse-ear cress), partial (23%)
miR169	TC5771	2.5	23.449	1	21	411	431	UAGCCAAGGAUGACUUGCCCG	UGGGCAAAUCAUUCUUGGCUC	Cleavage	weakly similar to UniRef100_A4ZVU9 Cluster: CCAAT-binding transcription factor; n=1; Medicago truncatula|Rep: CCAAT-binding transcription factor - Medicago truncatula (Barrel medic), partial (26%)
miR169	DV448363	3	18.088	1	21	448	468	UAGCCAAGGAUGACUUGCCCG	CUGGGAAGUCAUCCUUGGCUC	Cleavage	similar to UniRef100_A7P6L4 Cluster: Chromosome chr9 scaffold_7, whole genome shotgun sequence; n=1; Vitis vinifera|Rep: Chromosome chr9 scaffold_7, whole genome shotgun sequence - Vitis vinifera (Grape), partial (34%)
miR169	TC6016	3	18.753	1	20	399	418	UAGCCAAGGAUGACUUGCCC	UGGGAAGUCAUCCUUGGCUC	Cleavage	similar to UniRef100_A7P6L4 Cluster: Chromosome chr9 scaffold_7, whole genome shotgun sequence; n=1; Vitis vinifera|Rep: Chromosome chr9 scaffold_7, whole genome shotgun sequence - Vitis vinifera (Grape), partial (34%)
miR170	TC63899	0.5	15.929	1	21	10	30	UGAUUGAGCCGCGUCAAUAUC	GAUAUUGGCGCGGCUCAAUCA	Cleavage	similar to UniRef100_A7PYF4 Cluster: Chromosome chr15 scaffold_37, whole genome shotgun sequence; n=1; Vitis vinifera|Rep: Chromosome chr15 scaffold_37, whole genome shotgun sequence - Vitis vinifera (Grape), partial (44%)
miR170	TC80505	0.5	16.632	1	21	481	501	UGAUUGAGCCGCGUCAAUAUC	GAUAUUGGCGCGGCUCAAUCA	Cleavage	weakly similar to UniRef100_Q8LL10 Cluster: Hairy meristem; n=1; Petunia x hybrida|Rep: Hairy meristem - Petunia hybrida (Petunia), partial (49%)
miR171	CN859791	3	14.739	1	20	152	171	UUGAGCCGCGUCAAUAUCUC	AAGAUGUUGACGUGGUUUAA	Cleavage
miR171	CN859791	3	14.739	1	20	152	171	UUGAGCCGCGUCAAUAUCUC	AAGAUGUUGACGUGGUUUAA	Cleavage
miR171	TC63899	0.5	15.929	1	20	10	29	GAUUGAGCCGCGUCAAUAUC	GAUAUUGGCGCGGCUCAAUC	Cleavage	similar to UniRef100_A7PYF4 Cluster: Chromosome chr15 scaffold_37, whole genome shotgun sequence; n=1; Vitis vinifera|Rep: Chromosome chr15 scaffold_37, whole genome shotgun sequence - Vitis vinifera (Grape), partial (44%)
miR171	TC63899	0.5	15.929	1	20	11	30	UGAUUGAGCCGCGUCAAUAU	AUAUUGGCGCGGCUCAAUCA	Cleavage	similar to UniRef100_A7PYF4 Cluster: Chromosome chr15 scaffold_37, whole genome shotgun sequence; n=1; Vitis vinifera|Rep: Chromosome chr15 scaffold_37, whole genome shotgun sequence - Vitis vinifera (Grape), partial (44%)
miR171	TC63899	0.5	15.929	1	21	10	30	UGAUUGAGCCGCGUCAAUAUC	GAUAUUGGCGCGGCUCAAUCA	Cleavage	similar to UniRef100_A7PYF4 Cluster: Chromosome chr15 scaffold_37, whole genome shotgun sequence; n=1; Vitis vinifera|Rep: Chromosome chr15 scaffold_37, whole genome shotgun sequence - Vitis vinifera (Grape), partial (44%)
miR171	TC63899	0.5	15.929	1	22	9	30	UGAUUGAGCCGCGUCAAUAUCU	GGAUAUUGGCGCGGCUCAAUCA	Cleavage	similar to UniRef100_A7PYF4 Cluster: Chromosome chr15 scaffold_37, whole genome shotgun sequence; n=1; Vitis vinifera|Rep: Chromosome chr15 scaffold_37, whole genome shotgun sequence - Vitis vinifera (Grape), partial (44%)
miR171	TC63899	1	15.929	1	20	8	27	UUGAGCCGCGUCAAUAUCUC	GGGAUAUUGGCGCGGCUCAA	Cleavage	similar to UniRef100_A7PYF4 Cluster: Chromosome chr15 scaffold_37, whole genome shotgun sequence; n=1; Vitis vinifera|Rep: Chromosome chr15 scaffold_37, whole genome shotgun sequence - Vitis vinifera (Grape), partial (44%)
miR171	TC63899	1	15.929	1	20	8	27	UUGAGCCGCGUCAAUAUCUC	GGGAUAUUGGCGCGGCUCAA	Cleavage	similar to UniRef100_A7PYF4 Cluster: Chromosome chr15 scaffold_37, whole genome shotgun sequence; n=1; Vitis vinifera|Rep: Chromosome chr15 scaffold_37, whole genome shotgun sequence - Vitis vinifera (Grape), partial (44%)
miR171	TC79092	3	13.838	1	20	798	817	UUGAGCCGCGUCAAUAUCUC	AAGAUGUUGACGUGGUUUAA	Cleavage	homologue to UniRef100_Q8LK53 Cluster: Ribosomal protein small subunit 28; n=1; Helianthus annuus|Rep: Ribosomal protein small subunit 28 - Helianthus annuus (Common sunflower), complete
miR171	TC79092	3	13.838	1	20	798	817	UUGAGCCGCGUCAAUAUCUC	AAGAUGUUGACGUGGUUUAA	Cleavage	homologue to UniRef100_Q8LK53 Cluster: Ribosomal protein small subunit 28; n=1; Helianthus annuus|Rep: Ribosomal protein small subunit 28 - Helianthus annuus (Common sunflower), complete
miR171	TC80505	0.5	16.465	1	20	481	500	GAUUGAGCCGCGUCAAUAUC	GAUAUUGGCGCGGCUCAAUC	Cleavage	weakly similar to UniRef100_Q8LL10 Cluster: Hairy meristem; n=1; Petunia x hybrida|Rep: Hairy meristem - Petunia hybrida (Petunia), partial (49%)
miR171	TC80505	0.5	16.632	1	20	482	501	UGAUUGAGCCGCGUCAAUAU	AUAUUGGCGCGGCUCAAUCA	Cleavage	weakly similar to UniRef100_Q8LL10 Cluster: Hairy meristem; n=1; Petunia x hybrida|Rep: Hairy meristem - Petunia hybrida (Petunia), partial (49%)
miR171	TC80505	0.5	16.632	1	21	481	501	UGAUUGAGCCGCGUCAAUAUC	GAUAUUGGCGCGGCUCAAUCA	Cleavage	weakly similar to UniRef100_Q8LL10 Cluster: Hairy meristem; n=1; Petunia x hybrida|Rep: Hairy meristem - Petunia hybrida (Petunia), partial (49%)
miR171	TC80505	0.5	16.632	1	22	480	501	UGAUUGAGCCGCGUCAAUAUCU	GGAUAUUGGCGCGGCUCAAUCA	Cleavage	weakly similar to UniRef100_Q8LL10 Cluster: Hairy meristem; n=1; Petunia x hybrida|Rep: Hairy meristem - Petunia hybrida (Petunia), partial (49%)
miR171	TC80505	1	15.993	1	20	479	498	UUGAGCCGCGUCAAUAUCUC	GGGAUAUUGGCGCGGCUCAA	Cleavage	weakly similar to UniRef100_Q8LL10 Cluster: Hairy meristem; n=1; Petunia x hybrida|Rep: Hairy meristem - Petunia hybrida (Petunia), partial (49%)
miR171	TC80505	1	15.993	1	20	479	498	UUGAGCCGCGUCAAUAUCUC	GGGAUAUUGGCGCGGCUCAA	Cleavage	weakly similar to UniRef100_Q8LL10 Cluster: Hairy meristem; n=1; Petunia x hybrida|Rep: Hairy meristem - Petunia hybrida (Petunia), partial (49%)
miR171	TC81033	3	20.051	1	20	329	348	UUGAGCCGCGUCAAUAUCUC	GAGAUUUUGACGUGGAUCAA	Cleavage	similar to UniRef100_A7QEG4 Cluster: Chromosome chr1 scaffold_84, whole genome shotgun sequence; n=1; Vitis vinifera|Rep: Chromosome chr1 scaffold_84, whole genome shotgun sequence - Vitis vinifera (Grape), partial (71%)
miR171	TC81033	3	20.051	1	20	329	348	UUGAGCCGCGUCAAUAUCUC	GAGAUUUUGACGUGGAUCAA	Cleavage	similar to UniRef100_A7QEG4 Cluster: Chromosome chr1 scaffold_84, whole genome shotgun sequence; n=1; Vitis vinifera|Rep: Chromosome chr1 scaffold_84, whole genome shotgun sequence - Vitis vinifera (Grape), partial (71%)
miR171	TC91140	3	14.356	1	20	346	365	UUGAGCCGCGUCAAUAUCUC	GAGAUUUUGACGUGGAUCAA	Cleavage
miR171	TC91140	3	14.356	1	20	346	365	UUGAGCCGCGUCAAUAUCUC	GAGAUUUUGACGUGGAUCAA	Cleavage
miR171	TC8635	2.5	15.814	1	20	303	323	AGAUAUUGGUGC-GGUUCAAU	AUUGAACCUGUACCAAUAUCU	Cleavage	similar to UniRef100_Q9FFD3 Cluster: Mutator-like transposase-like protein; n=1; Arabidopsis thaliana|Rep: Mutator-like transposase-like protein - Arabidopsis thaliana (Mouse-ear cress), partial (5%)
miR171	TC4047	3	9.13	1	20	321	340	AGAUAUUGGUGCGGUUCAAU	AUUCAAAUGCAUCAAUAUCU	Cleavage	weakly similar to UniRef100_Q4H347 Cluster: Nuclear factor related to kappaB binding protein; n=1; Ciona intestinalis|Rep: Nuclear factor related to kappaB binding protein - Ciona intestinalis (Transparent sea squirt), partial (3%)
miR171	DB945842	2.5	5.874	1	20	349	368	CGAUGUUGGUGAGGUUCAAU	CUUCAACCUUACCAACAUCG	Cleavage	weakly similar to UniRef100_A7PXT8 Cluster: Chromosome chr15 scaffold_37, whole genome shotgun sequence; n=1; Vitis vinifera|Rep: Chromosome chr15 scaffold_37, whole genome shotgun sequence - Vitis vinifera (Grape), partial (12%)
miR172	DB940936	3	12.666	1	21	378	398	GGAAUCUUGAUGAUGCUGCAG	UUGAACCAUCAUCAAGAUUUU	Cleavage	weakly similar to UniRef100_A7QKP6 Cluster: Chromosome chr2 scaffold_113, whole genome shotgun sequence; n=1; Vitis vinifera|Rep: Chromosome chr2 scaffold_113, whole genome shotgun sequence - Vitis vinifera (Grape), partial (16%)
miR2118	EB152986	2.5	15.228	1	20	160	179	GAAAUGGGUGGAUGGGAGUG	CUCUCCGAUCCACCCGUUUC	Cleavage	similar to UniRef100_A2QD36 Cluster: Contig An02c0160, complete genome; n=1; Aspergillus niger|Rep: Contig An02c0160, complete genome - Aspergillus niger, partial (25%)
miR2118	GO503682	3	7.17	1	21	169	189	GAAAUGGGUGGAUGGGAGUGA	UAACUUACAUCCACCUAUUUC	Cleavage	similar to UniRef100_Q2HW64 Cluster: Sterol desaturase; n=1; Medicago truncatula|Rep: Sterol desaturase - Medicago truncatula (Barrel medic), partial (4%)
miR2118	TC69115	2.5	14.114	1	20	552	571	GAAAUGGGUGGAUGGGAGUG	CAAACUCAUCCACCCAUUUC	Cleavage	weakly similar to UniRef100_A7P936 Cluster: Chromosome chr3 scaffold_8, whole genome shotgun sequence; n=1; Vitis vinifera|Rep: Chromosome chr3 scaffold_8, whole genome shotgun sequence - Vitis vinifera (Grape), partial (76%)
miR2118	TC79303	3	15.572	1	21	513	533	GAAAUGGGUGGAUGGGAGUGA	UCACUUCCAUCUAGCUAUUUU	Cleavage	similar to UniRef100_A7PUT9 Cluster: Chromosome chr4 scaffold_32, whole genome shotgun sequence; n=1; Vitis vinifera|Rep: Chromosome chr4 scaffold_32, whole genome shotgun sequence - Vitis vinifera (Grape), partial (26%)
miR2275	CN488860	1.5	19.386	1	20	367	386	UUUGGUUUCCUCCAAUAUCU	AGAUAGUGGAGGAAGCCAAA	Cleavage	similar to UniRef100_A7QCM7 Cluster: Chromosome chr12 scaffold_78, whole genome shotgun sequence; n=1; Vitis vinifera|Rep: Chromosome chr12 scaffold_78, whole genome shotgun sequence - Vitis vinifera (Grape), partial (34%)
miR2275	CN488860	1.5	19.386	1	21	366	386	UUUGGUUUCCUCCAAUAUCUU	AAGAUAGUGGAGGAAGCCAAA	Cleavage	similar to UniRef100_A7QCM7 Cluster: Chromosome chr12 scaffold_78, whole genome shotgun sequence; n=1; Vitis vinifera|Rep: Chromosome chr12 scaffold_78, whole genome shotgun sequence - Vitis vinifera (Grape), partial (34%)
miR2275	CN878338	3	17.789	1	20	438	457	UUUGGUUUCCUCCAAUAUCU	ACAUAUUGGAGGACAUCAAA	Cleavage
miR2275	CN878338	3	17.789	1	21	437	457	UUUGGUUUCCUCCAAUAUCUU	GACAUAUUGGAGGACAUCAAA	Cleavage
miR2275	CN910255	2.5	21.603	1	20	174	193	UUUGGUUUCCUCCAAUAUCU	AGAUAUUGAGGGAAGCCAAG	Cleavage	homologue to UniRef100_A7PTV5 Cluster: Chromosome chr7 scaffold_31, whole genome shotgun sequence; n=1; Vitis vinifera|Rep: Chromosome chr7 scaffold_31, whole genome shotgun sequence - Vitis vinifera (Grape), partial (12%)
miR2275	CN910255	2.5	21.603	1	20	174	193	UUUGGUUUCCUCCAAUAUCU	AGAUAUUGAGGGAAGCCAAG	Cleavage	homologue to UniRef100_A7PTV5 Cluster: Chromosome chr7 scaffold_31, whole genome shotgun sequence; n=1; Vitis vinifera|Rep: Chromosome chr7 scaffold_31, whole genome shotgun sequence - Vitis vinifera (Grape), partial (12%)
miR2275	GO508634	3	18.796	1	20	403	422	UUUGGUUUCCUCCAAUAUCU	AGGUGUUGGAGGCAAUUAAA	Cleavage	similar to UniRef100_A7QKX6 Cluster: Chromosome chr8 scaffold_115, whole genome shotgun sequence; n=1; Vitis vinifera|Rep: Chromosome chr8 scaffold_115, whole genome shotgun sequence - Vitis vinifera (Grape), partial (91%)
miR2275	GO508634	3	18.796	1	21	402	422	UUUGGUUUCCUCCAAUAUCUU	AAGGUGUUGGAGGCAAUUAAA	Cleavage	similar to UniRef100_A7QKX6 Cluster: Chromosome chr8 scaffold_115, whole genome shotgun sequence; n=1; Vitis vinifera|Rep: Chromosome chr8 scaffold_115, whole genome shotgun sequence - Vitis vinifera (Grape), partial (91%)
miR2275	GO534707	1.5	19.386	1	20	280	299	UUUGGUUUCCUCCAAUAUCU	AGAUAGUGGAGGAAGCCAAA	Cleavage	similar to UniRef100_Q0PL87 Cluster: Serine/threonine protein kinase; n=1; Camellia sinensis|Rep: Serine/threonine protein kinase - Camellia sinensis (Tea), partial (37%)
miR2275	GO534707	1.5	19.386	1	21	279	299	UUUGGUUUCCUCCAAUAUCUU	AAGAUAGUGGAGGAAGCCAAA	Cleavage	similar to UniRef100_Q0PL87 Cluster: Serine/threonine protein kinase; n=1; Camellia sinensis|Rep: Serine/threonine protein kinase - Camellia sinensis (Tea), partial (37%)
miR2275	TC66419	3	17.894	1	20	265	284	UUUGGUUUCCUCCAAUAUCU	AGCUAUUGGAGGAAAUCAGC	Cleavage
miR2275	TC71560	2.5	9.148	1	20	416	435	UUUGGUUUCCUCCAAUAUCU	AGCUAAUGGAGGAAAUCAAA	Cleavage	homologue to UniRef100_P31542 Cluster: ATP-dependent Clp protease ATP-binding subunit clpA homolog CD4B, chloroplast precursor; n=1; Solanum lycopersicum|Rep: ATP-dependent Clp protease ATP-binding subunit clpA homolog CD4B, chloroplast precursor - Solanum lycopersicum (Tomato) (Lycopersicon esculentum), partial (76%)
miR2275	TC71560	2.5	9.148	1	21	415	435	UUUGGUUUCCUCCAAUAUCUU	AAGCUAAUGGAGGAAAUCAAA	Cleavage	homologue to UniRef100_P31542 Cluster: ATP-dependent Clp protease ATP-binding subunit clpA homolog CD4B, chloroplast precursor; n=1; Solanum lycopersicum|Rep: ATP-dependent Clp protease ATP-binding subunit clpA homolog CD4B, chloroplast precursor - Solanum lycopersicum (Tomato) (Lycopersicon esculentum), partial (76%)
miR2275	TC76442	2.5	15.486	1	20	395	414	UUUGGUUUCCUCCAAUAUCU	AGAAAUUGAGGGAAACCAAA	Cleavage	similar to UniRef100_A7Q228 Cluster: Ribosomal protein L1; n=1; Vitis vinifera|Rep: Ribosomal protein L1 - Vitis vinifera (Grape), partial (28%)
miR2275	TC76752	1.5	22.181	1	20	1328	1347	UUUGGUUUCCUCCAAUAUCU	AGAUAGUGGAGGAAGCCAAA	Cleavage	homologue to UniRef100_A7QCM7 Cluster: Chromosome chr12 scaffold_78, whole genome shotgun sequence; n=1; Vitis vinifera|Rep: Chromosome chr12 scaffold_78, whole genome shotgun sequence - Vitis vinifera (Grape), partial (95%)
miR2275	TC76752	1.5	22.181	1	21	1327	1347	UUUGGUUUCCUCCAAUAUCUU	AAGAUAGUGGAGGAAGCCAAA	Cleavage	homologue to UniRef100_A7QCM7 Cluster: Chromosome chr12 scaffold_78, whole genome shotgun sequence; n=1; Vitis vinifera|Rep: Chromosome chr12 scaffold_78, whole genome shotgun sequence - Vitis vinifera (Grape), partial (95%)
miR2275	TC87837	1.5	19.386	1	20	423	442	UUUGGUUUCCUCCAAUAUCU	AGAUAGUGGAGGAAGCCAAA	Cleavage	similar to UniRef100_A7QCM7 Cluster: Chromosome chr12 scaffold_78, whole genome shotgun sequence; n=1; Vitis vinifera|Rep: Chromosome chr12 scaffold_78, whole genome shotgun sequence - Vitis vinifera (Grape), partial (54%)
miR2275	TC87837	1.5	19.386	1	21	422	442	UUUGGUUUCCUCCAAUAUCUU	AAGAUAGUGGAGGAAGCCAAA	Cleavage	similar to UniRef100_A7QCM7 Cluster: Chromosome chr12 scaffold_78, whole genome shotgun sequence; n=1; Vitis vinifera|Rep: Chromosome chr12 scaffold_78, whole genome shotgun sequence - Vitis vinifera (Grape), partial (54%)
miR2950	DV445777	3	11.171	1	21	251	271	AUUCCAUCUCUUGCACACUGG	CAAGUGUGUGAGAGAUGGGGU	Cleavage	similar to UniRef100_Q9LHQ4 Cluster: Genomic DNA, chromosome 3, BAC clone: F3H11; n=1; Arabidopsis thaliana|Rep: Genomic DNA, chromosome 3, BAC clone: F3H11 - Arabidopsis thaliana (Mouse-ear cress), partial (11%)
miR2950	DV445777	3	11.171	1	20	253	272	UAUUCCAUCUCUUGCACACU	AGUGUGUGAGAGAUGGGGUU	Cleavage	similar to UniRef100_Q9LHQ4 Cluster: Genomic DNA, chromosome 3, BAC clone: F3H11; n=1; Arabidopsis thaliana|Rep: Genomic DNA, chromosome 3, BAC clone: F3H11 - Arabidopsis thaliana (Mouse-ear cress), partial (11%)
miR2950	TC10846	3	19.28	1	20	263	282	UAUUCCAUCUCUUGCACACU	AUUUUGCAAGAGAUGGGAUG	Cleavage	similar to UniRef100_A0FK64 Cluster: PHD4; n=1; Medicago truncatula|Rep: PHD4 - Medicago truncatula (Barrel medic), partial (89%)
miR2950	TC5729	3	18.978	1	20	454	473	UAUUCCAUCUCUUGCACACU	AUUUUGCAAGAGAUGGGAUG	Cleavage	similar to UniRef100_A7QHQ9 Cluster: Chromosome chr8 scaffold_99, whole genome shotgun sequence; n=1; Vitis vinifera|Rep: Chromosome chr8 scaffold_99, whole genome shotgun sequence - Vitis vinifera (Grape), partial (97%)
miR2950	DV445777	3	11.171	1	20	251	270	UUCCAUCUCUUGCACACUGG	CAAGUGUGUGAGAGAUGGGG	Cleavage	similar to UniRef100_Q9LHQ4 Cluster: Genomic DNA, chromosome 3, BAC clone: F3H11; n=1; Arabidopsis thaliana|Rep: Genomic DNA, chromosome 3, BAC clone: F3H11 - Arabidopsis thaliana (Mouse-ear cress), partial (11%)
miR2950	DV445777	3	11.171	1	21	250	270	UUCCAUCUCUUGCACACUGGA	UCAAGUGUGUGAGAGAUGGGG	Cleavage	similar to UniRef100_Q9LHQ4 Cluster: Genomic DNA, chromosome 3, BAC clone: F3H11; n=1; Arabidopsis thaliana|Rep: Genomic DNA, chromosome 3, BAC clone: F3H11 - Arabidopsis thaliana (Mouse-ear cress), partial (11%)
miR319	DV445140	2.5	20.724	1	20	449	468	AUUGGACUGAAGGGAGCUCC	GGGGGACCCUUCAGUCCAAU	Cleavage	similar to UniRef100_A7Q165 Cluster: Chromosome chr10 scaffold_43, whole genome shotgun sequence; n=2; Vitis vinifera|Rep: Chromosome chr10 scaffold_43, whole genome shotgun sequence - Vitis vinifera (Grape), partial (30%)
miR319	TC11937	3	13.372	1	20	642	661	AUUGGACUGAAGGGAGCUCC	GGGGACCCCUUCAGUCCAGU	Cleavage	similar to UniRef100_A7PJE1 Cluster: Chromosome chr12 scaffold_18, whole genome shotgun sequence; n=1; Vitis vinifera|Rep: Chromosome chr12 scaffold_18, whole genome shotgun sequence - Vitis vinifera (Grape), partial (36%)
miR319	TC4811	3	15.728	1	20	30	49	AUUGGACUGAAGGGAGCUCC	GGGGACCCCUUCAGUCCAGU	Cleavage	similar to UniRef100_A2I5C7 Cluster: Lanceolate; n=1; Solanum lycopersicum|Rep: Lanceolate - Solanum lycopersicum (Tomato) (Lycopersicon esculentum), partial (18%)
miR319	TC5724	2.5	21.06	1	20	150	169	AUUGGACUGAAGGGAGCUCC	GGGGGACCCUUCAGUCCAAU	Cleavage	similar to UniRef100_A7Q165 Cluster: Chromosome chr10 scaffold_43, whole genome shotgun sequence; n=2; Vitis vinifera|Rep: Chromosome chr10 scaffold_43, whole genome shotgun sequence - Vitis vinifera (Grape), partial (21%)
miR319	DV454299	3	19.982	1	20	103	122	UGGACUGAAGGGAGCUCCCU	AAGGAACUUCCUUUAGUCCA	Cleavage	similar to UniRef100_O80799 Cluster: T8F5.5 protein; n=1; Arabidopsis thaliana|Rep: T8F5.5 protein - Arabidopsis thaliana (Mouse-ear cress), partial (6%)
miR319	DV454299	3	19.982	1	21	102	122	UGGACUGAAGGGAGCUCCCUU	AAAGGAACUUCCUUUAGUCCA	Cleavage	similar to UniRef100_O80799 Cluster: T8F5.5 protein; n=1; Arabidopsis thaliana|Rep: T8F5.5 protein - Arabidopsis thaliana (Mouse-ear cress), partial (6%)
miR319	TC3435	2.5	14.775	1	22	310	331	ACUUGGACUGAAGGGAGCUCCC	GAGAGCUUCCUUCGAUCCAGGU	Cleavage	weakly similar to UniRef100_A7QWQ7 Cluster: Chromosome chr16 scaffold_207, whole genome shotgun sequence; n=1; Vitis vinifera|Rep: Chromosome chr16 scaffold_207, whole genome shotgun sequence - Vitis vinifera (Grape), partial (12%)
miR319	TC3435	2.5	14.775	1	22	310	331	ACUUGGACUGAAGGGAGCUCCC	GAGAGCUUCCUUCGAUCCAGGU	Cleavage	weakly similar to UniRef100_A7QWQ7 Cluster: Chromosome chr16 scaffold_207, whole genome shotgun sequence; n=1; Vitis vinifera|Rep: Chromosome chr16 scaffold_207, whole genome shotgun sequence - Vitis vinifera (Grape), partial (12%)
miR319	TC5455	3	15.129	1	20	660	679	AGAGCUUCCUUCAGUCCACU	UUUGGAUUGAAGGGAGCUCU	Cleavage
miR319	TC6900	3	17.289	1	20	621	640	AGAGCUUCCUUCAGUCCACU	UUUGGAUUGAAGGGAGCUCU	Cleavage
miR319	TC8792	2.5	18.855	1	20	623	641	AGAGCUUCCUUCAGUCCACU	GGUGGA-UGAAGGAAGCUCU	Cleavage	similar to UniRef100_A7Q896 Cluster: Chromosome chr14 scaffold_63, whole genome shotgun sequence; n=1; Vitis vinifera|Rep: Chromosome chr14 scaffold_63, whole genome shotgun sequence - Vitis vinifera (Grape), partial (83%)
miR319	TC5455	3	15.129	1	22	658	679	AGAGCUUCCUUCAGUCCACUCA	UGUUUGGAUUGAAGGGAGCUCU	Cleavage
miR319	TC6900	3	17.289	1	22	619	640	AGAGCUUCCUUCAGUCCACUCA	UGUUUGGAUUGAAGGGAGCUCU	Cleavage
miR319	TC8792	2.5	18.855	1	22	621	641	AGAGCUUCCUUCAGUCCACUCA	UUGGUGGA-UGAAGGAAGCUCU	Cleavage	similar to UniRef100_A7Q896 Cluster: Chromosome chr14 scaffold_63, whole genome shotgun sequence; n=1; Vitis vinifera|Rep: Chromosome chr14 scaffold_63, whole genome shotgun sequence - Vitis vinifera (Grape), partial (83%)
miR319	TC5455	3	15.241	1	20	661	680	GAGAGCUUCCUUCAGUCCAC	UUGGAUUGAAGGGAGCUCUA	Cleavage
miR319	TC6900	3	17.024	1	20	622	641	GAGAGCUUCCUUCAGUCCAC	UUGGAUUGAAGGGAGCUCUA	Cleavage
miR319	DB920700	3	21.884	1	21	449	469	GAGAGCUUCCUUCAGUCCACU	AUUGGACUGAAGGUGGUUCUC	Cleavage	homologue to UniRef100_Q8LAP8 Cluster: Dof zinc finger protein DOF4.6; n=2; Arabidopsis thaliana|Rep: Dof zinc finger protein DOF4.6 - Arabidopsis thaliana (Mouse-ear cress), partial (28%)
miR319	TC9414	3	23.704	1	21	352	372	GAGAGCUUCCUUCAGUCCACU	ACUGGACUGAAGGUGGUUCUC	Cleavage	similar to UniRef100_A7QF01 Cluster: Chromosome chr16 scaffold_86, whole genome shotgun sequence; n=1; Vitis vinifera|Rep: Chromosome chr16 scaffold_86, whole genome shotgun sequence - Vitis vinifera (Grape), partial (50%)
miR319	TC8792	3	18.606	1	21	623	642	GAGAGCUUCCUUCAGUCCACU	GGUGGA-UGAAGGAAGCUCUA	Cleavage	similar to UniRef100_A7Q896 Cluster: Chromosome chr14 scaffold_63, whole genome shotgun sequence; n=1; Vitis vinifera|Rep: Chromosome chr14 scaffold_63, whole genome shotgun sequence - Vitis vinifera (Grape), partial (83%)
miR319	TC5455	3	15.079	1	21	658	678	GAGCUUCCUUCAGUCCACUCA	UGUUUGGAUUGAAGGGAGCUC	Cleavage
miR319	TC6900	3	17.709	1	21	619	639	GAGCUUCCUUCAGUCCACUCA	UGUUUGGAUUGAAGGGAGCUC	Cleavage
miR319	TC11937	3	13.372	1	23	639	661	AUUGGACUGAAGGGAGCUCCCUU	AGNGGGGACCCCUUCAGUCCAGU	Cleavage	similar to UniRef100_A7PJE1 Cluster: Chromosome chr12 scaffold_18, whole genome shotgun sequence; n=1; Vitis vinifera|Rep: Chromosome chr12 scaffold_18, whole genome shotgun sequence - Vitis vinifera (Grape), partial (36%)
miR319	TC5724	2.5	21.06	1	20	150	169	AUUGGACUGAAGGGAGCUCC	GGGGGACCCUUCAGUCCAAU	Cleavage	similar to UniRef100_A7Q165 Cluster: Chromosome chr10 scaffold_43, whole genome shotgun sequence; n=2; Vitis vinifera|Rep: Chromosome chr10 scaffold_43, whole genome shotgun sequence - Vitis vinifera (Grape), partial (21%)
miR319	TC4811	3	15.728	1	23	27	49	AUUGGACUGAAGGGAGCUCCCUU	AGAGGGGACCCCUUCAGUCCAGU	Cleavage	similar to UniRef100_A2I5C7 Cluster: Lanceolate; n=1; Solanum lycopersicum|Rep: Lanceolate - Solanum lycopersicum (Tomato) (Lycopersicon esculentum), partial (18%)
miR319	DV445140	2.5	20.724	1	20	449	468	AUUGGACUGAAGGGAGCUCC	GGGGGACCCUUCAGUCCAAU	Cleavage	similar to UniRef100_A7Q165 Cluster: Chromosome chr10 scaffold_43, whole genome shotgun sequence; n=2; Vitis vinifera|Rep: Chromosome chr10 scaffold_43, whole genome shotgun sequence - Vitis vinifera (Grape), partial (30%)
miR319	TC6602	3	17.706	1	20	318	337	GCUUGGACUGAAGGGAGCUC	CAGCUUCCCUCAGUUCAAGC	Cleavage	homologue to UniRef100_O82572 Cluster: Profilin-1; n=1; Ricinus communis|Rep: Profilin-1 - Ricinus communis (Castor bean), partial (66%)
miR319	TC8012	3	18.721	1	20	256	275	GCUUGGACUGAAGGGAGCUC	CAGCUUCCCUCAGUUCAAGC	Cleavage	homologue to UniRef100_O82572 Cluster: Profilin-1; n=1; Ricinus communis|Rep: Profilin-1 - Ricinus communis (Castor bean), complete
miR319	TC518	3	17.622	1	20	218	237	GCUUGGACUGAAGGGAGCUC	CAGCUUCCCUCAGUUCAAGC	Cleavage	homologue to UniRef100_O82572 Cluster: Profilin-1; n=1; Ricinus communis|Rep: Profilin-1 - Ricinus communis (Castor bean), complete
miR319	TC3435	3	14.775	1	20	312	331	GCUUGGACUGAAGGGAGCUC	GAGCUUCCUUCGAUCCAGGU	Cleavage	weakly similar to UniRef100_A7QWQ7 Cluster: Chromosome chr16 scaffold_207, whole genome shotgun sequence; n=1; Vitis vinifera|Rep: Chromosome chr16 scaffold_207, whole genome shotgun sequence - Vitis vinifera (Grape), partial (12%)
miR319	TC6602	3	17.706	1	20	318	337	GCUUGGACUGAAGGGAGCUC	CAGCUUCCCUCAGUUCAAGC	Cleavage	homologue to UniRef100_O82572 Cluster: Profilin-1; n=1; Ricinus communis|Rep: Profilin-1 - Ricinus communis (Castor bean), partial (66%)
miR319	TC3435	3	14.775	1	22	310	331	GCUUGGACUGAAGGGAGCUCCC	GAGAGCUUCCUUCGAUCCAGGU	Cleavage	weakly similar to UniRef100_A7QWQ7 Cluster: Chromosome chr16 scaffold_207, whole genome shotgun sequence; n=1; Vitis vinifera|Rep: Chromosome chr16 scaffold_207, whole genome shotgun sequence - Vitis vinifera (Grape), partial (12%)
miR319	TC8012	3	18.721	1	20	256	275	GCUUGGACUGAAGGGAGCUC	CAGCUUCCCUCAGUUCAAGC	Cleavage	homologue to UniRef100_O82572 Cluster: Profilin-1; n=1; Ricinus communis|Rep: Profilin-1 - Ricinus communis (Castor bean), complete
miR319	TC518	3	17.622	1	20	218	237	GCUUGGACUGAAGGGAGCUC	CAGCUUCCCUCAGUUCAAGC	Cleavage	homologue to UniRef100_O82572 Cluster: Profilin-1; n=1; Ricinus communis|Rep: Profilin-1 - Ricinus communis (Castor bean), complete
miR319	TC6602	3	17.706	1	20	318	337	GCUUGGACUGAAGGGAGCUC	CAGCUUCCCUCAGUUCAAGC	Cleavage	homologue to UniRef100_O82572 Cluster: Profilin-1; n=1; Ricinus communis|Rep: Profilin-1 - Ricinus communis (Castor bean), partial (66%)
miR319	TC3435	3	14.775	1	22	310	331	GCUUGGACUGAAGGGAGCUCCC	GAGAGCUUCCUUCGAUCCAGGU	Cleavage	weakly similar to UniRef100_A7QWQ7 Cluster: Chromosome chr16 scaffold_207, whole genome shotgun sequence; n=1; Vitis vinifera|Rep: Chromosome chr16 scaffold_207, whole genome shotgun sequence - Vitis vinifera (Grape), partial (12%)
miR319	TC8012	3	18.721	1	20	256	275	GCUUGGACUGAAGGGAGCUC	CAGCUUCCCUCAGUUCAAGC	Cleavage	homologue to UniRef100_O82572 Cluster: Profilin-1; n=1; Ricinus communis|Rep: Profilin-1 - Ricinus communis (Castor bean), complete
miR319	TC518	3	17.622	1	20	218	237	GCUUGGACUGAAGGGAGCUC	CAGCUUCCCUCAGUUCAAGC	Cleavage	homologue to UniRef100_O82572 Cluster: Profilin-1; n=1; Ricinus communis|Rep: Profilin-1 - Ricinus communis (Castor bean), complete
miR319	DB925427	2.5	8.521	1	20	187	206	UCUUGGACUGAAGGGAGCUC	GAGCCCCUAUCAGUCCAAGA	Cleavage	similar to UniRef100_A7Q9D1 Cluster: Chromosome chr19 scaffold_66, whole genome shotgun sequence; n=1; Vitis vinifera|Rep: Chromosome chr19 scaffold_66, whole genome shotgun sequence - Vitis vinifera (Grape), partial (11%)
miR319	DB930812	3	19.591	1	20	192	211	UCUUGGACUGAAGGGAGCUC	GAGCUUCUCUCGGUUCAAGA	Cleavage	similar to UniRef100_A7P676 Cluster: Chromosome chr4 scaffold_6, whole genome shotgun sequence; n=1; Vitis vinifera|Rep: Chromosome chr4 scaffold_6, whole genome shotgun sequence - Vitis vinifera (Grape), partial (29%)
miR319	TC1546	3	19.591	1	20	192	211	UCUUGGACUGAAGGGAGCUC	GAGCUUCUCUCGGUUCAAGA	Cleavage	similar to UniRef100_A7P676 Cluster: Chromosome chr4 scaffold_6, whole genome shotgun sequence; n=1; Vitis vinifera|Rep: Chromosome chr4 scaffold_6, whole genome shotgun sequence - Vitis vinifera (Grape), partial (64%)
miR319	TC6602	3	17.706	1	20	318	337	GCUUGGACUGAAGGGAGCUC	CAGCUUCCCUCAGUUCAAGC	Cleavage	homologue to UniRef100_O82572 Cluster: Profilin-1; n=1; Ricinus communis|Rep: Profilin-1 - Ricinus communis (Castor bean), partial (66%)
miR319	TC3435	3	14.775	1	22	310	331	GCUUGGACUGAAGGGAGCUCCC	GAGAGCUUCCUUCGAUCCAGGU	Cleavage	weakly similar to UniRef100_A7QWQ7 Cluster: Chromosome chr16 scaffold_207, whole genome shotgun sequence; n=1; Vitis vinifera|Rep: Chromosome chr16 scaffold_207, whole genome shotgun sequence - Vitis vinifera (Grape), partial (12%)
miR319	TC8012	3	18.721	1	20	256	275	GCUUGGACUGAAGGGAGCUC	CAGCUUCCCUCAGUUCAAGC	Cleavage	homologue to UniRef100_O82572 Cluster: Profilin-1; n=1; Ricinus communis|Rep: Profilin-1 - Ricinus communis (Castor bean), complete
miR319	TC518	3	17.622	1	20	218	237	GCUUGGACUGAAGGGAGCUC	CAGCUUCCCUCAGUUCAAGC	Cleavage	homologue to UniRef100_O82572 Cluster: Profilin-1; n=1; Ricinus communis|Rep: Profilin-1 - Ricinus communis (Castor bean), complete
miR319	TC5455	3	15.129	1	20	660	679	AGAGCUUCCUUCAGUCCACU	UUUGGAUUGAAGGGAGCUCU	Cleavage
miR319	TC6900	3	17.289	1	20	621	640	AGAGCUUCCUUCAGUCCACU	UUUGGAUUGAAGGGAGCUCU	Cleavage
miR319	TC8792	2.5	18.855	1	20	623	641	AGAGCUUCCUUCAGUCCACU	GGUGGA-UGAAGGAAGCUCU	Cleavage	similar to UniRef100_A7Q896 Cluster: Chromosome chr14 scaffold_63, whole genome shotgun sequence; n=1; Vitis vinifera|Rep: Chromosome chr14 scaffold_63, whole genome shotgun sequence - Vitis vinifera (Grape), partial (83%)
miR319	DV454299	3	19.784	1	20	104	123	UUGGACUGAAGGGAGCUCCU	AGGAACUUCCUUUAGUCCAU	Cleavage	similar to UniRef100_O80799 Cluster: T8F5.5 protein; n=1; Arabidopsis thaliana|Rep: T8F5.5 protein - Arabidopsis thaliana (Mouse-ear cress), partial (6%)
miR319	TC5724	2.5	22.274	1	20	149	168	UUGGACUGAAGGGAGCUCCU	AGGGGGACCCUUCAGUCCAA	Cleavage	similar to UniRef100_A7Q165 Cluster: Chromosome chr10 scaffold_43, whole genome shotgun sequence; n=2; Vitis vinifera|Rep: Chromosome chr10 scaffold_43, whole genome shotgun sequence - Vitis vinifera (Grape), partial (21%)
miR319	DV445140	2.5	21.268	1	20	448	467	UUGGACUGAAGGGAGCUCCU	AGGGGGACCCUUCAGUCCAA	Cleavage	similar to UniRef100_A7Q165 Cluster: Chromosome chr10 scaffold_43, whole genome shotgun sequence; n=2; Vitis vinifera|Rep: Chromosome chr10 scaffold_43, whole genome shotgun sequence - Vitis vinifera (Grape), partial (30%)
miR319	TC4811	3	15.611	1	20	29	48	UUGGACUGAAGGGAGCUCCU	AGGGGACCCCUUCAGUCCAG	Cleavage	similar to UniRef100_A2I5C7 Cluster: Lanceolate; n=1; Solanum lycopersicum|Rep: Lanceolate - Solanum lycopersicum (Tomato) (Lycopersicon esculentum), partial (18%)
miR390	DV447689	1.5	14.041	1	20	177	196	AAGCUCAGGAGGGAUAGCGC	GCGAUAUCUCUCCUGAGCUU	Cleavage	similar to UniRef100_Q9T6M0 Cluster: NADH-ubiquinone oxidoreductase chain 1; n=1; Globodera pallida|Rep: NADH-ubiquinone oxidoreductase chain 1 - Globodera pallida, partial (8%)
miR390	TC2955	2.5	17.423	1	20	95	114	AAGCUCAGGAGGGAUAGCGC	GCGCUAUCAUUUCUGGGCUU	Cleavage	similar to UniRef100_A7PZM4 Cluster: Chromosome chr15 scaffold_40, whole genome shotgun sequence; n=1; Vitis vinifera|Rep: Chromosome chr15 scaffold_40, whole genome shotgun sequence - Vitis vinifera (Grape), partial (82%)
miR390	DV451121	3	19.461	1	20	374	393	AAGCUCAGGAGGGAUAGCGC	GAGUUAUCCUUCUUGGGCUU	Cleavage	similar to UniRef100_Q07469 Cluster: Bark storage protein A precursor; n=1; Populus deltoides|Rep: Bark storage protein A precursor - Populus deltoides (Eastern poplar) (Eastern cottonwood), partial (9%)
miR390	DV447689	1.5	14.848	1	22	176	197	UAAGCUCAGGAGGGAUAGCGCC	GGCGAUAUCUCUCCUGAGCUUA	Cleavage	similar to UniRef100_Q9T6M0 Cluster: NADH-ubiquinone oxidoreductase chain 1; n=1; Globodera pallida|Rep: NADH-ubiquinone oxidoreductase chain 1 - Globodera pallida, partial (8%)
miR390	DV447689	1.5	14.041	1	21	176	196	AAGCUCAGGAGGGAUAGCGCC	GGCGAUAUCUCUCCUGAGCUU	Cleavage	similar to UniRef100_Q9T6M0 Cluster: NADH-ubiquinone oxidoreductase chain 1; n=1; Globodera pallida|Rep: NADH-ubiquinone oxidoreductase chain 1 - Globodera pallida, partial (8%)
miR390	DV451121	3	19.461	1	21	373	393	AAGCUCAGGAGGGAUAGCGCC	GGAGUUAUCCUUCUUGGGCUU	Cleavage	similar to UniRef100_Q07469 Cluster: Bark storage protein A precursor; n=1; Populus deltoides|Rep: Bark storage protein A precursor - Populus deltoides (Eastern poplar) (Eastern cottonwood), partial (9%)
miR390	TC2955	2.5	17.423	1	20	95	114	AAGCUCAGGAGGGAUAGCGC	GCGCUAUCAUUUCUGGGCUU	Cleavage	similar to UniRef100_A7PZM4 Cluster: Chromosome chr15 scaffold_40, whole genome shotgun sequence; n=1; Vitis vinifera|Rep: Chromosome chr15 scaffold_40, whole genome shotgun sequence - Vitis vinifera (Grape), partial (82%)
miR393	DB954893	3	14.4	1	20	427	446	UCCAAAGGGAUCGCAUUGAU	UUCAAUACCAUCCCUUUGGA	Cleavage	similar to UniRef100_A7Q376 Cluster: Chromosome chr12 scaffold_47, whole genome shotgun sequence; n=1; Vitis vinifera|Rep: Chromosome chr12 scaffold_47, whole genome shotgun sequence - Vitis vinifera (Grape), partial (34%)
miR393	DB954893	3	14.4	1	20	427	446	UCCAAAGGGAUCGCAUUGAU	UUCAAUACCAUCCCUUUGGA	Cleavage	similar to UniRef100_A7Q376 Cluster: Chromosome chr12 scaffold_47, whole genome shotgun sequence; n=1; Vitis vinifera|Rep: Chromosome chr12 scaffold_47, whole genome shotgun sequence - Vitis vinifera (Grape), partial (34%)
miR393	DB954893	2	14.643	1	20	428	447	UUCCAAAGGGAUCGCAUUGA	UCAAUACCAUCCCUUUGGAA	Cleavage	similar to UniRef100_A7Q376 Cluster: Chromosome chr12 scaffold_47, whole genome shotgun sequence; n=1; Vitis vinifera|Rep: Chromosome chr12 scaffold_47, whole genome shotgun sequence - Vitis vinifera (Grape), partial (34%)
miR393	DB954893	3	14.4	1	20	427	446	UCCAAAGGGAUCGCAUUGAU	UUCAAUACCAUCCCUUUGGA	Cleavage	similar to UniRef100_A7Q376 Cluster: Chromosome chr12 scaffold_47, whole genome shotgun sequence; n=1; Vitis vinifera|Rep: Chromosome chr12 scaffold_47, whole genome shotgun sequence - Vitis vinifera (Grape), partial (34%)
miR393	DV445391	3	16.104	1	20	115	134	AUCAAUGCGAUCCCUUUGGA	UCCAAAGAUAUCACAUUGAU	Cleavage	similar to UniRef100_Q8S562 Cluster: KAP-2; n=1; Phaseolus vulgaris|Rep: KAP-2 - Phaseolus vulgaris (Kidney bean) (French bean), partial (10%)
miR393	TC3305	2.5	16.381	1	20	871	890	AUCAAUGCGAUCCCUUUGGA	UUCAAGGGGAUUCCAUUGAU	Cleavage	similar to UniRef100_Q9FKW5 Cluster: Genomic DNA, chromosome 5, TAC clone:K2A18; n=1; Arabidopsis thaliana|Rep: Genomic DNA, chromosome 5, TAC clone:K2A18 - Arabidopsis thaliana (Mouse-ear cress), partial (39%)
miR393	TC4243	2	21.543	1	20	138	157	UCCAAAGGGAUCGCAUUGAU	GACAAUGCGAUCCCUUUGGA	Cleavage	homologue to UniRef100_A4KA30 Cluster: Transport inhibitor response 1; n=1; Gossypium hirsutum|Rep: Transport inhibitor response 1 - Gossypium hirsutum (Upland cotton) (Gossypium mexicanum), partial (21%)
miR393	TC4243	2	21.543	1	20	138	157	UCCAAAGGGAUCGCAUUGAU	GACAAUGCGAUCCCUUUGGA	Cleavage	homologue to UniRef100_A4KA30 Cluster: Transport inhibitor response 1; n=1; Gossypium hirsutum|Rep: Transport inhibitor response 1 - Gossypium hirsutum (Upland cotton) (Gossypium mexicanum), partial (21%)
miR393	TC4243	2	22.055	1	20	139	158	UUCCAAAGGGAUCGCAUUGA	ACAAUGCGAUCCCUUUGGAU	Cleavage	homologue to UniRef100_A4KA30 Cluster: Transport inhibitor response 1; n=1; Gossypium hirsutum|Rep: Transport inhibitor response 1 - Gossypium hirsutum (Upland cotton) (Gossypium mexicanum), partial (21%)
miR393	TC4243	2	21.543	1	20	138	157	UCCAAAGGGAUCGCAUUGAU	GACAAUGCGAUCCCUUUGGA	Cleavage	homologue to UniRef100_A4KA30 Cluster: Transport inhibitor response 1; n=1; Gossypium hirsutum|Rep: Transport inhibitor response 1 - Gossypium hirsutum (Upland cotton) (Gossypium mexicanum), partial (21%)
miR393	TC6865	2	19.147	1	20	70	89	UCCAAAGGGAUCGCAUUGAU	GACAAUGCGAUCCCUUUGGA	Cleavage	similar to UniRef100_Q570C0 Cluster: Protein TRANSPORT INHIBITOR RESPONSE 1; n=2; Arabidopsis thaliana|Rep: Protein TRANSPORT INHIBITOR RESPONSE 1 - Arabidopsis thaliana (Mouse-ear cress), partial (18%)
miR393	TC6865	2	19.147	1	20	70	89	UCCAAAGGGAUCGCAUUGAU	GACAAUGCGAUCCCUUUGGA	Cleavage	similar to UniRef100_Q570C0 Cluster: Protein TRANSPORT INHIBITOR RESPONSE 1; n=2; Arabidopsis thaliana|Rep: Protein TRANSPORT INHIBITOR RESPONSE 1 - Arabidopsis thaliana (Mouse-ear cress), partial (18%)
miR393	TC6865	1	19.353	1	20	71	90	UUCCAAAGGGAUCGCAUUGA	ACAAUGCGAUCCCUUUGGAA	Cleavage	similar to UniRef100_Q570C0 Cluster: Protein TRANSPORT INHIBITOR RESPONSE 1; n=2; Arabidopsis thaliana|Rep: Protein TRANSPORT INHIBITOR RESPONSE 1 - Arabidopsis thaliana (Mouse-ear cress), partial (18%)
miR393	TC6865	2	19.147	1	20	70	89	UCCAAAGGGAUCGCAUUGAU	GACAAUGCGAUCCCUUUGGA	Cleavage	similar to UniRef100_Q570C0 Cluster: Protein TRANSPORT INHIBITOR RESPONSE 1; n=2; Arabidopsis thaliana|Rep: Protein TRANSPORT INHIBITOR RESPONSE 1 - Arabidopsis thaliana (Mouse-ear cress), partial (18%)
miR393	TC7700	1	22.829	1	20	635	654	UCCAAAGGGAUCGCAUUGAU	AACAAUGCGAUCCCUUUGGA	Cleavage	similar to UniRef100_Q0Z845 Cluster: Auxin-responsive factor TIR1-like protein; n=1; Populus tomentosa|Rep: Auxin-responsive factor TIR1-like protein - Populus tomentosa (Chinese white poplar), partial (49%)
miR393	TC7700	1	22.829	1	20	635	654	UCCAAAGGGAUCGCAUUGAU	AACAAUGCGAUCCCUUUGGA	Cleavage	similar to UniRef100_Q0Z845 Cluster: Auxin-responsive factor TIR1-like protein; n=1; Populus tomentosa|Rep: Auxin-responsive factor TIR1-like protein - Populus tomentosa (Chinese white poplar), partial (49%)
miR393	TC7700	2	22.288	1	21	635	655	UUCCAAAGGGAUCGCAUUGAU	AACAAUGCGAUCCCUUUGGAU	Cleavage	similar to UniRef100_Q0Z845 Cluster: Auxin-responsive factor TIR1-like protein; n=1; Populus tomentosa|Rep: Auxin-responsive factor TIR1-like protein - Populus tomentosa (Chinese white poplar), partial (49%)
miR393	TC7700	1	22.829	1	20	635	654	UCCAAAGGGAUCGCAUUGAU	AACAAUGCGAUCCCUUUGGA	Cleavage	similar to UniRef100_Q0Z845 Cluster: Auxin-responsive factor TIR1-like protein; n=1; Populus tomentosa|Rep: Auxin-responsive factor TIR1-like protein - Populus tomentosa (Chinese white poplar), partial (49%)
miR393	TC8380	2	19.492	1	20	864	883	UCCAAAGGGAUCGCAUUGAU	GACAAUGCGAUCCCUUUGGA	Cleavage	similar to UniRef100_Q0Z845 Cluster: Auxin-responsive factor TIR1-like protein; n=1; Populus tomentosa|Rep: Auxin-responsive factor TIR1-like protein - Populus tomentosa (Chinese white poplar), partial (63%)
miR393	TC8380	2	19.492	1	20	864	883	UCCAAAGGGAUCGCAUUGAU	GACAAUGCGAUCCCUUUGGA	Cleavage	similar to UniRef100_Q0Z845 Cluster: Auxin-responsive factor TIR1-like protein; n=1; Populus tomentosa|Rep: Auxin-responsive factor TIR1-like protein - Populus tomentosa (Chinese white poplar), partial (63%)
miR393	TC8380	2	19.843	1	20	865	884	UUCCAAAGGGAUCGCAUUGA	ACAAUGCGAUCCCUUUGGAU	Cleavage	similar to UniRef100_Q0Z845 Cluster: Auxin-responsive factor TIR1-like protein; n=1; Populus tomentosa|Rep: Auxin-responsive factor TIR1-like protein - Populus tomentosa (Chinese white poplar), partial (63%)
miR393	TC8380	2	19.492	1	20	864	883	UCCAAAGGGAUCGCAUUGAU	GACAAUGCGAUCCCUUUGGA	Cleavage	similar to UniRef100_Q0Z845 Cluster: Auxin-responsive factor TIR1-like protein; n=1; Populus tomentosa|Rep: Auxin-responsive factor TIR1-like protein - Populus tomentosa (Chinese white poplar), partial (63%)
miR393	TC7700	1	22.829	1	20	635	654	UCCAAAGGGAUCGCAUUGAU	AACAAUGCGAUCCCUUUGGA	Cleavage	similar to UniRef100_Q0Z845 Cluster: Auxin-responsive factor TIR1-like protein; n=1; Populus tomentosa|Rep: Auxin-responsive factor TIR1-like protein - Populus tomentosa (Chinese white poplar), partial (49%)
miR393	TC6865	2	19.147	1	20	70	89	UCCAAAGGGAUCGCAUUGAU	GACAAUGCGAUCCCUUUGGA	Cleavage	similar to UniRef100_Q570C0 Cluster: Protein TRANSPORT INHIBITOR RESPONSE 1; n=2; Arabidopsis thaliana|Rep: Protein TRANSPORT INHIBITOR RESPONSE 1 - Arabidopsis thaliana (Mouse-ear cress), partial (18%)
miR393	TC4243	2	21.543	1	20	138	157	UCCAAAGGGAUCGCAUUGAU	GACAAUGCGAUCCCUUUGGA	Cleavage	homologue to UniRef100_A4KA30 Cluster: Transport inhibitor response 1; n=1; Gossypium hirsutum|Rep: Transport inhibitor response 1 - Gossypium hirsutum (Upland cotton) (Gossypium mexicanum), partial (21%)
miR393	TC8380	2	19.492	1	20	864	883	UCCAAAGGGAUCGCAUUGAU	GACAAUGCGAUCCCUUUGGA	Cleavage	similar to UniRef100_Q0Z845 Cluster: Auxin-responsive factor TIR1-like protein; n=1; Populus tomentosa|Rep: Auxin-responsive factor TIR1-like protein - Populus tomentosa (Chinese white poplar), partial (63%)
miR393	DB954893	3	14.4	1	20	427	446	UCCAAAGGGAUCGCAUUGAU	UUCAAUACCAUCCCUUUGGA	Cleavage	similar to UniRef100_A7Q376 Cluster: Chromosome chr12 scaffold_47, whole genome shotgun sequence; n=1; Vitis vinifera|Rep: Chromosome chr12 scaffold_47, whole genome shotgun sequence - Vitis vinifera (Grape), partial (34%)
miR393	TC6865	1	19.353	1	20	71	90	UUCCAAAGGGAUCGCAUUGA	ACAAUGCGAUCCCUUUGGAA	Cleavage	similar to UniRef100_Q570C0 Cluster: Protein TRANSPORT INHIBITOR RESPONSE 1; n=2; Arabidopsis thaliana|Rep: Protein TRANSPORT INHIBITOR RESPONSE 1 - Arabidopsis thaliana (Mouse-ear cress), partial (18%)
miR393	TC7700	2	22.288	1	21	635	655	UUCCAAAGGGAUCGCAUUGAU	AACAAUGCGAUCCCUUUGGAU	Cleavage	similar to UniRef100_Q0Z845 Cluster: Auxin-responsive factor TIR1-like protein; n=1; Populus tomentosa|Rep: Auxin-responsive factor TIR1-like protein - Populus tomentosa (Chinese white poplar), partial (49%)
miR393	TC4243	2	22.055	1	20	139	158	UUCCAAAGGGAUCGCAUUGA	ACAAUGCGAUCCCUUUGGAU	Cleavage	homologue to UniRef100_A4KA30 Cluster: Transport inhibitor response 1; n=1; Gossypium hirsutum|Rep: Transport inhibitor response 1 - Gossypium hirsutum (Upland cotton) (Gossypium mexicanum), partial (21%)
miR393	TC8380	2	19.843	1	20	865	884	UUCCAAAGGGAUCGCAUUGA	ACAAUGCGAUCCCUUUGGAU	Cleavage	similar to UniRef100_Q0Z845 Cluster: Auxin-responsive factor TIR1-like protein; n=1; Populus tomentosa|Rep: Auxin-responsive factor TIR1-like protein - Populus tomentosa (Chinese white poplar), partial (63%)
miR393	DB954893	2	14.643	1	20	428	447	UUCCAAAGGGAUCGCAUUGA	UCAAUACCAUCCCUUUGGAA	Cleavage	similar to UniRef100_A7Q376 Cluster: Chromosome chr12 scaffold_47, whole genome shotgun sequence; n=1; Vitis vinifera|Rep: Chromosome chr12 scaffold_47, whole genome shotgun sequence - Vitis vinifera (Grape), partial (34%)
miR393	TC6865	1	19.353	1	25	66	90	UUCCAAAGGGAUCGCAUUGAUCUGA	UUGAGACAAUGCGAUCCCUUUGGAA	Cleavage	similar to UniRef100_Q570C0 Cluster: Protein TRANSPORT INHIBITOR RESPONSE 1; n=2; Arabidopsis thaliana|Rep: Protein TRANSPORT INHIBITOR RESPONSE 1 - Arabidopsis thaliana (Mouse-ear cress), partial (18%)
miR393	TC7700	2	22.288	1	21	635	655	UUCCAAAGGGAUCGCAUUGAU	AACAAUGCGAUCCCUUUGGAU	Cleavage	similar to UniRef100_Q0Z845 Cluster: Auxin-responsive factor TIR1-like protein; n=1; Populus tomentosa|Rep: Auxin-responsive factor TIR1-like protein - Populus tomentosa (Chinese white poplar), partial (49%)
miR393	TC4243	2	22.055	1	20	139	158	UUCCAAAGGGAUCGCAUUGA	ACAAUGCGAUCCCUUUGGAU	Cleavage	homologue to UniRef100_A4KA30 Cluster: Transport inhibitor response 1; n=1; Gossypium hirsutum|Rep: Transport inhibitor response 1 - Gossypium hirsutum (Upland cotton) (Gossypium mexicanum), partial (21%)
miR393	TC8380	2	19.843	1	20	865	884	UUCCAAAGGGAUCGCAUUGA	ACAAUGCGAUCCCUUUGGAU	Cleavage	similar to UniRef100_Q0Z845 Cluster: Auxin-responsive factor TIR1-like protein; n=1; Populus tomentosa|Rep: Auxin-responsive factor TIR1-like protein - Populus tomentosa (Chinese white poplar), partial (63%)
miR393	DB954893	2	14.643	1	20	428	447	UUCCAAAGGGAUCGCAUUGA	UCAAUACCAUCCCUUUGGAA	Cleavage	similar to UniRef100_A7Q376 Cluster: Chromosome chr12 scaffold_47, whole genome shotgun sequence; n=1; Vitis vinifera|Rep: Chromosome chr12 scaffold_47, whole genome shotgun sequence - Vitis vinifera (Grape), partial (34%)
miR393	TC6865	1	19.353	1	20	71	90	UUCCAAAGGGAUCGCAUUGA	ACAAUGCGAUCCCUUUGGAA	Cleavage	similar to UniRef100_Q570C0 Cluster: Protein TRANSPORT INHIBITOR RESPONSE 1; n=2; Arabidopsis thaliana|Rep: Protein TRANSPORT INHIBITOR RESPONSE 1 - Arabidopsis thaliana (Mouse-ear cress), partial (18%)
miR393	TC7700	2	22.288	1	21	635	655	UUCCAAAGGGAUCGCAUUGAU	AACAAUGCGAUCCCUUUGGAU	Cleavage	similar to UniRef100_Q0Z845 Cluster: Auxin-responsive factor TIR1-like protein; n=1; Populus tomentosa|Rep: Auxin-responsive factor TIR1-like protein - Populus tomentosa (Chinese white poplar), partial (49%)
miR393	TC4243	2	22.055	1	20	139	158	UUCCAAAGGGAUCGCAUUGA	ACAAUGCGAUCCCUUUGGAU	Cleavage	homologue to UniRef100_A4KA30 Cluster: Transport inhibitor response 1; n=1; Gossypium hirsutum|Rep: Transport inhibitor response 1 - Gossypium hirsutum (Upland cotton) (Gossypium mexicanum), partial (21%)
miR393	TC8380	2	19.843	1	20	865	884	UUCCAAAGGGAUCGCAUUGA	ACAAUGCGAUCCCUUUGGAU	Cleavage	similar to UniRef100_Q0Z845 Cluster: Auxin-responsive factor TIR1-like protein; n=1; Populus tomentosa|Rep: Auxin-responsive factor TIR1-like protein - Populus tomentosa (Chinese white poplar), partial (63%)
miR393	DB954893	2	14.643	1	20	428	447	UUCCAAAGGGAUCGCAUUGA	UCAAUACCAUCCCUUUGGAA	Cleavage	similar to UniRef100_A7Q376 Cluster: Chromosome chr12 scaffold_47, whole genome shotgun sequence; n=1; Vitis vinifera|Rep: Chromosome chr12 scaffold_47, whole genome shotgun sequence - Vitis vinifera (Grape), partial (34%)
miR393	TC7700	2	22.772	1	22	632	653	CCAAAGGGAUCGCAUUGAUCUA	UGAAACAAUGCGAUCCCUUUGG	Cleavage	similar to UniRef100_Q0Z845 Cluster: Auxin-responsive factor TIR1-like protein; n=1; Populus tomentosa|Rep: Auxin-responsive factor TIR1-like protein - Populus tomentosa (Chinese white poplar), partial (49%)
miR393	TC6865	2.5	19.051	1	22	67	88	CCAAAGGGAUCGCAUUGAUCUA	UGAGACAAUGCGAUCCCUUUGG	Cleavage	similar to UniRef100_Q570C0 Cluster: Protein TRANSPORT INHIBITOR RESPONSE 1; n=2; Arabidopsis thaliana|Rep: Protein TRANSPORT INHIBITOR RESPONSE 1 - Arabidopsis thaliana (Mouse-ear cress), partial (18%)
miR393	TC8380	2.5	19.038	1	22	861	882	CCAAAGGGAUCGCAUUGAUCUA	UGAGACAAUGCGAUCCCUUUGG	Cleavage	similar to UniRef100_Q0Z845 Cluster: Auxin-responsive factor TIR1-like protein; n=1; Populus tomentosa|Rep: Auxin-responsive factor TIR1-like protein - Populus tomentosa (Chinese white poplar), partial (63%)
miR393	TC4243	3	21.077	1	20	137	156	CCAAAGGGAUCGCAUUGAUC	AGACAAUGCGAUCCCUUUGG	Cleavage	homologue to UniRef100_A4KA30 Cluster: Transport inhibitor response 1; n=1; Gossypium hirsutum|Rep: Transport inhibitor response 1 - Gossypium hirsutum (Upland cotton) (Gossypium mexicanum), partial (21%)
miR393	TC6865	1	19.353	1	20	71	90	UUCCAAAGGGAUCGCAUUGA	ACAAUGCGAUCCCUUUGGAA	Cleavage	similar to UniRef100_Q570C0 Cluster: Protein TRANSPORT INHIBITOR RESPONSE 1; n=2; Arabidopsis thaliana|Rep: Protein TRANSPORT INHIBITOR RESPONSE 1 - Arabidopsis thaliana (Mouse-ear cress), partial (18%)
miR393	TC4243	2	22.055	1	20	139	158	UUCCAAAGGGAUCGCAUUGA	ACAAUGCGAUCCCUUUGGAU	Cleavage	homologue to UniRef100_A4KA30 Cluster: Transport inhibitor response 1; n=1; Gossypium hirsutum|Rep: Transport inhibitor response 1 - Gossypium hirsutum (Upland cotton) (Gossypium mexicanum), partial (21%)
miR393	TC7700	2	22.288	1	20	636	655	UUCCAAAGGGAUCGCAUUGA	ACAAUGCGAUCCCUUUGGAU	Cleavage	similar to UniRef100_Q0Z845 Cluster: Auxin-responsive factor TIR1-like protein; n=1; Populus tomentosa|Rep: Auxin-responsive factor TIR1-like protein - Populus tomentosa (Chinese white poplar), partial (49%)
miR393	TC8380	2	19.843	1	20	865	884	UUCCAAAGGGAUCGCAUUGA	ACAAUGCGAUCCCUUUGGAU	Cleavage	similar to UniRef100_Q0Z845 Cluster: Auxin-responsive factor TIR1-like protein; n=1; Populus tomentosa|Rep: Auxin-responsive factor TIR1-like protein - Populus tomentosa (Chinese white poplar), partial (63%)
miR393	DB954893	2	14.643	1	20	428	447	UUCCAAAGGGAUCGCAUUGA	UCAAUACCAUCCCUUUGGAA	Cleavage	similar to UniRef100_A7Q376 Cluster: Chromosome chr12 scaffold_47, whole genome shotgun sequence; n=1; Vitis vinifera|Rep: Chromosome chr12 scaffold_47, whole genome shotgun sequence - Vitis vinifera (Grape), partial (34%)
miR393	TC6865	1	19.353	1	20	71	90	UUCCAAAGGGAUCGCAUUGA	ACAAUGCGAUCCCUUUGGAA	Cleavage	similar to UniRef100_Q570C0 Cluster: Protein TRANSPORT INHIBITOR RESPONSE 1; n=2; Arabidopsis thaliana|Rep: Protein TRANSPORT INHIBITOR RESPONSE 1 - Arabidopsis thaliana (Mouse-ear cress), partial (18%)
miR393	TC7700	2	22.288	1	21	635	655	UUCCAAAGGGAUCGCAUUGAU	AACAAUGCGAUCCCUUUGGAU	Cleavage	similar to UniRef100_Q0Z845 Cluster: Auxin-responsive factor TIR1-like protein; n=1; Populus tomentosa|Rep: Auxin-responsive factor TIR1-like protein - Populus tomentosa (Chinese white poplar), partial (49%)
miR393	TC4243	2	22.055	1	20	139	158	UUCCAAAGGGAUCGCAUUGA	ACAAUGCGAUCCCUUUGGAU	Cleavage	homologue to UniRef100_A4KA30 Cluster: Transport inhibitor response 1; n=1; Gossypium hirsutum|Rep: Transport inhibitor response 1 - Gossypium hirsutum (Upland cotton) (Gossypium mexicanum), partial (21%)
miR393	TC8380	2	19.843	1	20	865	884	UUCCAAAGGGAUCGCAUUGA	ACAAUGCGAUCCCUUUGGAU	Cleavage	similar to UniRef100_Q0Z845 Cluster: Auxin-responsive factor TIR1-like protein; n=1; Populus tomentosa|Rep: Auxin-responsive factor TIR1-like protein - Populus tomentosa (Chinese white poplar), partial (63%)
miR393	DB954893	2	14.643	1	20	428	447	UUCCAAAGGGAUCGCAUUGA	UCAAUACCAUCCCUUUGGAA	Cleavage	similar to UniRef100_A7Q376 Cluster: Chromosome chr12 scaffold_47, whole genome shotgun sequence; n=1; Vitis vinifera|Rep: Chromosome chr12 scaffold_47, whole genome shotgun sequence - Vitis vinifera (Grape), partial (34%)
miR393	TC7700	1	22.829	1	20	635	654	UCCAAAGGGAUCGCAUUGAU	AACAAUGCGAUCCCUUUGGA	Cleavage	similar to UniRef100_Q0Z845 Cluster: Auxin-responsive factor TIR1-like protein; n=1; Populus tomentosa|Rep: Auxin-responsive factor TIR1-like protein - Populus tomentosa (Chinese white poplar), partial (49%)
miR393	TC6865	2	19.147	1	20	70	89	UCCAAAGGGAUCGCAUUGAU	GACAAUGCGAUCCCUUUGGA	Cleavage	similar to UniRef100_Q570C0 Cluster: Protein TRANSPORT INHIBITOR RESPONSE 1; n=2; Arabidopsis thaliana|Rep: Protein TRANSPORT INHIBITOR RESPONSE 1 - Arabidopsis thaliana (Mouse-ear cress), partial (18%)
miR393	TC4243	2	21.543	1	20	138	157	UCCAAAGGGAUCGCAUUGAU	GACAAUGCGAUCCCUUUGGA	Cleavage	homologue to UniRef100_A4KA30 Cluster: Transport inhibitor response 1; n=1; Gossypium hirsutum|Rep: Transport inhibitor response 1 - Gossypium hirsutum (Upland cotton) (Gossypium mexicanum), partial (21%)
miR393	TC8380	2	19.492	1	20	864	883	UCCAAAGGGAUCGCAUUGAU	GACAAUGCGAUCCCUUUGGA	Cleavage	similar to UniRef100_Q0Z845 Cluster: Auxin-responsive factor TIR1-like protein; n=1; Populus tomentosa|Rep: Auxin-responsive factor TIR1-like protein - Populus tomentosa (Chinese white poplar), partial (63%)
miR393	DB954893	3	14.4	1	20	427	446	UCCAAAGGGAUCGCAUUGAU	UUCAAUACCAUCCCUUUGGA	Cleavage	similar to UniRef100_A7Q376 Cluster: Chromosome chr12 scaffold_47, whole genome shotgun sequence; n=1; Vitis vinifera|Rep: Chromosome chr12 scaffold_47, whole genome shotgun sequence - Vitis vinifera (Grape), partial (34%)
miR393	DV450102	3	19.44	1	20	185	204	AUCAUGCUAUCCCUUUGGAU	UUCCCAAGGGAUUGCAUGAU	Cleavage	similar to UniRef100_A7PH39 Cluster: Chromosome chr17 scaffold_16, whole genome shotgun sequence; n=1; Vitis vinifera|Rep: Chromosome chr17 scaffold_16, whole genome shotgun sequence - Vitis vinifera (Grape), partial (25%)
miR393	TC9796	3	19.44	1	20	373	392	AUCAUGCUAUCCCUUUGGAU	UUCCCAAGGGAUUGCAUGAU	Cleavage	similar to UniRef100_A7PH39 Cluster: Chromosome chr17 scaffold_16, whole genome shotgun sequence; n=1; Vitis vinifera|Rep: Chromosome chr17 scaffold_16, whole genome shotgun sequence - Vitis vinifera (Grape), partial (40%)
miR393	TC9357	3	20.266	1	20	551	570	AUCAUGCUAUCCCUUUGGAU	UUCCCAAGGGAUUGCAUGAU	Cleavage	similar to UniRef100_A7PH39 Cluster: Chromosome chr17 scaffold_16, whole genome shotgun sequence; n=1; Vitis vinifera|Rep: Chromosome chr17 scaffold_16, whole genome shotgun sequence - Vitis vinifera (Grape), partial (41%)
miR393	TC7700	1	22.829	1	22	633	654	UCCAAAGGGAUCGCAUUGAUCC	GAAACAAUGCGAUCCCUUUGGA	Cleavage	similar to UniRef100_Q0Z845 Cluster: Auxin-responsive factor TIR1-like protein; n=1; Populus tomentosa|Rep: Auxin-responsive factor TIR1-like protein - Populus tomentosa (Chinese white poplar), partial (49%)
miR393	TC6865	2	19.147	1	20	70	89	UCCAAAGGGAUCGCAUUGAU	GACAAUGCGAUCCCUUUGGA	Cleavage	similar to UniRef100_Q570C0 Cluster: Protein TRANSPORT INHIBITOR RESPONSE 1; n=2; Arabidopsis thaliana|Rep: Protein TRANSPORT INHIBITOR RESPONSE 1 - Arabidopsis thaliana (Mouse-ear cress), partial (18%)
miR393	TC4243	2	21.543	1	20	138	157	UCCAAAGGGAUCGCAUUGAU	GACAAUGCGAUCCCUUUGGA	Cleavage	homologue to UniRef100_A4KA30 Cluster: Transport inhibitor response 1; n=1; Gossypium hirsutum|Rep: Transport inhibitor response 1 - Gossypium hirsutum (Upland cotton) (Gossypium mexicanum), partial (21%)
miR393	TC8380	2	19.492	1	20	864	883	UCCAAAGGGAUCGCAUUGAU	GACAAUGCGAUCCCUUUGGA	Cleavage	similar to UniRef100_Q0Z845 Cluster: Auxin-responsive factor TIR1-like protein; n=1; Populus tomentosa|Rep: Auxin-responsive factor TIR1-like protein - Populus tomentosa (Chinese white poplar), partial (63%)
miR393	DB954893	3	14.4	1	20	427	446	UCCAAAGGGAUCGCAUUGAU	UUCAAUACCAUCCCUUUGGA	Cleavage	similar to UniRef100_A7Q376 Cluster: Chromosome chr12 scaffold_47, whole genome shotgun sequence; n=1; Vitis vinifera|Rep: Chromosome chr12 scaffold_47, whole genome shotgun sequence - Vitis vinifera (Grape), partial (34%)
miR393	TC7700	1	22.829	1	20	635	654	UCCAAAGGGAUCGCAUUGAU	AACAAUGCGAUCCCUUUGGA	Cleavage	similar to UniRef100_Q0Z845 Cluster: Auxin-responsive factor TIR1-like protein; n=1; Populus tomentosa|Rep: Auxin-responsive factor TIR1-like protein - Populus tomentosa (Chinese white poplar), partial (49%)
miR393	TC6865	2	19.147	1	20	70	89	UCCAAAGGGAUCGCAUUGAU	GACAAUGCGAUCCCUUUGGA	Cleavage	similar to UniRef100_Q570C0 Cluster: Protein TRANSPORT INHIBITOR RESPONSE 1; n=2; Arabidopsis thaliana|Rep: Protein TRANSPORT INHIBITOR RESPONSE 1 - Arabidopsis thaliana (Mouse-ear cress), partial (18%)
miR393	TC4243	2	21.543	1	20	138	157	UCCAAAGGGAUCGCAUUGAU	GACAAUGCGAUCCCUUUGGA	Cleavage	homologue to UniRef100_A4KA30 Cluster: Transport inhibitor response 1; n=1; Gossypium hirsutum|Rep: Transport inhibitor response 1 - Gossypium hirsutum (Upland cotton) (Gossypium mexicanum), partial (21%)
miR393	TC8380	2	19.492	1	20	864	883	UCCAAAGGGAUCGCAUUGAU	GACAAUGCGAUCCCUUUGGA	Cleavage	similar to UniRef100_Q0Z845 Cluster: Auxin-responsive factor TIR1-like protein; n=1; Populus tomentosa|Rep: Auxin-responsive factor TIR1-like protein - Populus tomentosa (Chinese white poplar), partial (63%)
miR393	DB954893	3	14.4	1	20	427	446	UCCAAAGGGAUCGCAUUGAU	UUCAAUACCAUCCCUUUGGA	Cleavage	similar to UniRef100_A7Q376 Cluster: Chromosome chr12 scaffold_47, whole genome shotgun sequence; n=1; Vitis vinifera|Rep: Chromosome chr12 scaffold_47, whole genome shotgun sequence - Vitis vinifera (Grape), partial (34%)
miR393	TC6865	1	19.353	1	20	71	90	UUCCAAAGGGAUCGCAUUGA	ACAAUGCGAUCCCUUUGGAA	Cleavage	similar to UniRef100_Q570C0 Cluster: Protein TRANSPORT INHIBITOR RESPONSE 1; n=2; Arabidopsis thaliana|Rep: Protein TRANSPORT INHIBITOR RESPONSE 1 - Arabidopsis thaliana (Mouse-ear cress), partial (18%)
miR393	TC7700	2	22.288	1	21	635	655	UUCCAAAGGGAUCGCAUUGAU	AACAAUGCGAUCCCUUUGGAU	Cleavage	similar to UniRef100_Q0Z845 Cluster: Auxin-responsive factor TIR1-like protein; n=1; Populus tomentosa|Rep: Auxin-responsive factor TIR1-like protein - Populus tomentosa (Chinese white poplar), partial (49%)
miR393	TC4243	2	22.055	1	20	139	158	UUCCAAAGGGAUCGCAUUGA	ACAAUGCGAUCCCUUUGGAU	Cleavage	homologue to UniRef100_A4KA30 Cluster: Transport inhibitor response 1; n=1; Gossypium hirsutum|Rep: Transport inhibitor response 1 - Gossypium hirsutum (Upland cotton) (Gossypium mexicanum), partial (21%)
miR393	TC8380	2	19.843	1	20	865	884	UUCCAAAGGGAUCGCAUUGA	ACAAUGCGAUCCCUUUGGAU	Cleavage	similar to UniRef100_Q0Z845 Cluster: Auxin-responsive factor TIR1-like protein; n=1; Populus tomentosa|Rep: Auxin-responsive factor TIR1-like protein - Populus tomentosa (Chinese white poplar), partial (63%)
miR393	DB954893	2	14.643	1	20	428	447	UUCCAAAGGGAUCGCAUUGA	UCAAUACCAUCCCUUUGGAA	Cleavage	similar to UniRef100_A7Q376 Cluster: Chromosome chr12 scaffold_47, whole genome shotgun sequence; n=1; Vitis vinifera|Rep: Chromosome chr12 scaffold_47, whole genome shotgun sequence - Vitis vinifera (Grape), partial (34%)
miR395	DB934525	3	19.087	1	21	389	409	ACUGAAGUGUUUGGGGGAACU	AGUUCCUCCAAACUCUUCAUU	Cleavage	similar to UniRef100_Q43183 Cluster: Sulfate adenylyltransferase; n=1; Solanum tuberosum|Rep: Sulfate adenylyltransferase - Solanum tuberosum (Potato), partial (32%)
miR395	TC4356	3	19.087	1	21	390	410	ACUGAAGUGUUUGGGGGAACU	AGUUCCUCCAAACUCUUCAUU	Cleavage	similar to UniRef100_Q1W2K0 Cluster: ATP-sulfurylase; n=1; Camellia sinensis|Rep: ATP-sulfurylase - Camellia sinensis (Tea), partial (90%)
miR395	FF534617	3	15.304	1	20	62	81	ACUGAAGUGUUUGGGGGAAC	GCUUGCCCAAGCACUUCAGU	Cleavage	similar to UniRef100_A7P9E2 Cluster: Chromosome chr3 scaffold_8, whole genome shotgun sequence; n=1; Vitis vinifera|Rep: Chromosome chr3 scaffold_8, whole genome shotgun sequence - Vitis vinifera (Grape), partial (52%)
miR395	DB934525	3	17.343	1	20	389	408	CUGAAGUGUUUGGGGGAACU	AGUUCCUCCAAACUCUUCAU	Cleavage	similar to UniRef100_Q43183 Cluster: Sulfate adenylyltransferase; n=1; Solanum tuberosum|Rep: Sulfate adenylyltransferase - Solanum tuberosum (Potato), partial (32%)
miR395	TC4356	3	17.343	1	20	390	409	CUGAAGUGUUUGGGGGAACU	AGUUCCUCCAAACUCUUCAU	Cleavage	similar to UniRef100_Q1W2K0 Cluster: ATP-sulfurylase; n=1; Camellia sinensis|Rep: ATP-sulfurylase - Camellia sinensis (Tea), partial (90%)
miR396	TC3860	2.5	24.461	1	20	271	290	UUCCACAGCUUUCUUGAACU	AGUUGAAGGAGGCUGUGGAG	Cleavage	homologue to UniRef100_A9SS45 Cluster: Predicted protein; n=1; Physcomitrella patens subsp. patens|Rep: Predicted protein - Physcomitrella patens subsp. patens, partial (95%)
miR396	TC1826	3	21.357	1	21	945	965	UUCCACAGCUUUCUUGAACUU	AUGUUCGAAGAAGCUGUGGAA	Cleavage	similar to UniRef100_P93799 Cluster: Dihydroflavonol 4-reductase; n=2; Vitis vinifera|Rep: Dihydroflavonol 4-reductase - Vitis vinifera (Grape), partial (97%)
miR396	TC8429	3	16.793	1	20	954	973	UUCCACAGCUUUCUUGAACU	UAUUGAAGAAAGCUGUGGAA	Cleavage	similar to UniRef100_Q8L8S1 Cluster: Heat shock protein 18; n=1; Arabidopsis thaliana|Rep: Heat shock protein 18 - Arabidopsis thaliana (Mouse-ear cress), partial (91%)
miR396	DR086084	3	3.117	1	20	242	261	UUCAAUAAAGCUGUGGGAAG	CUUCUCACAGUUUUGUUCAA	Cleavage	similar to UniRef100_A5YAI9 Cluster: CBL-interacting protein kinase; n=1; Gossypium hirsutum|Rep: CBL-interacting protein kinase - Gossypium hirsutum (Upland cotton) (Gossypium mexicanum), partial (14%)
miR396	TC2291	3	3.042	1	20	115	134	UUCAAUAAAGCUGUGGGAAG	CUUCUCACAGUUUUGUUCAA	Cleavage	similar to UniRef100_A0MNL4 Cluster: CBL-interacting protein kinase 6; n=1; Populus trichocarpa|Rep: CBL-interacting protein kinase 6 - Populus trichocarpa (Western balsam poplar) (Populus balsamiferasubsp. trichocarpa), partial (94%)
miR396	DB943779	3	15.376	1	20	401	420	UUCAAUAAAGCUGUGGGAAG	CAUCCCACAGCUUUGUUGGU	Cleavage	weakly similar to UniRef100_A7QAX1 Cluster: Chromosome chr5 scaffold_72, whole genome shotgun sequence; n=1; Vitis vinifera|Rep: Chromosome chr5 scaffold_72, whole genome shotgun sequence - Vitis vinifera (Grape), partial (30%)
miR396	TC3860	2.5	24.461	1	21	270	290	UUCCACAGCUUUCUUGAACUG	CAGUUGAAGGAGGCUGUGGAG	Cleavage	homologue to UniRef100_A9SS45 Cluster: Predicted protein; n=1; Physcomitrella patens subsp. patens|Rep: Predicted protein - Physcomitrella patens subsp. patens, partial (95%)
miR396	TC1826	3	21.357	1	20	946	965	UUCCACAGCUUUCUUGAACU	UGUUCGAAGAAGCUGUGGAA	Cleavage	similar to UniRef100_P93799 Cluster: Dihydroflavonol 4-reductase; n=2; Vitis vinifera|Rep: Dihydroflavonol 4-reductase - Vitis vinifera (Grape), partial (97%)
miR396	TC8429	3	16.793	1	20	954	973	UUCCACAGCUUUCUUGAACU	UAUUGAAGAAAGCUGUGGAA	Cleavage	similar to UniRef100_Q8L8S1 Cluster: Heat shock protein 18; n=1; Arabidopsis thaliana|Rep: Heat shock protein 18 - Arabidopsis thaliana (Mouse-ear cress), partial (91%)
miR396	TC3860	2.5	24.461	1	20	271	290	UUCCACAGCUUUCUUGAACU	AGUUGAAGGAGGCUGUGGAG	Cleavage	homologue to UniRef100_A9SS45 Cluster: Predicted protein; n=1; Physcomitrella patens subsp. patens|Rep: Predicted protein - Physcomitrella patens subsp. patens, partial (95%)
miR396	TC1826	3	21.357	1	20	946	965	UUCCACAGCUUUCUUGAACU	UGUUCGAAGAAGCUGUGGAA	Cleavage	similar to UniRef100_P93799 Cluster: Dihydroflavonol 4-reductase; n=2; Vitis vinifera|Rep: Dihydroflavonol 4-reductase - Vitis vinifera (Grape), partial (97%)
miR396	TC8429	3	16.793	1	20	954	973	UUCCACAGCUUUCUUGAACU	UAUUGAAGAAAGCUGUGGAA	Cleavage	similar to UniRef100_Q8L8S1 Cluster: Heat shock protein 18; n=1; Arabidopsis thaliana|Rep: Heat shock protein 18 - Arabidopsis thaliana (Mouse-ear cress), partial (91%)
miR396	DB922509	3	5.068	1	20	80	99	GCUCAAGAAAGCUGUGGGAG	UUCUCGCAUCUUUCUUGAGU	Cleavage	similar to UniRef100_A7NX81 Cluster: Chromosome chr5 scaffold_2, whole genome shotgun sequence; n=1; Vitis vinifera|Rep: Chromosome chr5 scaffold_2, whole genome shotgun sequence - Vitis vinifera (Grape), partial (29%)
miR396	TC12018	3	18.451	1	20	1295	1314	GCUCAAGAAAGCUGUGGGAG	UUUCCAGGGCUUUCUUGGGC	Cleavage	similar to UniRef100_A6WVL2 Cluster: Phosphomethylpyrimidine kinase precursor; n=1; Ochrobactrum anthropi ATCC 49188|Rep: Phosphomethylpyrimidine kinase precursor - Ochrobactrum anthropi (strain ATCC 49188 / DSM 6882 / NCTC 12168), partial (6%)
miR396	DB942674	2.5	13.89	1	20	139	158	CUCAAGAAAGCUGUGGGAGA	UUUUCCACAGCUUUCAUGAG	Cleavage	similar to UniRef100_A5I8L8 Cluster: ACC oxidase 2; n=1; Hevea brasiliensis|Rep: ACC oxidase 2 - Hevea brasiliensis (Para rubber tree), partial (41%)
miR396	TC8807	3	15.128	1	20	188	207	CUCAAGAAAGCUGUGGGAGA	UCUUUCACAGUUUCCUUGAG	Cleavage
miR396	TC2458	3	21.984	1	20	569	588	CUCAAGAAAGCUGUGGGAGA	UCUCCCUUGGCUUUCUUGAU	Cleavage	homologue to UniRef100_P34788 Cluster: 40S ribosomal protein S18; n=3; Arabidopsis thaliana|Rep: 40S ribosomal protein S18 - Arabidopsis thaliana (Mouse-ear cress), complete
miR396	TC3860	2.5	24.461	1	20	271	290	UUCCACAGCUUUCUUGAACU	AGUUGAAGGAGGCUGUGGAG	Cleavage	homologue to UniRef100_A9SS45 Cluster: Predicted protein; n=1; Physcomitrella patens subsp. patens|Rep: Predicted protein - Physcomitrella patens subsp. patens, partial (95%)
miR396	TC1826	3	21.357	1	21	945	965	UUCCACAGCUUUCUUGAACUU	AUGUUCGAAGAAGCUGUGGAA	Cleavage	similar to UniRef100_P93799 Cluster: Dihydroflavonol 4-reductase; n=2; Vitis vinifera|Rep: Dihydroflavonol 4-reductase - Vitis vinifera (Grape), partial (97%)
miR396	TC8429	3	16.793	1	20	954	973	UUCCACAGCUUUCUUGAACU	UAUUGAAGAAAGCUGUGGAA	Cleavage	similar to UniRef100_Q8L8S1 Cluster: Heat shock protein 18; n=1; Arabidopsis thaliana|Rep: Heat shock protein 18 - Arabidopsis thaliana (Mouse-ear cress), partial (91%)
miR396	TC3860	2.5	24.461	1	20	271	290	UUCCACAGCUUUCUUGAACU	AGUUGAAGGAGGCUGUGGAG	Cleavage	homologue to UniRef100_A9SS45 Cluster: Predicted protein; n=1; Physcomitrella patens subsp. patens|Rep: Predicted protein - Physcomitrella patens subsp. patens, partial (95%)
miR396	TC1826	3	21.357	1	21	945	965	UUCCACAGCUUUCUUGAACUU	AUGUUCGAAGAAGCUGUGGAA	Cleavage	similar to UniRef100_P93799 Cluster: Dihydroflavonol 4-reductase; n=2; Vitis vinifera|Rep: Dihydroflavonol 4-reductase - Vitis vinifera (Grape), partial (97%)
miR396	TC8429	3	16.793	1	20	954	973	UUCCACAGCUUUCUUGAACU	UAUUGAAGAAAGCUGUGGAA	Cleavage	similar to UniRef100_Q8L8S1 Cluster: Heat shock protein 18; n=1; Arabidopsis thaliana|Rep: Heat shock protein 18 - Arabidopsis thaliana (Mouse-ear cress), partial (91%)
miR396	DR086084	3	3.132	1	20	241	260	UCAAUAAAGCUGUGGGAAGA	UCUUCUCACAGUUUUGUUCA	Cleavage	similar to UniRef100_A5YAI9 Cluster: CBL-interacting protein kinase; n=1; Gossypium hirsutum|Rep: CBL-interacting protein kinase - Gossypium hirsutum (Upland cotton) (Gossypium mexicanum), partial (14%)
miR396	TC2291	3	3.056	1	20	114	133	UCAAUAAAGCUGUGGGAAGA	UCUUCUCACAGUUUUGUUCA	Cleavage	similar to UniRef100_A0MNL4 Cluster: CBL-interacting protein kinase 6; n=1; Populus trichocarpa|Rep: CBL-interacting protein kinase 6 - Populus trichocarpa (Western balsam poplar) (Populus balsamiferasubsp. trichocarpa), partial (94%)
miR396	DB943779	3	14.695	1	20	400	419	UCAAUAAAGCUGUGGGAAGA	GCAUCCCACAGCUUUGUUGG	Cleavage	weakly similar to UniRef100_A7QAX1 Cluster: Chromosome chr5 scaffold_72, whole genome shotgun sequence; n=1; Vitis vinifera|Rep: Chromosome chr5 scaffold_72, whole genome shotgun sequence - Vitis vinifera (Grape), partial (30%)
miR396	DR086084	3	3.117	1	20	242	261	UUCAAUAAAGCUGUGGGAAG	CUUCUCACAGUUUUGUUCAA	Cleavage	similar to UniRef100_A5YAI9 Cluster: CBL-interacting protein kinase; n=1; Gossypium hirsutum|Rep: CBL-interacting protein kinase - Gossypium hirsutum (Upland cotton) (Gossypium mexicanum), partial (14%)
miR396	TC2291	3	3.042	1	20	115	134	UUCAAUAAAGCUGUGGGAAG	CUUCUCACAGUUUUGUUCAA	Cleavage	similar to UniRef100_A0MNL4 Cluster: CBL-interacting protein kinase 6; n=1; Populus trichocarpa|Rep: CBL-interacting protein kinase 6 - Populus trichocarpa (Western balsam poplar) (Populus balsamiferasubsp. trichocarpa), partial (94%)
miR396	DB943779	3	15.376	1	20	401	420	UUCAAUAAAGCUGUGGGAAG	CAUCCCACAGCUUUGUUGGU	Cleavage	weakly similar to UniRef100_A7QAX1 Cluster: Chromosome chr5 scaffold_72, whole genome shotgun sequence; n=1; Vitis vinifera|Rep: Chromosome chr5 scaffold_72, whole genome shotgun sequence - Vitis vinifera (Grape), partial (30%)
miR396	DR086084	3	3.117	1	21	241	261	UUCAAUAAAGCUGUGGGAAGA	UCUUCUCACAGUUUUGUUCAA	Cleavage	similar to UniRef100_A5YAI9 Cluster: CBL-interacting protein kinase; n=1; Gossypium hirsutum|Rep: CBL-interacting protein kinase - Gossypium hirsutum (Upland cotton) (Gossypium mexicanum), partial (14%)
miR396	TC2291	3	3.042	1	21	114	134	UUCAAUAAAGCUGUGGGAAGA	UCUUCUCACAGUUUUGUUCAA	Cleavage	similar to UniRef100_A0MNL4 Cluster: CBL-interacting protein kinase 6; n=1; Populus trichocarpa|Rep: CBL-interacting protein kinase 6 - Populus trichocarpa (Western balsam poplar) (Populus balsamiferasubsp. trichocarpa), partial (94%)
miR396	DB943779	3	15.376	1	22	399	420	UUCAAUAAAGCUGUGGGAAGAU	AGCAUCCCACAGCUUUGUUGGU	Cleavage	weakly similar to UniRef100_A7QAX1 Cluster: Chromosome chr5 scaffold_72, whole genome shotgun sequence; n=1; Vitis vinifera|Rep: Chromosome chr5 scaffold_72, whole genome shotgun sequence - Vitis vinifera (Grape), partial (30%)
miR396	TC3860	2.5	24.461	1	21	270	290	UUCCACAGCUUUCUUGAACUG	CAGUUGAAGGAGGCUGUGGAG	Cleavage	homologue to UniRef100_A9SS45 Cluster: Predicted protein; n=1; Physcomitrella patens subsp. patens|Rep: Predicted protein - Physcomitrella patens subsp. patens, partial (95%)
miR396	TC1826	3	21.357	1	20	946	965	UUCCACAGCUUUCUUGAACU	UGUUCGAAGAAGCUGUGGAA	Cleavage	similar to UniRef100_P93799 Cluster: Dihydroflavonol 4-reductase; n=2; Vitis vinifera|Rep: Dihydroflavonol 4-reductase - Vitis vinifera (Grape), partial (97%)
miR396	TC8429	3	16.793	1	20	954	973	UUCCACAGCUUUCUUGAACU	UAUUGAAGAAAGCUGUGGAA	Cleavage	similar to UniRef100_Q8L8S1 Cluster: Heat shock protein 18; n=1; Arabidopsis thaliana|Rep: Heat shock protein 18 - Arabidopsis thaliana (Mouse-ear cress), partial (91%)
miR396	TC3860	2.5	24.461	1	20	271	290	UUCCACAGCUUUCUUGAACU	AGUUGAAGGAGGCUGUGGAG	Cleavage	homologue to UniRef100_A9SS45 Cluster: Predicted protein; n=1; Physcomitrella patens subsp. patens|Rep: Predicted protein - Physcomitrella patens subsp. patens, partial (95%)
miR396	TC1826	3	21.357	1	20	946	965	UUCCACAGCUUUCUUGAACU	UGUUCGAAGAAGCUGUGGAA	Cleavage	similar to UniRef100_P93799 Cluster: Dihydroflavonol 4-reductase; n=2; Vitis vinifera|Rep: Dihydroflavonol 4-reductase - Vitis vinifera (Grape), partial (97%)
miR396	TC8429	3	16.793	1	20	954	973	UUCCACAGCUUUCUUGAACU	UAUUGAAGAAAGCUGUGGAA	Cleavage	similar to UniRef100_Q8L8S1 Cluster: Heat shock protein 18; n=1; Arabidopsis thaliana|Rep: Heat shock protein 18 - Arabidopsis thaliana (Mouse-ear cress), partial (91%)
miR396	DB922509	3	5.068	1	20	80	99	GCUCAAGAAAGCUGUGGGAG	UUCUCGCAUCUUUCUUGAGU	Cleavage	similar to UniRef100_A7NX81 Cluster: Chromosome chr5 scaffold_2, whole genome shotgun sequence; n=1; Vitis vinifera|Rep: Chromosome chr5 scaffold_2, whole genome shotgun sequence - Vitis vinifera (Grape), partial (29%)
miR396	TC12018	3	18.451	1	20	1295	1314	GCUCAAGAAAGCUGUGGGAG	UUUCCAGGGCUUUCUUGGGC	Cleavage	similar to UniRef100_A6WVL2 Cluster: Phosphomethylpyrimidine kinase precursor; n=1; Ochrobactrum anthropi ATCC 49188|Rep: Phosphomethylpyrimidine kinase precursor - Ochrobactrum anthropi (strain ATCC 49188 / DSM 6882 / NCTC 12168), partial (6%)
miR396	DB922509	3	5.068	1	20	80	99	GCUCAAGAAAGCUGUGGGAG	UUCUCGCAUCUUUCUUGAGU	Cleavage	similar to UniRef100_A7NX81 Cluster: Chromosome chr5 scaffold_2, whole genome shotgun sequence; n=1; Vitis vinifera|Rep: Chromosome chr5 scaffold_2, whole genome shotgun sequence - Vitis vinifera (Grape), partial (29%)
miR396	TC12018	3	18.451	1	20	1295	1314	GCUCAAGAAAGCUGUGGGAG	UUUCCAGGGCUUUCUUGGGC	Cleavage	similar to UniRef100_A6WVL2 Cluster: Phosphomethylpyrimidine kinase precursor; n=1; Ochrobactrum anthropi ATCC 49188|Rep: Phosphomethylpyrimidine kinase precursor - Ochrobactrum anthropi (strain ATCC 49188 / DSM 6882 / NCTC 12168), partial (6%)
miR396	TC9174	3	23.469	1	21	395	415	UCCACAGCUUUCUUGAACUUC	GAAGUUCAAGAAAGUUCUGGU	Cleavage	similar to UniRef100_Q39079 Cluster: Chaperone protein dnaJ 13; n=1; Arabidopsis thaliana|Rep: Chaperone protein dnaJ 13 - Arabidopsis thaliana (Mouse-ear cress), partial (25%)
miR396	DV448197	3	22.966	1	21	398	418	UCCACAGCUUUCUUGAACUUC	GAAGUUCACGAAGGCUGUGCA	Cleavage	weakly similar to UniRef100_Q1IRM0 Cluster: Pyrroline-5-carboxylate reductase; n=1; Acidobacteria bacterium Ellin345|Rep: Pyrroline-5-carboxylate reductase - Acidobacteria bacterium (strain Ellin345), partial (31%)
miR396	TC11386	3	15.392	1	20	569	588	UCCACAGCUUUCUUGAACUU	CAGUUCAAUAAAGCUGUGGU	Cleavage	weakly similar to UniRef100_A7PF66 Cluster: Chromosome chr11 scaffold_13, whole genome shotgun sequence; n=1; Vitis vinifera|Rep: Chromosome chr11 scaffold_13, whole genome shotgun sequence - Vitis vinifera (Grape), partial (33%)
miR396	TC3860	3	24.435	1	21	269	289	UCCACAGCUUUCUUGAACUUC	GCAGUUGAAGGAGGCUGUGGA	Cleavage	homologue to UniRef100_A9SS45 Cluster: Predicted protein; n=1; Physcomitrella patens subsp. patens|Rep: Predicted protein - Physcomitrella patens subsp. patens, partial (95%)
miR396	TC11993	3	22.697	1	21	1058	1078	UCCACAGCUUUCUUGAACUUC	GAGGUUCUAGAAAUUUGUGGA	Cleavage	weakly similar to UniRef100_A7R1M4 Cluster: Chromosome undetermined scaffold_364, whole genome shotgun sequence; n=1; Vitis vinifera|Rep: Chromosome undetermined scaffold_364, whole genome shotgun sequence - Vitis vinifera (Grape), partial (74%)
miR396	TC1826	3	21.371	1	20	945	964	UCCACAGCUUUCUUGAACUU	AUGUUCGAAGAAGCUGUGGA	Cleavage	similar to UniRef100_P93799 Cluster: Dihydroflavonol 4-reductase; n=2; Vitis vinifera|Rep: Dihydroflavonol 4-reductase - Vitis vinifera (Grape), partial (97%)
miR396	TC3860	2.5	24.461	1	22	269	290	UUCCACAGCUUUCUUGAACUUC	GCAGUUGAAGGAGGCUGUGGAG	Cleavage	homologue to UniRef100_A9SS45 Cluster: Predicted protein; n=1; Physcomitrella patens subsp. patens|Rep: Predicted protein - Physcomitrella patens subsp. patens, partial (95%)
miR396	TC1826	3	21.357	1	21	945	965	UUCCACAGCUUUCUUGAACUU	AUGUUCGAAGAAGCUGUGGAA	Cleavage	similar to UniRef100_P93799 Cluster: Dihydroflavonol 4-reductase; n=2; Vitis vinifera|Rep: Dihydroflavonol 4-reductase - Vitis vinifera (Grape), partial (97%)
miR396	TC8429	3	16.793	1	20	954	973	UUCCACAGCUUUCUUGAACU	UAUUGAAGAAAGCUGUGGAA	Cleavage	similar to UniRef100_Q8L8S1 Cluster: Heat shock protein 18; n=1; Arabidopsis thaliana|Rep: Heat shock protein 18 - Arabidopsis thaliana (Mouse-ear cress), partial (91%)
miR396	TC3860	2.5	24.461	1	23	268	290	UUCCACAGCUUUCUUGAACUUCU	GGCAGUUGAAGGAGGCUGUGGAG	Cleavage	homologue to UniRef100_A9SS45 Cluster: Predicted protein; n=1; Physcomitrella patens subsp. patens|Rep: Predicted protein - Physcomitrella patens subsp. patens, partial (95%)
miR396	TC1826	3	21.357	1	23	943	965	UUCCACAGCUUUCUUGAACUUCU	AUAUGUUCGAAGAAGCUGUGGAA	Cleavage	similar to UniRef100_P93799 Cluster: Dihydroflavonol 4-reductase; n=2; Vitis vinifera|Rep: Dihydroflavonol 4-reductase - Vitis vinifera (Grape), partial (97%)
miR396	DB942674	2.5	13.89	1	20	139	158	CUCAAGAAAGCUGUGGGAGA	UUUUCCACAGCUUUCAUGAG	Cleavage	similar to UniRef100_A5I8L8 Cluster: ACC oxidase 2; n=1; Hevea brasiliensis|Rep: ACC oxidase 2 - Hevea brasiliensis (Para rubber tree), partial (41%)
miR396	TC8807	3	15.128	1	20	188	207	CUCAAGAAAGCUGUGGGAGA	UCUUUCACAGUUUCCUUGAG	Cleavage
miR396	TC2458	3	21.984	1	20	569	588	CUCAAGAAAGCUGUGGGAGA	UCUCCCUUGGCUUUCUUGAU	Cleavage	homologue to UniRef100_P34788 Cluster: 40S ribosomal protein S18; n=3; Arabidopsis thaliana|Rep: 40S ribosomal protein S18 - Arabidopsis thaliana (Mouse-ear cress), complete
miR396	TC2458	3	21.984	1	21	568	588	CUCAAGAAAGCUGUGGGAGAA	UUCUCCCUUGGCUUUCUUGAU	Cleavage	homologue to UniRef100_P34788 Cluster: 40S ribosomal protein S18; n=3; Arabidopsis thaliana|Rep: 40S ribosomal protein S18 - Arabidopsis thaliana (Mouse-ear cress), complete
miR396	DB942674	2.5	13.89	1	20	139	158	CUCAAGAAAGCUGUGGGAGA	UUUUCCACAGCUUUCAUGAG	Cleavage	similar to UniRef100_A5I8L8 Cluster: ACC oxidase 2; n=1; Hevea brasiliensis|Rep: ACC oxidase 2 - Hevea brasiliensis (Para rubber tree), partial (41%)
miR396	TC8807	3	15.128	1	20	188	207	CUCAAGAAAGCUGUGGGAGA	UCUUUCACAGUUUCCUUGAG	Cleavage
miR396	TC2458	2	22.128	1	20	568	587	UCAAGAAAGCUGUGGGAGAA	UUCUCCCUUGGCUUUCUUGA	Cleavage	homologue to UniRef100_P34788 Cluster: 40S ribosomal protein S18; n=3; Arabidopsis thaliana|Rep: 40S ribosomal protein S18 - Arabidopsis thaliana (Mouse-ear cress), complete
miR396	FF534319	3	19.404	1	20	378	397	UCAAGAAAGCUGUGGGAGAA	UUCUUCUGCAGCUAUCUUGA	Cleavage	homologue to UniRef100_A7Q3L4 Cluster: Chromosome chr13 scaffold_48, whole genome shotgun sequence; n=1; Vitis vinifera|Rep: Chromosome chr13 scaffold_48, whole genome shotgun sequence - Vitis vinifera (Grape), partial (68%)
miR397	FF379852	2	12.115	1	21	196	216	UCAUUGAGUGCAGCGUUGAUG	CAUCAAUGCUGCACUCAAUAA	Cleavage	similar to UniRef100_A7PNX8 Cluster: Chromosome chr8 scaffold_23, whole genome shotgun sequence; n=1; Vitis vinifera|Rep: Chromosome chr8 scaffold_23, whole genome shotgun sequence - Vitis vinifera (Grape), partial (43%)
miR397	DB941259	3	15.8	1	21	212	232	UCAUUGAGUGCAGCGUUGAUG	CAUCAGCGCUGUACUUGAUGU	Cleavage	similar to UniRef100_A7PAA6 Cluster: Chromosome chr14 scaffold_9, whole genome shotgun sequence; n=1; Vitis vinifera|Rep: Chromosome chr14 scaffold_9, whole genome shotgun sequence - Vitis vinifera (Grape), partial (15%)
miR397	DR087678	2	6.973	1	20	352	371	UCAUUGAGUGCAGCGUUGAU	AUCAACGCUGCGCUCAAUCA	Cleavage	similar to UniRef100_Q8L4Y3 Cluster: Diphenol oxidase laccase; n=1; Glycine max|Rep: Diphenol oxidase laccase - Glycine max (Soybean), partial (29%)
miR398	TC10348	2.5	15.26	1	21	16	36	GGAGCGACCUGAGAUCACAUG	UAUGUGUUCUCAGGUCGCCCC	Cleavage	weakly similar to UniRef100_A7QUC4 Cluster: Chromosome chr11 scaffold_177, whole genome shotgun sequence; n=1; Vitis vinifera|Rep: Chromosome chr11 scaffold_177, whole genome shotgun sequence - Vitis vinifera (Grape), partial (5%)
miR398	TC4900	2.5	10.085	1	21	76	96	UGUGUUCUCAGGUCGCCCCUG	CAGGGGUGAUCUGAAAACACA	Cleavage	weakly similar to UniRef100_A7PF67 Cluster: Chromosome chr11 scaffold_13, whole genome shotgun sequence; n=1; Vitis vinifera|Rep: Chromosome chr11 scaffold_13, whole genome shotgun sequence - Vitis vinifera (Grape), partial (29%)
miR398	TC2977	2.5	21.882	1	20	1570	1589	UGUGUUCUCAGGUCGCCCCU	AGGGGUUGCCUGAGAACAUA	Cleavage	similar to UniRef100_A7Q737 Cluster: Chromosome chr5 scaffold_58, whole genome shotgun sequence; n=1; Vitis vinifera|Rep: Chromosome chr5 scaffold_58, whole genome shotgun sequence - Vitis vinifera (Grape), complete
miR399	CN933928	2	22.858	1	20	211	230	CUGCCAAAGGAGAAUUGCCC	GGGCAAAUCUCCUUUGGCAA	Cleavage	homologue to UniRef100_Q3MG91 Cluster: Exopolysaccharide synthesis, ExoD; n=1; Anabaena variabilis ATCC 29413|Rep: Exopolysaccharide synthesis, ExoD - Anabaena variabilis (strain ATCC 29413 / PCC 7937), partial (7%)
miR399	CN933928	2	24.557	1	20	209	228	GCCAAAGGAGAAUUGCCCUG	UGGGGCAAAUCUCCUUUGGC	Cleavage	homologue to UniRef100_Q3MG91 Cluster: Exopolysaccharide synthesis, ExoD; n=1; Anabaena variabilis ATCC 29413|Rep: Exopolysaccharide synthesis, ExoD - Anabaena variabilis (strain ATCC 29413 / PCC 7937), partial (7%)
miR399	CN933928	1.5	23.713	1	20	210	229	UGCCAAAGGAGAAUUGCCCU	GGGGCAAAUCUCCUUUGGCA	Cleavage	homologue to UniRef100_Q3MG91 Cluster: Exopolysaccharide synthesis, ExoD; n=1; Anabaena variabilis ATCC 29413|Rep: Exopolysaccharide synthesis, ExoD - Anabaena variabilis (strain ATCC 29413 / PCC 7937), partial (7%)
miR399	CN933928	1.5	23.713	1	21	209	229	UGCCAAAGGAGAAUUGCCCUG	UGGGGCAAAUCUCCUUUGGCA	Cleavage	homologue to UniRef100_Q3MG91 Cluster: Exopolysaccharide synthesis, ExoD; n=1; Anabaena variabilis ATCC 29413|Rep: Exopolysaccharide synthesis, ExoD - Anabaena variabilis (strain ATCC 29413 / PCC 7937), partial (7%)
miR399	TC79281	3	24.292	1	20	347	366	GCCAAAGGAGAAUUGCCCUG	CAGGCCAGCUCUUCUUUGGC	Cleavage	similar to UniRef100_Q1T6Z6 Cluster: Phosphate transporter; n=1; Lotus japonicus|Rep: Phosphate transporter - Lotus japonicus, partial (58%)
miR399	CK643326	2.5	18.993	1	20	318	337	CGCCAAAGGAGAGUUGCCCU	AGGGCAGCUCUUCUUUGGUU	Cleavage	similar to UniRef100_Q1T6Z6 Cluster: Phosphate transporter; n=1; Lotus japonicus|Rep: Phosphate transporter - Lotus japonicus, partial (39%)
miR399	CK643326	2.5	18.993	1	21	317	337	UGCCAAAGGAGAGUUGCCCUG	CAGGGCAGCUCUUCUUUGGUU	Cleavage	similar to UniRef100_Q1T6Z6 Cluster: Phosphate transporter; n=1; Lotus japonicus|Rep: Phosphate transporter - Lotus japonicus, partial (39%)
miR408	CN494847	3	23.836	1	20	124	143	ACUGGGAACAGGCAGAGCAU	GUGCACUGUCUGUUUUCAGU	Cleavage
miR408	CN994338	3	23.373	1	20	20	39	ACUGGGAACAGGCAGAGCAU	AUGCUUUGCCUGUUGCCAGC	Cleavage
miR408	CN994338	3	24.285	1	20	19	38	CUGGGAACAGGCAGAGCAUG	AAUGCUUUGCCUGUUGCCAG	Cleavage
miR408	CO960935	3	15.396	1	20	97	116	CAGGGAAGAGGCAGUGCAUG	UAUGCACUGUCUAUUCCCUA	Cleavage	similar to UniRef100_A0T3D2 Cluster: PT1; n=1; Capsicum frutescens|Rep: PT1 - Capsicum frutescens (Cayenne pepper) (Tabasco pepper), partial (13%)
miR408	EB129013	3	22.505	1	20	71	90	AUGCACUGCCUCUUCCCUGG	UAAGGGAAGAGGCAGUGCAA	Cleavage	weakly similar to UniRef100_A7PYU4 Cluster: Chromosome chr12 scaffold_38, whole genome shotgun sequence; n=1; Vitis vinifera|Rep: Chromosome chr12 scaffold_38, whole genome shotgun sequence - Vitis vinifera (Grape), partial (93%)
miR408	EB129013	3	24.46	1	20	70	89	UGCACUGCCUCUUCCCUGGC	CUAAGGGAAGAGGCAGUGCA	Cleavage	weakly similar to UniRef100_A7PYU4 Cluster: Chromosome chr12 scaffold_38, whole genome shotgun sequence; n=1; Vitis vinifera|Rep: Chromosome chr12 scaffold_38, whole genome shotgun sequence - Vitis vinifera (Grape), partial (93%)
miR408	EB129013	3	24.46	1	20	70	89	UGCACUGCCUCUUCCCUGGC	CUAAGGGAAGAGGCAGUGCA	Cleavage	weakly similar to UniRef100_A7PYU4 Cluster: Chromosome chr12 scaffold_38, whole genome shotgun sequence; n=1; Vitis vinifera|Rep: Chromosome chr12 scaffold_38, whole genome shotgun sequence - Vitis vinifera (Grape), partial (93%)
miR408	GO504350	2.5	14.626	1	20	454	473	CUGGGAACAGGCAGAGCAUG	UAUGCUCUGUCUGUUCCUAU	Cleavage
miR408	GO533738	2.5	15.274	1	20	46	65	CAGGGAAGAGGCAGUGCAUG	AAAGCACUGCUUCUUCCCUG	Cleavage	weakly similar to UniRef100_A7NTQ1 Cluster: Chromosome chr18 scaffold_1, whole genome shotgun sequence; n=1; Vitis vinifera|Rep: Chromosome chr18 scaffold_1, whole genome shotgun sequence - Vitis vinifera (Grape), partial (46%)
miR408	GO563734	3	9.093	1	22	276	297	AAGACUGGGAACAGGCAGAGCA	UACUUUUCGUGUUCCCAGUUUU	Cleavage	similar to UniRef100_A0GHF4 Cluster: Spermidine/putrescine ABC transporter ATPase subunit; n=1; Burkholderia phytofirmans PsJN|, partial (3%)
miR408	TC59981	3	14.941	1	21	1670	1690	CAGGGAAGAGGCAGUGCAUGG	CCAAGUGCUGUCUCUUCCUUG	Cleavage	similar to UniRef100_A7Q186 Cluster: Chromosome chr10 scaffold_43, whole genome shotgun sequence; n=1; Vitis vinifera|Rep: Chromosome chr10 scaffold_43, whole genome shotgun sequence - Vitis vinifera (Grape), partial (94%)
miR408	TC60332	3	19.447	1	20	279	298	CUGGGAACAGGCAGAGCAUG	CAUUUUCUGCCUGUUCCAAG	Cleavage	similar to UniRef100_A7NWU5 Cluster: Chromosome chr5 scaffold_2, whole genome shotgun sequence; n=1; Vitis vinifera|Rep: Chromosome chr5 scaffold_2, whole genome shotgun sequence - Vitis vinifera (Grape), partial (83%)
miR408	TC63563	3	17.162	1	20	638	657	UGCACUGCCUCUUCCCUGGC	GCCAGGAUAGAGGCAGUGCU	Cleavage	similar to UniRef100_Q41001 Cluster: Blue copper protein precursor; n=1; Pisum sativum|Rep: Blue copper protein precursor - Pisum sativum (Garden pea), partial (51%)
miR408	TC63563	3	17.162	1	20	638	657	UGCACUGCCUCUUCCCUGGC	GCCAGGAUAGAGGCAGUGCU	Cleavage	similar to UniRef100_Q41001 Cluster: Blue copper protein precursor; n=1; Pisum sativum|Rep: Blue copper protein precursor - Pisum sativum (Garden pea), partial (51%)
miR408	TC65771	3	24.663	1	20	84	103	AUGCACUGCCUCUUCCCUGG	UAAGGGAAGAGGCAGUGCAG	Cleavage	weakly similar to UniRef100_A7PYU4 Cluster: Chromosome chr12 scaffold_38, whole genome shotgun sequence; n=1; Vitis vinifera|Rep: Chromosome chr12 scaffold_38, whole genome shotgun sequence - Vitis vinifera (Grape), complete
miR408	TC65807	3	17.161	1	20	635	654	UGCACUGCCUCUUCCCUGGC	GCCAGGAUAGAGGCAGUGCC	Cleavage	weakly similar to UniRef100_A3F8V0 Cluster: Blue copper-like protein; n=1; Gossypium hirsutum|Rep: Blue copper-like protein - Gossypium hirsutum (Upland cotton) (Gossypium mexicanum), partial (59%)
miR408	TC65807	3	17.161	1	20	635	654	UGCACUGCCUCUUCCCUGGC	GCCAGGAUAGAGGCAGUGCC	Cleavage	weakly similar to UniRef100_A3F8V0 Cluster: Blue copper-like protein; n=1; Gossypium hirsutum|Rep: Blue copper-like protein - Gossypium hirsutum (Upland cotton) (Gossypium mexicanum), partial (59%)
miR408	TC76623	3	18.234	1	22	162	183	AAGACUGGGAACAGGCAGAGCA	UUCUCUUCCUGUUCCUAGUGUU	Cleavage	weakly similar to UniRef100_A7QV95 Cluster: Chromosome undetermined scaffold_186, whole genome shotgun sequence; n=1; Vitis vinifera|Rep: Chromosome undetermined scaffold_186, whole genome shotgun sequence - Vitis vinifera (Grape), partial (77%)
miR408	TC76623	3	18.723	1	20	161	180	ACUGGGAACAGGCAGAGCAU	GUUCUCUUCCUGUUCCUAGU	Cleavage	weakly similar to UniRef100_A7QV95 Cluster: Chromosome undetermined scaffold_186, whole genome shotgun sequence; n=1; Vitis vinifera|Rep: Chromosome undetermined scaffold_186, whole genome shotgun sequence - Vitis vinifera (Grape), partial (77%)
miR408	TC80125	3	21.242	1	20	321	340	CUGGGAACAGGCAGAGCAUG	CAUUUUCUGCCUGUUCCAAG	Cleavage	similar to UniRef100_A7NWU5 Cluster: Chromosome chr5 scaffold_2, whole genome shotgun sequence; n=1; Vitis vinifera|Rep: Chromosome chr5 scaffold_2, whole genome shotgun sequence - Vitis vinifera (Grape), complete
miR408	TC81021	3	21.242	1	20	293	312	CUGGGAACAGGCAGAGCAUG	CAUUUUCUGCCUGUUCCAAG	Cleavage	similar to UniRef100_A7NWU5 Cluster: Chromosome chr5 scaffold_2, whole genome shotgun sequence; n=1; Vitis vinifera|Rep: Chromosome chr5 scaffold_2, whole genome shotgun sequence - Vitis vinifera (Grape), partial (98%)
miR408	TC84049	3	18.657	1	21	352	372	CAGGGAAGAGGCAGUGCAUGG	CCUUGCAGUGCUUCUUUCCUG	Cleavage	similar to UniRef100_Q153F8 Cluster: Pectin acetylesterase; n=1; Eucalyptus globulus subsp. globulus|Rep: Pectin acetylesterase - Eucalyptus globulus subsp. globulus (Tasmanian blue gum), partial (60%)
miR408	TC84473	3	21.111	1	20	895	914	CUGGGAACAGGCAGAGCAUG	CGAGCUCUGCCUUUUCUCAG	Cleavage	similar to UniRef100_Q93WV4 Cluster: Probable WRKY transcription factor 71; n=1; Arabidopsis thaliana|Rep: Probable WRKY transcription factor 71 - Arabidopsis thaliana (Mouse-ear cress), partial (37%)
miR408	TC85196	3	16.13	1	20	255	274	UGCACUGCCUCUUCCCUGGC	GUCAGGGAGGAGGCGGUCCA	Cleavage	similar to UniRef100_A8IZJ6 Cluster: RWP-RK transcription factor; n=1; Chlamydomonas reinhardtii|Rep: RWP-RK transcription factor - Chlamydomonas reinhardtii, partial (6%)
miR408	TC85196	3	19.273	1	20	288	307	UGCACUGCCUCUUCCCUGGC	GUCAGGGAGGAGGCGGUCCA	Cleavage	similar to UniRef100_A8IZJ6 Cluster: RWP-RK transcription factor; n=1; Chlamydomonas reinhardtii|Rep: RWP-RK transcription factor - Chlamydomonas reinhardtii, partial (6%)
miR408	TC85196	3	16.13	1	21	254	274	UGCACUGCCUCUUCCCUGGCU	GGUCAGGGAGGAGGCGGUCCA	Cleavage	similar to UniRef100_A8IZJ6 Cluster: RWP-RK transcription factor; n=1; Chlamydomonas reinhardtii|Rep: RWP-RK transcription factor - Chlamydomonas reinhardtii, partial (6%)
miR408	TC85196	3	19.273	1	21	287	307	UGCACUGCCUCUUCCCUGGCU	GGUCAGGGAGGAGGCGGUCCA	Cleavage	similar to UniRef100_A8IZJ6 Cluster: RWP-RK transcription factor; n=1; Chlamydomonas reinhardtii|Rep: RWP-RK transcription factor - Chlamydomonas reinhardtii, partial (6%)
miR408	TC90360	2	8.566	1	20	285	304	AAGACUGGGAACAGGCAGAG	CUUUGUUUGUUUCCAGUCUU	Cleavage	similar to UniRef100_A7Q1S7 Cluster: Chromosome chr7 scaffold_44, whole genome shotgun sequence; n=1; Vitis vinifera|Rep: Chromosome chr7 scaffold_44, whole genome shotgun sequence - Vitis vinifera (Grape), partial (62%)
miR408	DV458622	3	3.761	1	22	99	120	AAGACUGGGAACAGGCAGAGCA	UUCUCUCUCUGUUUUCAGUUUU	Cleavage	homologue to UniRef100_Q8L7F4 Cluster: Farnesyl diphosphate synthase; n=2; Hevea brasiliensis|Rep: Farnesyl diphosphate synthase - Hevea brasiliensis (Para rubber tree), partial (63%)
miR482	CN877055	2.5	15.78	1	20	371	390	UCCCAUGCCACCCAUUUCUA	UAGAAACGGGUGGCAUGGAA	Cleavage	UniRef100_Q7Z6J9 Cluster: tRNA-splicing endonuclease subunit Sen54; n=1; Homo sapiens|Rep: tRNA-splicing, partial (2%)
miR530	DB923881	1	20.982	1	21	395	415	UCUGCAUUUGCACCUGCACCU	AGGUGCAGGUGCAAAUGCAGC	Cleavage	weakly similar to UniRef100_Q9FIX7 Cluster: Arabidopsis thaliana genomic DNA, chromosome 5, TAC clone:K9D7; n=1; Arabidopsis thaliana|Rep: Arabidopsis thaliana genomic DNA, chromosome 5, TAC clone:K9D7 - Arabidopsis thaliana (Mouse-ear cress), partial (3%)
miR530	DB921461	2	19.131	1	21	184	204	UCUGCAUUUGCACCUGCACCU	AGGUGCAGUUGCAAAUGCAGC	Cleavage	homologue to UniRef100_Q2IKL2 Cluster: Tetratricopeptide repeat protein precursor; n=1; Anaeromyxobacter dehalogenans 2CP-C|Rep: Tetratricopeptide repeat protein precursor - Anaeromyxobacter dehalogenans (strain 2CP-C), partial (7%)
miR6445	DB936066	1	18.393	1	22	129	150	UUCAUUCCUCUUCCUAAAAUGG	CUGUUUUAGGAAGAGGGAUGAA	Cleavage	weakly similar to UniRef100_Q3E9L8 Cluster: Uncharacterized protein At5g04400.1; n=1; Arabidopsis thaliana|Rep: Uncharacterized protein At5g04400.1 - Arabidopsis thaliana (Mouse-ear cress), partial (12%)
miR6445	TC5104	2	21.211	1	20	873	892	UUCAUUCCUCUUCCUAAAAU	AUUUUAGGGAGAGGAAAGAA	Cleavage	homologue to UniRef100_A7QWV3 Cluster: Chromosome chr13 scaffold_210, whole genome shotgun sequence; n=1; Vitis vinifera|Rep: Chromosome chr13 scaffold_210, whole genome shotgun sequence - Vitis vinifera (Grape), partial (69%)
miR6445	DB922816	2.5	22.246	1	20	236	255	UUCAUUCCUCUUCCUAAAAU	AUUUUGGGCAGGGGAAUGAG	Cleavage	similar to UniRef100_Q04918 Cluster: Chlorophyll a/b-binding protein precursor; n=1; Pisum sativum|Rep: Chlorophyll a/b-binding protein precursor - Pisum sativum (Garden pea), partial (32%)
miR6445	TC9244	3	22.119	1	20	467	486	UUCAUUCCUCUUCCUAAAAU	CUUUUAGGGAGACGGAUGAA	Cleavage	similar to UniRef100_A7P9Z7 Cluster: Chromosome chr14 scaffold_9, whole genome shotgun sequence; n=1; Vitis vinifera|Rep: Chromosome chr14 scaffold_9, whole genome shotgun sequence - Vitis vinifera (Grape), partial (61%)
miR6445	TC2104	3	11.208	1	22	820	841	UUCAUUCCUCUUCCUAAAAUGG	UUAUUUGAAGAAGAGGGAUGAG	Cleavage	similar to UniRef100_A7PL95 Cluster: Chromosome chr7 scaffold_20, whole genome shotgun sequence; n=1; Vitis vinifera|Rep: Chromosome chr7 scaffold_20, whole genome shotgun sequence - Vitis vinifera (Grape), partial (69%)
miR6445	TC4431	2.5	19.172	1	20	897	916	UUCAUUCCUCUUCCUAAAAU	AUUUUAGGCAGAAGAAUGAG	Cleavage	similar to UniRef100_A7P3Q9 Cluster: Chromosome chr1 scaffold_5, whole genome shotgun sequence; n=1; Vitis vinifera|Rep: Chromosome chr1 scaffold_5, whole genome shotgun sequence - Vitis vinifera (Grape), partial (69%)
miR827	TC1622	1	14.877	1	21	7	27	UUAGAUGACCAUCAACAAACA	UGUUCGUUGAUGGUCAUCUAA	Cleavage	similar to UniRef100_A7QKE3 Cluster: Chromosome chr2 scaffold_112, whole genome shotgun sequence; n=1; Vitis vinifera|Rep: Chromosome chr2 scaffold_112, whole genome shotgun sequence - Vitis vinifera (Grape), partial (28%)
miR827	TC6412	3	15.615	1	21	449	469	UUAGAUGACCAUCAACAAACA	UGUAUGUUGAUGGAUAUUUAA	Cleavage
miR156	TC3486	3	14.804	1	20	576	595	GCUCUCUAUGCUUCUGUCAU	GUGACCGAAGUUUAGAGAGC	Translation	homologue to UniRef100_Q8W0W5 Cluster: Repressor protein; n=1; Glycine max|Rep: Repressor protein - Glycine max (Soybean), complete
miR156	TC3486	3	14.804	1	20	576	595	GCUCUCUAUGCUUCUGUCAU	GUGACCGAAGUUUAGAGAGC	Translation	homologue to UniRef100_Q8W0W5 Cluster: Repressor protein; n=1; Glycine max|Rep: Repressor protein - Glycine max (Soybean), complete
miR156	TC3767	1	18.034	1	20	564	583	ACAGAAGAUAGAGAGCACAG	CUGUGCUCUCUCUCUUCUGU	Translation	similar to UniRef100_A7P2C9 Cluster: Chromosome chr1 scaffold_5, whole genome shotgun sequence; n=1; Vitis vinifera|Rep: Chromosome chr1 scaffold_5, whole genome shotgun sequence - Vitis vinifera (Grape), partial (25%)
miR156	TC10882	3	4.01	1	19	238	257	UUGACAGA-AGAGAGAGAGC	UCUCUCUCUCUCUCUGUCAA	Translation	similar to UniRef100_A7PAR8 Cluster: Mannose-6-phosphate isomerase; n=1; Vitis vinifera|Rep: Mannose-6-phosphate isomerase - Vitis vinifera (Grape), partial (78%)
miR156	TC682	3	14.871	1	20	545	564	AAUUGACAGAAGAGAGUGAG	CUCAUUCUCUUAUAUCAAUU	Translation	similar to UniRef100_A7PB98 Cluster: Chromosome chr16 scaffold_10, whole genome shotgun sequence; n=1; Vitis vinifera|Rep: Chromosome chr16 scaffold_10, whole genome shotgun sequence - Vitis vinifera (Grape), partial (66%)
miR156	TC682	3	14.871	1	20	545	564	AAUUGACAGAAGAGAGUGAG	CUCAUUCUCUUAUAUCAAUU	Translation	similar to UniRef100_A7PB98 Cluster: Chromosome chr16 scaffold_10, whole genome shotgun sequence; n=1; Vitis vinifera|Rep: Chromosome chr16 scaffold_10, whole genome shotgun sequence - Vitis vinifera (Grape), partial (66%)
miR156	FF380924	2	16.498	1	20	224	243	ACAGAAGAUAGAGAGCACAG	CCGUGCUCUCUCUCUUCUGU	Translation	similar to UniRef100_A7PKG5 Cluster: Chromosome chr15 scaffold_19, whole genome shotgun sequence; n=1; Vitis vinifera|Rep: Chromosome chr15 scaffold_19, whole genome shotgun sequence - Vitis vinifera (Grape), partial (57%)
miR156	TC9412	3	16.757	1	20	401	420	ACAGAAGAUAGAGAGCACAG	CUGGGGUCUAUAUCUUCUGU	Translation	similar to UniRef100_A7PXG8 Cluster: Chromosome chr12 scaffold_36, whole genome shotgun sequence; n=1; Vitis vinifera|Rep: Chromosome chr12 scaffold_36, whole genome shotgun sequence - Vitis vinifera (Grape), partial (20%)
miR156	DB950680	2.5	11.018	1	21	164	184	AUUGACAGAAGAGAGUGAGCA	UGCUCACUCUCAUCUAUCAAU	Translation	similar to UniRef100_A7QJR0 Cluster: Chromosome undetermined scaffold_107, whole genome shotgun sequence; n=1; Vitis vinifera|Rep: Chromosome undetermined scaffold_107, whole genome shotgun sequence - Vitis vinifera (Grape), partial (11%)
miR156	DB950680	2.5	11.052	1	20	164	183	UUGACAGAAGAGAGUGAGCA	UGCUCACUCUCAUCUAUCAA	Translation	similar to UniRef100_A7QJR0 Cluster: Chromosome undetermined scaffold_107, whole genome shotgun sequence; n=1; Vitis vinifera|Rep: Chromosome undetermined scaffold_107, whole genome shotgun sequence - Vitis vinifera (Grape), partial (11%)
miR156	DV456109	2	18.22	1	20	140	159	ACAGAAGAUAGAGAGCACAG	CCGUGCUCUCUCUCUUCUGU	Translation	similar to UniRef100_A7QP31 Cluster: Chromosome chr1 scaffold_136, whole genome shotgun sequence; n=1; Vitis vinifera|Rep: Chromosome chr1 scaffold_136, whole genome shotgun sequence - Vitis vinifera (Grape), partial (20%)
miR156	DV455740	2	15.599	1	20	430	449	UGACAGAAGAGAGAGAGCAC	AUGCUCUCUAUCUUCUGUCA	Translation	similar to UniRef100_A7QPU0 Cluster: Chromosome chr10 scaffold_138, whole genome shotgun sequence; n=1; Vitis vinifera|Rep: Chromosome chr10 scaffold_138, whole genome shotgun sequence - Vitis vinifera (Grape), partial (61%)
miR156	DV455740	3	15.599	1	20	430	449	UGACAGAAGAGAGUGAGCAC	AUGCUCUCUAUCUUCUGUCA	Translation	similar to UniRef100_A7QPU0 Cluster: Chromosome chr10 scaffold_138, whole genome shotgun sequence; n=1; Vitis vinifera|Rep: Chromosome chr10 scaffold_138, whole genome shotgun sequence - Vitis vinifera (Grape), partial (61%)
miR156	DV455740	3	15.599	1	20	430	449	UGACAGAAGAGAGUGAGCAC	AUGCUCUCUAUCUUCUGUCA	Translation	similar to UniRef100_A7QPU0 Cluster: Chromosome chr10 scaffold_138, whole genome shotgun sequence; n=1; Vitis vinifera|Rep: Chromosome chr10 scaffold_138, whole genome shotgun sequence - Vitis vinifera (Grape), partial (61%)
miR156	DB933462	3	12.356	1	20	50	69	ACAGAAGAUAGAGAGCACAG	CUGUGCUCUGUAUCUUUAGU	Translation	similar to UniRef100_O22124 Cluster: Proton pyrophosphatase; n=1; Vigna radiata var. radiata|Rep: Proton pyrophosphatase - Phaseolus aureus (Mung bean) (Vigna radiata), partial (19%)
miR156	DB951370	3	10.465	1	20	61	80	UGUUGACAGAAGAUAGAGAG	UUCUUUAUGUUAUGUCAACA	Translation	similar to UniRef100_Q09J80 Cluster: Ammonium transporter; n=1; Citrus sinensis x Poncirus trifoliata|Rep: Ammonium transporter - Citrus sinensis x Poncirus trifoliata, partial (10%)
miR156	DB946861	3	7.85	1	20	226	245	UUGACAGAAGAGAGAGAGCA	UGUUCUCUCAUUUCUGUUAG	Translation	similar to UniRef100_Q5JM56 Cluster: Cop1 protein-like; n=1; Oryza sativa Japonica Group|Rep: Cop1 protein-like - Oryza sativa subsp. japonica (Rice), partial (23%)
miR156	DB927340	3	10.383	1	20	235	254	UGACAGAAGAGAGAGAGCAC	UUGCUUUCUGUCUUCUGUUA	Translation	similar to UniRef100_Q6NNK6 Cluster: At3g04040; n=2; Arabidopsis thaliana|Rep: At3g04040 - Arabidopsis thaliana (Mouse-ear cress), partial (38%)
miR156	DB923116	2	2.005	1	22	68	89	AAUUGACAGAAGAGAGUGAGCA	UCCUCUCUCUCUACUGUCAAUU	Translation	similar to UniRef100_Q9XIN3 Cluster: Expressed protein; n=1; Arabidopsis thaliana|Rep: Expressed protein - Arabidopsis thaliana (Mouse-ear cress), partial (8%)
miR156	DB923116	2	2.005	1	22	68	89	AAUUGACAGAAGAGAGUGAGCA	UCCUCUCUCUCUACUGUCAAUU	Translation	similar to UniRef100_Q9XIN3 Cluster: Expressed protein; n=1; Arabidopsis thaliana|Rep: Expressed protein - Arabidopsis thaliana (Mouse-ear cress), partial (8%)
miR156	DB923116	3	2.684	1	21	68	88	AUUGACAGAAGAGAGUGAGCA	UCCUCUCUCUCUACUGUCAAU	Translation	similar to UniRef100_Q9XIN3 Cluster: Expressed protein; n=1; Arabidopsis thaliana|Rep: Expressed protein - Arabidopsis thaliana (Mouse-ear cress), partial (8%)
miR156	FF379695	2.5	18.074	1	20	322	341	ACAGAAGAUAGAGAGCACAG	UUGUGGUCUCUCUCUUCUGU	Translation	UniRef100_A7PY56 Cluster: Chromosome chr15 scaffold_37, whole genome shotgun sequence; n=1; Vitis vinifera|Rep: Chromosome chr15 scaffold_37, whole genome shotgun sequence - Vitis vinifera (Grape), partial (13%)
miR157	TC3486	3	14.804	1	20	576	595	GCUCUCUAUGCUUCUGUCAU	GUGACCGAAGUUUAGAGAGC	Translation	homologue to UniRef100_Q8W0W5 Cluster: Repressor protein; n=1; Glycine max|Rep: Repressor protein - Glycine max (Soybean), complete
miR157	TC3486	3	14.804	1	20	576	595	GCUCUCUAUGCUUCUGUCAU	GUGACCGAAGUUUAGAGAGC	Translation	homologue to UniRef100_Q8W0W5 Cluster: Repressor protein; n=1; Glycine max|Rep: Repressor protein - Glycine max (Soybean), complete
miR157	DV456109	1	17.806	1	20	142	161	UGACAGAAGAUAGAGAGCAC	GUGCUCUCUCUCUUCUGUCA	Translation	similar to UniRef100_A7QP31 Cluster: Chromosome chr1 scaffold_136, whole genome shotgun sequence; n=1; Vitis vinifera|Rep: Chromosome chr1 scaffold_136, whole genome shotgun sequence - Vitis vinifera (Grape), partial (20%)
miR157	FF380924	1	17.781	1	20	226	245	UGACAGAAGAUAGAGAGCAC	GUGCUCUCUCUCUUCUGUCA	Translation	similar to UniRef100_A7PKG5 Cluster: Chromosome chr15 scaffold_19, whole genome shotgun sequence; n=1; Vitis vinifera|Rep: Chromosome chr15 scaffold_19, whole genome shotgun sequence - Vitis vinifera (Grape), partial (57%)
miR157	TC3767	1	16.851	1	20	566	585	UGACAGAAGAUAGAGAGCAC	GUGCUCUCUCUCUUCUGUCA	Translation	similar to UniRef100_A7P2C9 Cluster: Chromosome chr1 scaffold_5, whole genome shotgun sequence; n=1; Vitis vinifera|Rep: Chromosome chr1 scaffold_5, whole genome shotgun sequence - Vitis vinifera (Grape), partial (25%)
miR157	FF379695	3	18.873	1	20	324	343	UGACAGAAGAUAGAGAGCAC	GUGGUCUCUCUCUUCUGUCU	Translation	UniRef100_A7PY56 Cluster: Chromosome chr15 scaffold_37, whole genome shotgun sequence; n=1; Vitis vinifera|Rep: Chromosome chr15 scaffold_37, whole genome shotgun sequence - Vitis vinifera (Grape), partial (13%)
miR157	TC9624	3	9.583	1	20	44	63	UGACAGAAGAUAGAGAGCAC	GUCCUCUUUCUCUUUUGUCA	Translation	similar to UniRef100_A7QLD3 Cluster: Chromosome chr11 scaffold_118, whole genome shotgun sequence; n=1; Vitis vinifera|Rep: Chromosome chr11 scaffold_118, whole genome shotgun sequence - Vitis vinifera (Grape), partial (57%)
miR157	TC2284	3	16.167	1	20	211	230	UGACAGAAGAUAGAGAGCAC	GUCCUCUUUCUCUUUUGUCA	Translation	similar to UniRef100_A7QLD3 Cluster: Chromosome chr11 scaffold_118, whole genome shotgun sequence; n=1; Vitis vinifera|Rep: Chromosome chr11 scaffold_118, whole genome shotgun sequence - Vitis vinifera (Grape), partial (98%)
miR157	TC3486	3	14.804	1	20	576	595	GCUCUCUAUGCUUCUGUCAU	GUGACCGAAGUUUAGAGAGC	Translation	homologue to UniRef100_Q8W0W5 Cluster: Repressor protein; n=1; Glycine max|Rep: Repressor protein - Glycine max (Soybean), complete
miR159	TC5455	2.5	16.228	1	20	488	507	AUUGGACUGAAGGGAGCUCC	GGAGCUCCUUAAAGUCCAAU	Translation
miR159	TC6900	2.5	22.655	1	20	462	481	AUUGGACUGAAGGGAGCUCC	GGAGCUCCUUGAAGUCCAAU	Translation
miR159	TC94356	3	19.275	1	20	660	679	UUUGGAUUGAAGGGAGCUCU	AGAGCUACCUUAAAUCCGGA	Translation	weakly similar to UniRef100_A7NUL4 Cluster: Chromosome chr18 scaffold_1, whole genome shotgun sequence; n=1; Vitis vinifera|Rep: Chromosome chr18 scaffold_1, whole genome shotgun sequence - Vitis vinifera (Grape), partial (15%)
miR160	TC12051	3	18.359	1	20	2	21	UGCCUGGCUCCCUGUAUGCC	AGCAUACAGCAAGCCAGGCA	Translation	homologue to UniRef100_P23472 Cluster: Hevamine-A precursor [Includes: Chitinase (EC 3.2.1.14); Lysozyme (EC 3.2.1.17)]; n=1; Hevea brasiliensis|Rep: Hevamine-A precursor [Includes: Chitinase (EC 3.2.1.14); Lysozyme (EC 3.2.1.17)] - Hevea brasiliensis (Para rubber tree), partial (39%)
miR160	TC4513	3	20.924	1	20	68	87	UGCCUGGCUCCCUGUAUGCC	AGCAUACAGCAAGCCAGGCA	Translation	similar to UniRef100_P23472 Cluster: Hevamine-A precursor [Includes: Chitinase (EC 3.2.1.14); Lysozyme (EC 3.2.1.17)]; n=1; Hevea brasiliensis|Rep: Hevamine-A precursor [Includes: Chitinase (EC 3.2.1.14); Lysozyme (EC 3.2.1.17)] - Hevea brasiliensis (Para rubber tree), partial (49%)
miR160	TC1009	3	19.011	1	20	540	559	UGCCUGGCUCCCUGUAUGCC	AGCAUACAGCAAGCCAGGCA	Translation	homologue to UniRef100_P23472 Cluster: Hevamine-A precursor [Includes: Chitinase (EC 3.2.1.14); Lysozyme (EC 3.2.1.17)]; n=1; Hevea brasiliensis|Rep: Hevamine-A precursor [Includes: Chitinase (EC 3.2.1.14); Lysozyme (EC 3.2.1.17)] - Hevea brasiliensis (Para rubber tree), partial (63%)
miR166	NP13413760	3	19.015	1	21	688	707	GGAAUGUUGUCUGGUUCAAGG	UCUUGAACCA-ACAACAUUCG	Translation	GB|X77462.1|CAA54612.1 UTP-glucose glucosyltransferase
miR166	TC82369	3	21.879	1	20	514	533	UCGGACCAGGCUUCAUUCCC	GGGGAUGGGUCCUGGUCCGG	Translation	similar to UniRef100_A7Q9R4 Cluster: Chromosome chr5 scaffold_67, whole genome shotgun sequence; n=1; Vitis vinifera|Rep: Chromosome chr5 scaffold_67, whole genome shotgun sequence - Vitis vinifera (Grape), partial (15%)
miR166	TC82369	3	21.879	1	21	513	533	UCGGACCAGGCUUCAUUCCCG	UGGGGAUGGGUCCUGGUCCGG	Translation	similar to UniRef100_A7Q9R4 Cluster: Chromosome chr5 scaffold_67, whole genome shotgun sequence; n=1; Vitis vinifera|Rep: Chromosome chr5 scaffold_67, whole genome shotgun sequence - Vitis vinifera (Grape), partial (15%)
miR166	TC82369	3	21.879	1	22	512	533	UCGGACCAGGCUUCAUUCCCGU	GUGGGGAUGGGUCCUGGUCCGG	Translation	similar to UniRef100_A7Q9R4 Cluster: Chromosome chr5 scaffold_67, whole genome shotgun sequence; n=1; Vitis vinifera|Rep: Chromosome chr5 scaffold_67, whole genome shotgun sequence - Vitis vinifera (Grape), partial (15%)
miR166	TC83148	3	11.234	1	20	23	42	UCUCGGACCAGGCUUCAUUC	GAAUGAAGCCAUCUCCGAGA	Translation	similar to UniRef100_Q8LEZ6 Cluster: Adenylosuccinate synthetase; n=2; Arabidopsis thaliana|Rep: Adenylosuccinate synthetase - Arabidopsis thaliana (Mouse-ear cress), partial (45%)
miR166	NP13413760	3	19.015	1	20	689	707	GGAAUGUUGUCUGGUUCAAG	CUUGAACCA-ACAACAUUCG	Translation	GB|X77462.1|CAA54612.1 UTP-glucose glucosyltransferase
miR166	NP13413760	3	19.015	1	21	688	707	GGAAUGUUGUCUGGUUCAAGG	UCUUGAACCA-ACAACAUUCG	Translation	GB|X77462.1|CAA54612.1 UTP-glucose glucosyltransferase
miR166	DV443194	3	19.169	1	20	476	494	AUCUCGGACCAGGCUUCAUU	AAUGGAGCUUG-UCCGAGAU	Translation	similar to UniRef100_A7PPH8 Cluster: Chromosome chr8 scaffold_23, whole genome shotgun sequence; n=1; Vitis vinifera|Rep: Chromosome chr8 scaffold_23, whole genome shotgun sequence - Vitis vinifera (Grape), partial (36%)
miR166	TC8149	3	16.307	1	20	539	557	AAUGUUGUUUGGCUCGAGGU	ACCUCAAGC-AAACAACAUU	Translation	similar to UniRef100_A7QAS6 Cluster: Chromosome chr5 scaffold_72, whole genome shotgun sequence; n=2; Vitis vinifera|Rep: Chromosome chr5 scaffold_72, whole genome shotgun sequence - Vitis vinifera (Grape), partial (38%)
miR166	TC2142	3	22.558	1	20	320	339	UGGACCAGUCUUCAUUCCCC	GGGGAAAGAUGGCUGGUCCG	Translation	similar to UniRef100_A7DX10 Cluster: Parvulin-type peptidyl-prolyl cis/trans isomerase; n=1; Lotus japonicus|Rep: Parvulin-type peptidyl-prolyl cis/trans isomerase - Lotus japonicus, partial (94%)
miR166	TC4230	3	22.558	1	20	421	440	UGGACCAGUCUUCAUUCCCC	GGGGAAAGAUGGCUGGUCCG	Translation	similar to UniRef100_A7DX10 Cluster: Parvulin-type peptidyl-prolyl cis/trans isomerase; n=1; Lotus japonicus|Rep: Parvulin-type peptidyl-prolyl cis/trans isomerase - Lotus japonicus, partial (94%)
miR166	TC1320	3	16.64	1	20	975	994	UGGACCAGUCUUCAUUCCCC	GGGGGAAGAACAUUGGUCCA	Translation	homologue to UniRef100_A7PAF0 Cluster: Chromosome chr14 scaffold_9, whole genome shotgun sequence; n=1; Vitis vinifera|Rep: Chromosome chr14 scaffold_9, whole genome shotgun sequence - Vitis vinifera (Grape), partial (92%)
miR167	TC81814	3	14.233	1	20	721	740	UGAAGCUGCCAGCAUGAUCU	AGCUCAUGCUGUUAGUUUCA	Translation	similar to UniRef100_A7P8U1 Cluster: Chromosome chr3 scaffold_8, whole genome shotgun sequence; n=1; Vitis vinifera|Rep: Chromosome chr3 scaffold_8, whole genome shotgun sequence - Vitis vinifera (Grape), partial (46%)
miR167	TC81814	3	14.233	1	20	721	740	UGAAGCUGCCAGCAUGAUCU	AGCUCAUGCUGUUAGUUUCA	Translation	similar to UniRef100_A7P8U1 Cluster: Chromosome chr3 scaffold_8, whole genome shotgun sequence; n=1; Vitis vinifera|Rep: Chromosome chr3 scaffold_8, whole genome shotgun sequence - Vitis vinifera (Grape), partial (46%)
miR167	DV447797	2.5	22.614	1	21	185	206	AGAUCAUG-UGGCAGUUUCACC	GUUGAAGCUGCCAGCAUGAUCU	Translation	similar to UniRef100_A9SZZ9 Cluster: RNA polymerase II transcription elongation factor SPT5; n=1; Physcomitrella patens subsp., partial (1%)
miR168	TC76269	3	16.91	1	21	7	27	GAUCCCGCCUUGCAUCAACUG	CAGAUGAUGGCAGGCGGGAUC	Translation	similar to UniRef100_A7NZA6 Cluster: Chromosome chr6 scaffold_3, whole genome shotgun sequence; n=1; Vitis vinifera|Rep: Chromosome chr6 scaffold_3, whole genome shotgun sequence - Vitis vinifera (Grape), partial (35%)
miR168	TC3095	3	20.287	1	20	596	615	UUCGCUUGGUGCAGGUCGGG	CUCGACCUGAGUUAAGCGAA	Translation	similar to UniRef100_A7QP62 Cluster: Chromosome chr1 scaffold_136, whole genome shotgun sequence; n=2; Vitis vinifera|Rep: Chromosome chr1 scaffold_136, whole genome shotgun sequence - Vitis vinifera (Grape), partial (92%)
miR168	TC9632	3	10.22	1	20	225	244	CGCUUGGUGCAGGUCGGGAA	UUCUCAACCUCCACCAAGUG	Translation	weakly similar to UniRef100_O10341 Cluster: Uncharacterized 29.3 kDa protein; n=1; Orgyia pseudotsugata MNPV|Rep: Uncharacterized 29.3 kDa protein - Orgyia pseudotsugata multicapsid polyhedrosis virus (OpMNPV), partial (14%)
miR168	TC6131	3	12.224	1	20	128	147	CGCUUGGUGCAGGUCGGGAA	UUCUCAACCUCCACCAAGUG	Translation	similar to UniRef100_UPI0000383E14 Cluster: COG1538: Outer membrane protein; n=1; Magnetospirillum magnetotacticum MS-1|Rep: COG1538: Outer membrane protein - Magnetospirillum magnetotacticum MS-1, partial (6%)
miR168	TC2280	3	10.22	1	20	471	490	CGCUUGGUGCAGGUCGGGAA	UUCUCAACCUCCACCAAGUG	Translation	weakly similar to UniRef100_A8I1E4 Cluster: Hydroxyproline-rich cell wall protein; n=1; Chlamydomonas reinhardtii|Rep: Hydroxyproline-rich cell wall protein - Chlamydomonas reinhardtii, partial (15%)
miR168	TC9632	3	10.219	1	21	225	245	UCGCUUGGUGCAGGUCGGGAA	UUCUCAACCUCCACCAAGUGA	Translation	weakly similar to UniRef100_O10341 Cluster: Uncharacterized 29.3 kDa protein; n=1; Orgyia pseudotsugata MNPV|Rep: Uncharacterized 29.3 kDa protein - Orgyia pseudotsugata multicapsid polyhedrosis virus (OpMNPV), partial (14%)
miR168	TC6131	3	12.208	1	21	128	148	UCGCUUGGUGCAGGUCGGGAA	UUCUCAACCUCCACCAAGUGA	Translation	similar to UniRef100_UPI0000383E14 Cluster: COG1538: Outer membrane protein; n=1; Magnetospirillum magnetotacticum MS-1|Rep: COG1538: Outer membrane protein - Magnetospirillum magnetotacticum MS-1, partial (6%)
miR168	TC2280	3	10.219	1	21	471	491	UCGCUUGGUGCAGGUCGGGAA	UUCUCAACCUCCACCAAGUGA	Translation	weakly similar to UniRef100_A8I1E4 Cluster: Hydroxyproline-rich cell wall protein; n=1; Chlamydomonas reinhardtii|Rep: Hydroxyproline-rich cell wall protein - Chlamydomonas reinhardtii, partial (15%)
miR169	TC8897	3	21.337	1	21	536	556	UAGAGCCAAGAAUGACUUGCC	GGCAAUUCAUCCUUGGCUUUG	Translation	similar to UniRef100_Q9LNP6 Cluster: Nuclear transcription factor Y subunit A-8; n=1; Arabidopsis thaliana|Rep: Nuclear transcription factor Y subunit A-8 - Arabidopsis thaliana (Mouse-ear cress), partial (23%)
miR169	TC8897	2.5	21.921	1	23	533	555	AGAGCCAAGAAUGACUUGCCGGC	GCGGGCAAUUCAUCCUUGGCUUU	Translation	similar to UniRef100_Q9LNP6 Cluster: Nuclear transcription factor Y subunit A-8; n=1; Arabidopsis thaliana|Rep: Nuclear transcription factor Y subunit A-8 - Arabidopsis thaliana (Mouse-ear cress), partial (23%)
miR169	DV448363	3	17.912	1	22	448	469	AGAGCCAAGAAUGACUUGCCGG	CUGGGAAGUCAUCCUUGGCUCA	Translation	similar to UniRef100_A7P6L4 Cluster: Chromosome chr9 scaffold_7, whole genome shotgun sequence; n=1; Vitis vinifera|Rep: Chromosome chr9 scaffold_7, whole genome shotgun sequence - Vitis vinifera (Grape), partial (34%)
miR169	TC6016	3	18.853	1	22	398	419	AGAGCCAAGAAUGACUUGCCGG	UUGGGAAGUCAUCCUUGGCUCA	Translation	similar to UniRef100_A7P6L4 Cluster: Chromosome chr9 scaffold_7, whole genome shotgun sequence; n=1; Vitis vinifera|Rep: Chromosome chr9 scaffold_7, whole genome shotgun sequence - Vitis vinifera (Grape), partial (34%)
miR169	TC8897	3	21.337	1	24	533	556	UAGAGCCAAGAAUGACUUGCCGGC	GCGGGCAAUUCAUCCUUGGCUUUG	Translation	similar to UniRef100_Q9LNP6 Cluster: Nuclear transcription factor Y subunit A-8; n=1; Arabidopsis thaliana|Rep: Nuclear transcription factor Y subunit A-8 - Arabidopsis thaliana (Mouse-ear cress), partial (23%)
miR169	TC8897	2.5	21.921	1	20	536	555	AGAGCCAAGAAUGACUUGCC	GGCAAUUCAUCCUUGGCUUU	Translation	similar to UniRef100_Q9LNP6 Cluster: Nuclear transcription factor Y subunit A-8; n=1; Arabidopsis thaliana|Rep: Nuclear transcription factor Y subunit A-8 - Arabidopsis thaliana (Mouse-ear cress), partial (23%)
miR169	DV448363	3	17.912	1	20	450	469	AGAGCCAAGAAUGACUUGCC	GGGAAGUCAUCCUUGGCUCA	Translation	similar to UniRef100_A7P6L4 Cluster: Chromosome chr9 scaffold_7, whole genome shotgun sequence; n=1; Vitis vinifera|Rep: Chromosome chr9 scaffold_7, whole genome shotgun sequence - Vitis vinifera (Grape), partial (34%)
miR169	TC6016	3	18.853	1	20	400	419	AGAGCCAAGAAUGACUUGCC	GGGAAGUCAUCCUUGGCUCA	Translation	similar to UniRef100_A7P6L4 Cluster: Chromosome chr9 scaffold_7, whole genome shotgun sequence; n=1; Vitis vinifera|Rep: Chromosome chr9 scaffold_7, whole genome shotgun sequence - Vitis vinifera (Grape), partial (34%)
miR169	DV448363	2.5	18.088	1	21	448	468	GAGCCAAGAAUGACUUGCCGG	CUGGGAAGUCAUCCUUGGCUC	Translation	similar to UniRef100_A7P6L4 Cluster: Chromosome chr9 scaffold_7, whole genome shotgun sequence; n=1; Vitis vinifera|Rep: Chromosome chr9 scaffold_7, whole genome shotgun sequence - Vitis vinifera (Grape), partial (34%)
miR169	TC6016	2.5	18.753	1	21	398	418	GAGCCAAGAAUGACUUGCCGG	UUGGGAAGUCAUCCUUGGCUC	Translation	similar to UniRef100_A7P6L4 Cluster: Chromosome chr9 scaffold_7, whole genome shotgun sequence; n=1; Vitis vinifera|Rep: Chromosome chr9 scaffold_7, whole genome shotgun sequence - Vitis vinifera (Grape), partial (34%)
miR170	TC71714	2.5	8.112	1	20	906	925	UGAUUGAGCCGCGUCAAUAU	AUGUUGACGAGGUUUAAUCA	Translation	homologue to UniRef100_Q8S4Q6 Cluster: Phytochrome A specific signal transduction component PAT3; n=2; Arabidopsis thaliana|Rep: Phytochrome A specific signal transduction component PAT3 - Arabidopsis thaliana (Mouse-ear cress), partial (15%)
miR170	TC84576	3	18.091	1	20	1201	1220	UGAUUGAGCCGCGUCAAUAU	AUAUUGGAGCCGCUCAAUUA	Translation	similar to UniRef100_A7NTP1 Cluster: Chromosome chr18 scaffold_1, whole genome shotgun sequence; n=1; Vitis vinifera|Rep: Chromosome chr18 scaffold_1, whole genome shotgun sequence - Vitis vinifera (Grape), partial (72%)
miR170/171	DB934102	3	18.683	1	19	237	256	UAUUGGCCU-GGUUCACUCA	UGAGUGAACCUAGGCCAAUU	Translation	weakly similar to UniRef100_A7QJB0 Cluster: Chromosome chr8 scaffold_106, whole genome shotgun sequence; n=1; Vitis vinifera|Rep: Chromosome chr8 scaffold_106, whole genome shotgun sequence - Vitis vinifera (Grape), partial (12%)
miR170/171	DB934102	3	18.683	1	19	237	256	UAUUGGCCU-GGUUCACUCA	UGAGUGAACCUAGGCCAAUU	Translation	weakly similar to UniRef100_A7QJB0 Cluster: Chromosome chr8 scaffold_106, whole genome shotgun sequence; n=1; Vitis vinifera|Rep: Chromosome chr8 scaffold_106, whole genome shotgun sequence - Vitis vinifera (Grape), partial (12%)
miR171	TC71714	2.5	8.112	1	20	906	925	UGAUUGAGCCGCGUCAAUAU	AUGUUGACGAGGUUUAAUCA	Translation	homologue to UniRef100_Q8S4Q6 Cluster: Phytochrome A specific signal transduction component PAT3; n=2; Arabidopsis thaliana|Rep: Phytochrome A specific signal transduction component PAT3 - Arabidopsis thaliana (Mouse-ear cress), partial (15%)
miR171	TC71714	2.5	8.112	1	20	906	925	UGAUUGAGCCGCGUCAAUAU	AUGUUGACGAGGUUUAAUCA	Translation	homologue to UniRef100_Q8S4Q6 Cluster: Phytochrome A specific signal transduction component PAT3; n=2; Arabidopsis thaliana|Rep: Phytochrome A specific signal transduction component PAT3 - Arabidopsis thaliana (Mouse-ear cress), partial (15%)
miR171	TC71714	2.5	8.112	1	22	904	925	UGAUUGAGCCGCGUCAAUAUCU	AUAUGUUGACGAGGUUUAAUCA	Translation	homologue to UniRef100_Q8S4Q6 Cluster: Phytochrome A specific signal transduction component PAT3; n=2; Arabidopsis thaliana|Rep: Phytochrome A specific signal transduction component PAT3 - Arabidopsis thaliana (Mouse-ear cress), partial (15%)
miR171	TC77937	2.5	14.672	1	21	63	83	AGGUAUUGGCGUGCCUCAAUC	GAUUGAGCCACGACAAUAUCU	Translation	similar to UniRef100_Q2U451 Cluster: RIB40 genomic DNA, SC020; n=1; Aspergillus oryzae|Rep: RIB40 genomic DNA, SC020 - Aspergillus oryzae, partial (30%)
miR171	TC84576	3	18.091	1	20	1201	1220	UGAUUGAGCCGCGUCAAUAU	AUAUUGGAGCCGCUCAAUUA	Translation	similar to UniRef100_A7NTP1 Cluster: Chromosome chr18 scaffold_1, whole genome shotgun sequence; n=1; Vitis vinifera|Rep: Chromosome chr18 scaffold_1, whole genome shotgun sequence - Vitis vinifera (Grape), partial (72%)
miR171	TC84576	3	18.091	1	20	1201	1220	UGAUUGAGCCGCGUCAAUAU	AUAUUGGAGCCGCUCAAUUA	Translation	similar to UniRef100_A7NTP1 Cluster: Chromosome chr18 scaffold_1, whole genome shotgun sequence; n=1; Vitis vinifera|Rep: Chromosome chr18 scaffold_1, whole genome shotgun sequence - Vitis vinifera (Grape), partial (72%)
miR171	TC84576	3	18.091	1	22	1199	1220	UGAUUGAGCCGCGUCAAUAUCU	ACAUAUUGGAGCCGCUCAAUUA	Translation	similar to UniRef100_A7NTP1 Cluster: Chromosome chr18 scaffold_1, whole genome shotgun sequence; n=1; Vitis vinifera|Rep: Chromosome chr18 scaffold_1, whole genome shotgun sequence - Vitis vinifera (Grape), partial (72%)
miR171	TC7298	3	17.242	1	20	404	423	UUGAGCCGCGUCAAUAUCUC	GAGAUAUUGAAGCUGCUCAG	Translation	similar to UniRef100_Q8W4K1 Cluster: tRNA wybutosine-synthesizing protein 2/3/4 (EC 2.1.1.-) [Includes: tRNA wybutosine-synthesizing protein 3 homolog (EC 2.1.1.-); tRNA wybutosine synthesizing protein 2 homolog (EC 2.1.1.-)]; n=1; Arabidopsis thaliana|Rep: tRNA wybutosine-synthesizing protein 2/3/4 (EC 2.1.1.-) [Includes: tRNA wybutosine-synthesizing protein 3 homolog (EC 2.1.1.-); tRNA wybutosi…
miR171	TC9878	3	17.769	1	20	325	344	UUGAGCCGCGUCAAUAUCUC	GGGAUAUUGUAGUGGCUCAA	Translation	similar to UniRef100_A7PUI5 Cluster: Chromosome chr7 scaffold_31, whole genome shotgun sequence; n=1; Vitis vinifera|Rep: Chromosome chr7 scaffold_31, whole genome shotgun sequence - Vitis vinifera (Grape), partial (26%)
miR171	TC9878	3	17.769	1	23	322	344	UUGAGCCGCGUCAAUAUCUCCUU	AGAGGGAUAUUGUAGUGGCUCAA	Translation	similar to UniRef100_A7PUI5 Cluster: Chromosome chr7 scaffold_31, whole genome shotgun sequence; n=1; Vitis vinifera|Rep: Chromosome chr7 scaffold_31, whole genome shotgun sequence - Vitis vinifera (Grape), partial (26%)
miR171	TC7298	3	17.242	1	20	404	423	UUGAGCCGCGUCAAUAUCUC	GAGAUAUUGAAGCUGCUCAG	Translation	similar to UniRef100_Q8W4K1 Cluster: tRNA wybutosine-synthesizing protein 2/3/4 (EC 2.1.1.-) [Includes: tRNA wybutosine-synthesizing protein 3 homolog (EC 2.1.1.-); tRNA wybutosine synthesizing protein 2 homolog (EC 2.1.1.-)]; n=1; Arabidopsis thaliana|Rep: tRNA wybutosine-synthesizing protein 2/3/4 (EC 2.1.1.-) [Includes: tRNA wybutosine-synthesizing protein 3 homolog (EC 2.1.1.-); tRNA wybutosi…
miR171	DB934102	3	19.099	1	19	236	255	AUUGGCCU-GGUUCACUCAG	AUGAGUGAACCUAGGCCAAU	Translation	weakly similar to UniRef100_A7QJB0 Cluster: Chromosome chr8 scaffold_106, whole genome shotgun sequence; n=1; Vitis vinifera|Rep: Chromosome chr8 scaffold_106, whole genome shotgun sequence - Vitis vinifera (Grape), partial (12%)
miR171	DB934102	3	18.683	1	19	237	256	UAUUGGCCU-GGUUCACUCA	UGAGUGAACCUAGGCCAAUU	Translation	weakly similar to UniRef100_A7QJB0 Cluster: Chromosome chr8 scaffold_106, whole genome shotgun sequence; n=1; Vitis vinifera|Rep: Chromosome chr8 scaffold_106, whole genome shotgun sequence - Vitis vinifera (Grape), partial (12%)
miR171	DB934102	3	18.683	1	19	237	256	UAUUGGCCU-GGUUCACUCA	UGAGUGAACCUAGGCCAAUU	Translation	weakly similar to UniRef100_A7QJB0 Cluster: Chromosome chr8 scaffold_106, whole genome shotgun sequence; n=1; Vitis vinifera|Rep: Chromosome chr8 scaffold_106, whole genome shotgun sequence - Vitis vinifera (Grape), partial (12%)
miR171	TC7298	3	17.242	1	20	404	423	UUGAGCCGCGUCAAUAUCUC	GAGAUAUUGAAGCUGCUCAG	Translation	similar to UniRef100_Q8W4K1 Cluster: tRNA wybutosine-synthesizing protein 2/3/4 (EC 2.1.1.-) [Includes: tRNA wybutosine-synthesizing protein 3 homolog (EC 2.1.1.-); tRNA wybutosine synthesizing protein 2 homolog (EC 2.1.1.-)]; n=1; Arabidopsis thaliana|Rep: tRNA wybutosine-synthesizing protein 2/3/4 (EC 2.1.1.-) [Includes: tRNA wybutosine-synthesizing protein 3 homolog (EC 2.1.1.-); tRNA wybutosi…
miR171	TC9878	3	17.769	1	20	325	344	UUGAGCCGCGUCAAUAUCUC	GGGAUAUUGUAGUGGCUCAA	Translation	similar to UniRef100_A7PUI5 Cluster: Chromosome chr7 scaffold_31, whole genome shotgun sequence; n=1; Vitis vinifera|Rep: Chromosome chr7 scaffold_31, whole genome shotgun sequence - Vitis vinifera (Grape), partial (26%)
miR171	DB942436	3	11.946	1	20	479	498	CGAUGUUGGUGAGGUUCAAU	AUUGAACCUCCCAAACAUCA	Translation	similar to UniRef100_A7PFK6 Cluster: Chromosome chr11 scaffold_14, whole genome shotgun sequence; n=1; Vitis vinifera|Rep: Chromosome chr11 scaffold_14, whole genome shotgun sequence - Vitis vinifera (Grape), partial (18%)
miR172	DB942014	2.5	13.352	1	21	526	546	GGAAUCUUGAUGAUGCUGCAG	UUGCAGCAUCCUCAAGAUUAC	Translation	similar to UniRef100_A7PLE7 Cluster: Chromosome chr7 scaffold_20, whole genome shotgun sequence; n=1; Vitis vinifera|Rep: Chromosome chr7 scaffold_20, whole genome shotgun sequence - Vitis vinifera (Grape), partial (29%)
miR2111	FF535932	3	14.842	1	20	251	270	UAAUCUGCAUCCUGAGGUUU	AAACCUGAGAUUGCAGAUUA	Translation	similar to UniRef100_A7PED2 Cluster: Chromosome chr11 scaffold_13, whole genome shotgun sequence; n=1; Vitis vinifera|Rep: Chromosome chr11 scaffold_13, whole genome shotgun sequence - Vitis vinifera (Grape), partial (35%)
miR2118	TC63400	2.5	7.431	1	20	245	264	GAAAUGGGUGGAUGGGAGUG	CACUCCCACCCUUCCAUUUC	Translation	similar to UniRef100_A7QM00 Cluster: Chromosome chr18 scaffold_122, whole genome shotgun sequence; n=2; Vitis vinifera|Rep: Chromosome chr18 scaffold_122, whole genome shotgun sequence - Vitis vinifera (Grape), partial (18%)
miR2118	TC76858	3	18.128	1	20	508	527	GAAAUGGGUGGAUGGGAGUG	CGCUUCUAUACACUCAUUUC	Translation	homologue to UniRef100_A7PKV4 Cluster: Chromosome chr7 scaffold_20, whole genome shotgun sequence; n=1; Vitis vinifera|Rep: Chromosome chr7 scaffold_20, whole genome shotgun sequence - Vitis vinifera (Grape), partial (31%)
miR2275	CO418987	2.5	10.696	1	20	420	439	UUUGGUUUCCUCCAAUAUCU	AGAUAUUGGAUGCAAUCAAA	Translation	homologue to UniRef100_A7P0B7 Cluster: Chromosome chr6 scaffold_3, whole genome shotgun sequence; n=1; Vitis vinifera|Rep: Chromosome chr6 scaffold_3, whole genome shotgun sequence - Vitis vinifera (Grape), partial (41%)
miR2275	CO418987	2.5	10.696	1	21	419	439	UUUGGUUUCCUCCAAUAUCUU	AAGAUAUUGGAUGCAAUCAAA	Translation	homologue to UniRef100_A7P0B7 Cluster: Chromosome chr6 scaffold_3, whole genome shotgun sequence; n=1; Vitis vinifera|Rep: Chromosome chr6 scaffold_3, whole genome shotgun sequence - Vitis vinifera (Grape), partial (41%)
miR2275	GO503024	3	4.328	1	20	6	25	UUUGGUUUCCUCCAAUAUCU	AGAUAUUGGAGAAAAUGAAA	Translation	similar to UniRef100_A7PYF0 Cluster: Chromosome chr15 scaffold_37, whole genome shotgun sequence; n=1; Vitis vinifera|Rep: Chromosome chr15 scaffold_37, whole genome shotgun sequence - Vitis vinifera (Grape), partial (31%)
miR2275	GO503024	3	4.328	1	22	4	25	UUUGGUUUCCUCCAAUAUCUUA	UAAGAUAUUGGAGAAAAUGAAA	Translation	similar to UniRef100_A7PYF0 Cluster: Chromosome chr15 scaffold_37, whole genome shotgun sequence; n=1; Vitis vinifera|Rep: Chromosome chr15 scaffold_37, whole genome shotgun sequence - Vitis vinifera (Grape), partial (31%)
miR2275	GO553051	2	19.595	1	20	66	85	UUUGGUUUCCUCCAAUAUCU	UGAUAUUGGAUGAAACCAAA	Translation
miR2275	GO553051	2	19.595	1	21	65	85	UUUGGUUUCCUCCAAUAUCUU	AUGAUAUUGGAUGAAACCAAA	Translation
miR2275	TC60043	3	19.603	1	20	146	165	UUUGGUUUCCUCCAAUAUCU	AGGUAUUGGGGAGAACCAGA	Translation	similar to UniRef100_A6R1H0 Cluster: Predicted protein; n=1; Ajellomyces capsulatus NAm1|Rep: Predicted protein - Ajellomyces capsulata (strain NAm1) (Histoplasma capsulatum), partial (6%)
miR2275	TC60396	2.5	12.395	1	20	1240	1259	UUUGGUUUCCUCCAAUAUCU	AGAUAUUGGAUGCAAUCAAA	Translation	homologue to UniRef100_A7P0B7 Cluster: Chromosome chr6 scaffold_3, whole genome shotgun sequence; n=1; Vitis vinifera|Rep: Chromosome chr6 scaffold_3, whole genome shotgun sequence - Vitis vinifera (Grape), partial (91%)
miR2275	TC60396	2.5	12.395	1	21	1239	1259	UUUGGUUUCCUCCAAUAUCUU	AAGAUAUUGGAUGCAAUCAAA	Translation	homologue to UniRef100_A7P0B7 Cluster: Chromosome chr6 scaffold_3, whole genome shotgun sequence; n=1; Vitis vinifera|Rep: Chromosome chr6 scaffold_3, whole genome shotgun sequence - Vitis vinifera (Grape), partial (91%)
miR2275	TC61802	3	15.03	1	20	977	996	UUUGGUUUCCUCCAAUAUCU	AGAUAUUGGAUGAAACUAGU	Translation	similar to UniRef100_Q6K1Q5 Cluster: Glycolipid transfer protein-like; n=1; Oryza sativa Japonica Group|Rep: Glycolipid transfer protein-like - Oryza sativa subsp. japonica (Rice), complete
miR2275	TC61802	3	15.03	1	22	975	996	UUUGGUUUCCUCCAAUAUCUUA	UGAGAUAUUGGAUGAAACUAGU	Translation	similar to UniRef100_Q6K1Q5 Cluster: Glycolipid transfer protein-like; n=1; Oryza sativa Japonica Group|Rep: Glycolipid transfer protein-like - Oryza sativa subsp. japonica (Rice), complete
miR2275	TC62186	2.5	11.905	1	20	2165	2184	UUUGGUUUCCUCCAAUAUCU	AGAUAUUGUGAGAAACCAAA	Translation	homologue to UniRef100_A7NSJ5 Cluster: Chromosome chr18 scaffold_1, whole genome shotgun sequence; n=1; Vitis vinifera|Rep: Chromosome chr18 scaffold_1, whole genome shotgun sequence - Vitis vinifera (Grape), complete
miR2275	TC63255	2.5	10.073	1	20	261	280	UUUGGUUUCCUCCAAUAUCU	AGAUAUUGGAGAAAACUAAU	Translation	similar to UniRef100_A8K0C8 Cluster: cDNA FLJ75900; n=1; Homo sapiens|Rep: cDNA FLJ75900 - Homo sapiens (Human), partial (7%)
miR2275	TC63255	2.5	10.073	1	22	259	280	UUUGGUUUCCUCCAAUAUCUUA	UAAGAUAUUGGAGAAAACUAAU	Translation	similar to UniRef100_A8K0C8 Cluster: cDNA FLJ75900; n=1; Homo sapiens|Rep: cDNA FLJ75900 - Homo sapiens (Human), partial (7%)
miR2275	TC77657	3	19.382	1	20	84	103	UUUGGUUUCCUCCAAUAUCU	AGAUAUUGGGUGAAGUUAAA	Translation	similar to UniRef100_Q1SL16 Cluster: Elongation factor 1, gamma chain; Glutathione S-transferase, C- terminal; Thioredoxin-like fold; n=1; Medicago truncatula|Rep: Elongation factor 1, gamma chain; Glutathione S-transferase, C- terminal; Thioredoxin-like fold - Medicago truncatula (Barrel medic), partial (41%)
miR2275	TC77657	3	19.382	1	21	83	103	UUUGGUUUCCUCCAAUAUCUU	AAGAUAUUGGGUGAAGUUAAA	Translation	similar to UniRef100_Q1SL16 Cluster: Elongation factor 1, gamma chain; Glutathione S-transferase, C- terminal; Thioredoxin-like fold; n=1; Medicago truncatula|Rep: Elongation factor 1, gamma chain; Glutathione S-transferase, C- terminal; Thioredoxin-like fold - Medicago truncatula (Barrel medic), partial (41%)
miR2275	TC79799	2.5	23.761	1	21	45	64	UUUGGUUUCCUCCAAUAUCUU	AGGAUAUUGGAG-AAACCAAA	Translation	similar to UniRef100_A7PJ23 Cluster: Chromosome chr12 scaffold_18, whole genome shotgun sequence; n=1; Vitis vinifera|Rep: Chromosome chr12 scaffold_18, whole genome shotgun sequence - Vitis vinifera (Grape), partial (16%)
miR2950	DB930106	3	16.155	1	20	446	465	UUCCAUCUCUUGCACACUGG	CUGUUGUGCAUGAGAUGGAA	Translation	similar to UniRef100_A7Q587 Cluster: Chromosome undetermined scaffold_52, whole genome shotgun sequence; n=1; Vitis vinifera|Rep: Chromosome undetermined scaffold_52, whole genome shotgun sequence - Vitis vinifera (Grape), partial (31%)
miR2950	DB930106	3	16.155	1	20	446	465	UUCCAUCUCUUGCACACUGG	CUGUUGUGCAUGAGAUGGAA	Translation	similar to UniRef100_A7Q587 Cluster: Chromosome undetermined scaffold_52, whole genome shotgun sequence; n=1; Vitis vinifera|Rep: Chromosome undetermined scaffold_52, whole genome shotgun sequence - Vitis vinifera (Grape), partial (31%)
miR319	TC5455	2.5	16.228	1	20	488	507	AUUGGACUGAAGGGAGCUCC	GGAGCUCCUUAAAGUCCAAU	Translation
miR319	TC6900	2.5	22.655	1	20	462	481	AUUGGACUGAAGGGAGCUCC	GGAGCUCCUUGAAGUCCAAU	Translation
miR319	TC1523	3	14.737	1	22	585	606	CUUGGACUGAAGGGAGCUCCCU	AUGGGCCUCCCUCCAGUUCAAG	Translation	similar to UniRef100_A7QT98 Cluster: Chromosome chr1 scaffold_166, whole genome shotgun sequence; n=1; Vitis vinifera|Rep: Chromosome chr1 scaffold_166, whole genome shotgun sequence - Vitis vinifera (Grape), partial (10%)
miR319	TC1523	3	14.737	1	21	587	607	ACUUGGACUGAAGGGAGCUCC	GGGCCUCCCUCCAGUUCAAGU	Translation	similar to UniRef100_A7QT98 Cluster: Chromosome chr1 scaffold_166, whole genome shotgun sequence; n=1; Vitis vinifera|Rep: Chromosome chr1 scaffold_166, whole genome shotgun sequence - Vitis vinifera (Grape), partial (10%)
miR319	TC1523	3	14.737	1	23	585	607	ACUUGGACUGAAGGGAGCUCCCU	AUGGGCCUCCCUCCAGUUCAAGU	Translation	similar to UniRef100_A7QT98 Cluster: Chromosome chr1 scaffold_166, whole genome shotgun sequence; n=1; Vitis vinifera|Rep: Chromosome chr1 scaffold_166, whole genome shotgun sequence - Vitis vinifera (Grape), partial (10%)
miR319	TC1523	3	14.737	1	22	585	606	CUUGGACUGAAGGGAGCUCCCU	AUGGGCCUCCCUCCAGUUCAAG	Translation	similar to UniRef100_A7QT98 Cluster: Chromosome chr1 scaffold_166, whole genome shotgun sequence; n=1; Vitis vinifera|Rep: Chromosome chr1 scaffold_166, whole genome shotgun sequence - Vitis vinifera (Grape), partial (10%)
miR319	TC5455	2.5	16.228	1	23	485	507	AUUGGACUGAAGGGAGCUCCCUU	AGUGGAGCUCCUUAAAGUCCAAU	Translation
miR319	TC6900	2.5	22.655	1	23	459	481	AUUGGACUGAAGGGAGCUCCCUU	AGUGGAGCUCCUUGAAGUCCAAU	Translation
miR319	TC1523	3	14.737	1	22	585	606	CUUGGACUGAAGGGAGCUCCCU	AUGGGCCUCCCUCCAGUUCAAG	Translation	similar to UniRef100_A7QT98 Cluster: Chromosome chr1 scaffold_166, whole genome shotgun sequence; n=1; Vitis vinifera|Rep: Chromosome chr1 scaffold_166, whole genome shotgun sequence - Vitis vinifera (Grape), partial (10%)
miR319	TC1523	3	14.737	1	22	585	606	CUUGGACUGAAGGGAGCUCCCU	AUGGGCCUCCCUCCAGUUCAAG	Translation	similar to UniRef100_A7QT98 Cluster: Chromosome chr1 scaffold_166, whole genome shotgun sequence; n=1; Vitis vinifera|Rep: Chromosome chr1 scaffold_166, whole genome shotgun sequence - Vitis vinifera (Grape), partial (10%)
miR319	TC1523	3	14.737	1	20	587	606	CUUGGACUGAAGGGAGCUCC	GGGCCUCCCUCCAGUUCAAG	Translation	similar to UniRef100_A7QT98 Cluster: Chromosome chr1 scaffold_166, whole genome shotgun sequence; n=1; Vitis vinifera|Rep: Chromosome chr1 scaffold_166, whole genome shotgun sequence - Vitis vinifera (Grape), partial (10%)
miR319	TC6846	3	16.092	1	20	85	104	UCUUGGACUGAAGGGAGCUC	AAGCUCCCUCGAGUCCAAGA	Translation	similar to UniRef100_A7PUI4 Cluster: Peptidyl-prolyl cis-trans isomerase; n=1; Vitis vinifera|Rep: Peptidyl-prolyl cis-trans isomerase - Vitis vinifera (Grape), partial (20%)
miR319	TC1523	3	14.737	1	20	587	606	CUUGGACUGAAGGGAGCUCC	GGGCCUCCCUCCAGUUCAAG	Translation	similar to UniRef100_A7QT98 Cluster: Chromosome chr1 scaffold_166, whole genome shotgun sequence; n=1; Vitis vinifera|Rep: Chromosome chr1 scaffold_166, whole genome shotgun sequence - Vitis vinifera (Grape), partial (10%)
miR319	TC1523	3	14.737	1	20	587	606	CUUGGACUGAAGGGAGCUCC	GGGCCUCCCUCCAGUUCAAG	Translation	similar to UniRef100_A7QT98 Cluster: Chromosome chr1 scaffold_166, whole genome shotgun sequence; n=1; Vitis vinifera|Rep: Chromosome chr1 scaffold_166, whole genome shotgun sequence - Vitis vinifera (Grape), partial (10%)
miR390	TC3854	2	14.439	1	20	243	262	AAGCUCAGGAGGGAUAGCGC	GUGCUAUCCUACCUGAGCUU	Translation	UniRef100_Q9JM89 Cluster: Synaptotagmin II; n=2; Mus musculus|Rep: Synaptotagmin II - Mus musculus (Mouse), partial (6%)
miR390	TC3854	3	14.377	1	22	242	263	UAAGCUCAGGAGGGAUAGCGCC	GGUGCUAUCCUACCUGAGCUUU	Translation	UniRef100_Q9JM89 Cluster: Synaptotagmin II; n=2; Mus musculus|Rep: Synaptotagmin II - Mus musculus (Mouse), partial (6%)
miR390	TC3854	2	14.439	1	21	242	262	AAGCUCAGGAGGGAUAGCGCC	GGUGCUAUCCUACCUGAGCUU	Translation	UniRef100_Q9JM89 Cluster: Synaptotagmin II; n=2; Mus musculus|Rep: Synaptotagmin II - Mus musculus (Mouse), partial (6%)
miR393	CK901122	2	13.55	1	20	38	57	AUCAAUGCGAUCCCUUUGGA	UCCAAAGGCACCGCAUUGAU	Translation
miR393	DB921073	3	17.524	1	21	177	197	UCCAAAGGGAUCGCAUUGAUC	GAUCAACGCGAAUUCUUUGGA	Translation	similar to UniRef100_A7PYL1 Cluster: Chromosome chr12 scaffold_38, whole genome shotgun sequence; n=1; Vitis vinifera|Rep: Chromosome chr12 scaffold_38, whole genome shotgun sequence - Vitis vinifera (Grape), partial (63%)
miR393	DB921073	3	17.524	1	21	177	197	UCCAAAGGGAUCGCAUUGAUC	GAUCAACGCGAAUUCUUUGGA	Translation	similar to UniRef100_A7PYL1 Cluster: Chromosome chr12 scaffold_38, whole genome shotgun sequence; n=1; Vitis vinifera|Rep: Chromosome chr12 scaffold_38, whole genome shotgun sequence - Vitis vinifera (Grape), partial (63%)
miR393	DB921073	3	17.784	1	22	177	198	UUCCAAAGGGAUCGCAUUGAUC	GAUCAACGCGAAUUCUUUGGAA	Translation	similar to UniRef100_A7PYL1 Cluster: Chromosome chr12 scaffold_38, whole genome shotgun sequence; n=1; Vitis vinifera|Rep: Chromosome chr12 scaffold_38, whole genome shotgun sequence - Vitis vinifera (Grape), partial (63%)
miR393	DB921073	3	17.524	1	21	177	197	UCCAAAGGGAUCGCAUUGAUC	GAUCAACGCGAAUUCUUUGGA	Translation	similar to UniRef100_A7PYL1 Cluster: Chromosome chr12 scaffold_38, whole genome shotgun sequence; n=1; Vitis vinifera|Rep: Chromosome chr12 scaffold_38, whole genome shotgun sequence - Vitis vinifera (Grape), partial (63%)
miR393	DB921073	3	17.524	1	20	178	197	UCCAAAGGGAUCGCAUUGAU	AUCAACGCGAAUUCUUUGGA	Translation	similar to UniRef100_A7PYL1 Cluster: Chromosome chr12 scaffold_38, whole genome shotgun sequence; n=1; Vitis vinifera|Rep: Chromosome chr12 scaffold_38, whole genome shotgun sequence - Vitis vinifera (Grape), partial (63%)
miR393	DB921073	3	17.784	1	24	175	198	UUCCAAAGGGAUCGCAUUGAUCUG	CUGAUCAACGCGAAUUCUUUGGAA	Translation	similar to UniRef100_A7PYL1 Cluster: Chromosome chr12 scaffold_38, whole genome shotgun sequence; n=1; Vitis vinifera|Rep: Chromosome chr12 scaffold_38, whole genome shotgun sequence - Vitis vinifera (Grape), partial (63%)
miR393	DB921073	3	17.784	1	24	175	198	UUCCAAAGGGAUCGCAUUGAUCUG	CUGAUCAACGCGAAUUCUUUGGAA	Translation	similar to UniRef100_A7PYL1 Cluster: Chromosome chr12 scaffold_38, whole genome shotgun sequence; n=1; Vitis vinifera|Rep: Chromosome chr12 scaffold_38, whole genome shotgun sequence - Vitis vinifera (Grape), partial (63%)
miR393	DB921073	3	17.784	1	22	177	198	UUCCAAAGGGAUCGCAUUGAUC	GAUCAACGCGAAUUCUUUGGAA	Translation	similar to UniRef100_A7PYL1 Cluster: Chromosome chr12 scaffold_38, whole genome shotgun sequence; n=1; Vitis vinifera|Rep: Chromosome chr12 scaffold_38, whole genome shotgun sequence - Vitis vinifera (Grape), partial (63%)
miR393	DB921073	3	17.535	1	20	177	196	CCAAAGGGAUCGCAUUGAUC	GAUCAACGCGAAUUCUUUGG	Translation	similar to UniRef100_A7PYL1 Cluster: Chromosome chr12 scaffold_38, whole genome shotgun sequence; n=1; Vitis vinifera|Rep: Chromosome chr12 scaffold_38, whole genome shotgun sequence - Vitis vinifera (Grape), partial (63%)
miR393	DB921073	3	17.784	1	20	179	198	UUCCAAAGGGAUCGCAUUGA	UCAACGCGAAUUCUUUGGAA	Translation	similar to UniRef100_A7PYL1 Cluster: Chromosome chr12 scaffold_38, whole genome shotgun sequence; n=1; Vitis vinifera|Rep: Chromosome chr12 scaffold_38, whole genome shotgun sequence - Vitis vinifera (Grape), partial (63%)
miR393	DB921073	3	17.784	1	21	178	198	UUCCAAAGGGAUCGCAUUGAU	AUCAACGCGAAUUCUUUGGAA	Translation	similar to UniRef100_A7PYL1 Cluster: Chromosome chr12 scaffold_38, whole genome shotgun sequence; n=1; Vitis vinifera|Rep: Chromosome chr12 scaffold_38, whole genome shotgun sequence - Vitis vinifera (Grape), partial (63%)
miR393	DB921073	3	17.524	1	21	177	197	UCCAAAGGGAUCGCAUUGAUC	GAUCAACGCGAAUUCUUUGGA	Translation	similar to UniRef100_A7PYL1 Cluster: Chromosome chr12 scaffold_38, whole genome shotgun sequence; n=1; Vitis vinifera|Rep: Chromosome chr12 scaffold_38, whole genome shotgun sequence - Vitis vinifera (Grape), partial (63%)
miR393	TC5616	3	19.742	1	20	218	237	AUCAUGCUAUCCCUUUGGAU	AUCCAAGGGGAAAGCAGGAU	Translation	similar to UniRef100_A7P5K3 Cluster: Chromosome chr4 scaffold_6, whole genome shotgun sequence; n=1; Vitis vinifera|Rep: Chromosome chr4 scaffold_6, whole genome shotgun sequence - Vitis vinifera (Grape), partial (19%)
miR393	DV441769	3	18.201	1	20	138	156	AUCAUGCUAUCCCUUUGGAU	AUCCAGAGG-AUGGCAUGAU	Translation	similar to UniRef100_A7XEE1 Cluster: 3-dehydroquinate dehydratase/shikimate 5-dehydrogenase; n=1; Juglans regia|Rep: 3-dehydroquinate dehydratase/shikimate 5-dehydrogenase - Juglans regia (English walnut), partial (27%)
miR393	DB921073	3	17.524	1	21	177	197	UCCAAAGGGAUCGCAUUGAUC	GAUCAACGCGAAUUCUUUGGA	Translation	similar to UniRef100_A7PYL1 Cluster: Chromosome chr12 scaffold_38, whole genome shotgun sequence; n=1; Vitis vinifera|Rep: Chromosome chr12 scaffold_38, whole genome shotgun sequence - Vitis vinifera (Grape), partial (63%)
miR393	DB921073	3	17.524	1	21	177	197	UCCAAAGGGAUCGCAUUGAUC	GAUCAACGCGAAUUCUUUGGA	Translation	similar to UniRef100_A7PYL1 Cluster: Chromosome chr12 scaffold_38, whole genome shotgun sequence; n=1; Vitis vinifera|Rep: Chromosome chr12 scaffold_38, whole genome shotgun sequence - Vitis vinifera (Grape), partial (63%)
miR393	DB921073	3	17.784	1	22	177	198	UUCCAAAGGGAUCGCAUUGAUC	GAUCAACGCGAAUUCUUUGGAA	Translation	similar to UniRef100_A7PYL1 Cluster: Chromosome chr12 scaffold_38, whole genome shotgun sequence; n=1; Vitis vinifera|Rep: Chromosome chr12 scaffold_38, whole genome shotgun sequence - Vitis vinifera (Grape), partial (63%)
miR394	TC10267	3	21.391	1	20	177	196	UUGGCAUUCUGUCCACCUCC	GGAGAUGGAAGGAAUGCCGA	Translation
miR394	DR084248	3	20.762	1	20	23	41	UUGGCAUUCUGUCCACCUCC	GGGGGUGGAU-GAAUGCCAA	Translation
miR396	CK649494	3	14.253	1	21	109	129	UUCCACAGCUUUCUUGAACUU	AAGUUUAAGAAUGCUGUUGAA	Translation	homologue to UniRef100_P35493 Cluster: 2,3-bisphosphoglycerate-independent phosphoglycerate mutase; n=1; Ricinus communis|Rep: 2,3-bisphosphoglycerate-independent phosphoglycerate mutase - Ricinus communis (Castor bean), partial (31%)
miR396	TC5302	3	14.064	1	20	15	33	UUCCACAGCUUUCUUGAACU	AAUUCAAGAA-GCUGUGGAA	Translation	similar to UniRef100_P14280 Cluster: Pectinesterase-1 precursor; n=2; Solanum lycopersicum|Rep: Pectinesterase-1 precursor - Solanum lycopersicum (Tomato) (Lycopersicon esculentum), partial (47%)
miR396	DB931529	3	19.06	1	20	127	146	UUCAAUAAAGCUGUGGGAAG	UUUUCCACCGGUUUAUUGAA	Translation	similar to UniRef100_A7P0K7 Cluster: Chromosome chr19 scaffold_4, whole genome shotgun sequence; n=1; Vitis vinifera|Rep: Chromosome chr19 scaffold_4, whole genome shotgun sequence - Vitis vinifera (Grape), partial (15%)
miR396	FF380927	3	18.675	1	20	541	560	UUCAAUAAAGCUGUGGGAAG	CCUUCCACAGCGUUGUUGAA	Translation	similar to UniRef100_A7QNG3 Cluster: Chromosome chr2 scaffold_132, whole genome shotgun sequence; n=1; Vitis vinifera|Rep: Chromosome chr2 scaffold_132, whole genome shotgun sequence - Vitis vinifera (Grape), partial (54%)
miR396	CK649494	3	14.253	1	20	110	129	UUCCACAGCUUUCUUGAACU	AGUUUAAGAAUGCUGUUGAA	Translation	homologue to UniRef100_P35493 Cluster: 2,3-bisphosphoglycerate-independent phosphoglycerate mutase; n=1; Ricinus communis|Rep: 2,3-bisphosphoglycerate-independent phosphoglycerate mutase - Ricinus communis (Castor bean), partial (31%)
miR396	TC5302	3	14.064	1	21	14	33	UUCCACAGCUUUCUUGAACUG	CAAUUCAAGAA-GCUGUGGAA	Translation	similar to UniRef100_P14280 Cluster: Pectinesterase-1 precursor; n=2; Solanum lycopersicum|Rep: Pectinesterase-1 precursor - Solanum lycopersicum (Tomato) (Lycopersicon esculentum), partial (47%)
miR396	CK649494	3	14.253	1	20	110	129	UUCCACAGCUUUCUUGAACU	AGUUUAAGAAUGCUGUUGAA	Translation	homologue to UniRef100_P35493 Cluster: 2,3-bisphosphoglycerate-independent phosphoglycerate mutase; n=1; Ricinus communis|Rep: 2,3-bisphosphoglycerate-independent phosphoglycerate mutase - Ricinus communis (Castor bean), partial (31%)
miR396	TC5302	3	14.064	1	20	15	33	UUCCACAGCUUUCUUGAACU	AAUUCAAGAA-GCUGUGGAA	Translation	similar to UniRef100_P14280 Cluster: Pectinesterase-1 precursor; n=2; Solanum lycopersicum|Rep: Pectinesterase-1 precursor - Solanum lycopersicum (Tomato) (Lycopersicon esculentum), partial (47%)
miR396	DB952678	3	15.03	1	20	10	29	CUCAAGAAAGCUGUGGGAGA	UUUCUCACAUCUUUCUUGAA	Translation	weakly similar to UniRef100_A7PL76 Cluster: Chromosome chr7 scaffold_20, whole genome shotgun sequence; n=1; Vitis vinifera|Rep: Chromosome chr7 scaffold_20, whole genome shotgun sequence - Vitis vinifera (Grape), partial (24%)
miR396	CK649494	3	14.253	1	21	109	129	UUCCACAGCUUUCUUGAACUU	AAGUUUAAGAAUGCUGUUGAA	Translation	homologue to UniRef100_P35493 Cluster: 2,3-bisphosphoglycerate-independent phosphoglycerate mutase; n=1; Ricinus communis|Rep: 2,3-bisphosphoglycerate-independent phosphoglycerate mutase - Ricinus communis (Castor bean), partial (31%)
miR396	CK649494	3	14.253	1	21	109	129	UUCCACAGCUUUCUUGAACUU	AAGUUUAAGAAUGCUGUUGAA	Translation	homologue to UniRef100_P35493 Cluster: 2,3-bisphosphoglycerate-independent phosphoglycerate mutase; n=1; Ricinus communis|Rep: 2,3-bisphosphoglycerate-independent phosphoglycerate mutase - Ricinus communis (Castor bean), partial (31%)
miR396	DB931529	3	19.06	1	20	127	146	UUCAAUAAAGCUGUGGGAAG	UUUUCCACCGGUUUAUUGAA	Translation	similar to UniRef100_A7P0K7 Cluster: Chromosome chr19 scaffold_4, whole genome shotgun sequence; n=1; Vitis vinifera|Rep: Chromosome chr19 scaffold_4, whole genome shotgun sequence - Vitis vinifera (Grape), partial (15%)
miR396	FF380927	3	18.675	1	20	541	560	UUCAAUAAAGCUGUGGGAAG	CCUUCCACAGCGUUGUUGAA	Translation	similar to UniRef100_A7QNG3 Cluster: Chromosome chr2 scaffold_132, whole genome shotgun sequence; n=1; Vitis vinifera|Rep: Chromosome chr2 scaffold_132, whole genome shotgun sequence - Vitis vinifera (Grape), partial (54%)
miR396	DB931529	3	19.06	1	20	127	146	UUCAAUAAAGCUGUGGGAAG	UUUUCCACCGGUUUAUUGAA	Translation	similar to UniRef100_A7P0K7 Cluster: Chromosome chr19 scaffold_4, whole genome shotgun sequence; n=1; Vitis vinifera|Rep: Chromosome chr19 scaffold_4, whole genome shotgun sequence - Vitis vinifera (Grape), partial (15%)
miR396	FF380927	3	18.675	1	20	541	560	UUCAAUAAAGCUGUGGGAAG	CCUUCCACAGCGUUGUUGAA	Translation	similar to UniRef100_A7QNG3 Cluster: Chromosome chr2 scaffold_132, whole genome shotgun sequence; n=1; Vitis vinifera|Rep: Chromosome chr2 scaffold_132, whole genome shotgun sequence - Vitis vinifera (Grape), partial (54%)
miR396	CK649494	3	14.253	1	20	110	129	UUCCACAGCUUUCUUGAACU	AGUUUAAGAAUGCUGUUGAA	Translation	homologue to UniRef100_P35493 Cluster: 2,3-bisphosphoglycerate-independent phosphoglycerate mutase; n=1; Ricinus communis|Rep: 2,3-bisphosphoglycerate-independent phosphoglycerate mutase - Ricinus communis (Castor bean), partial (31%)
miR396	TC5302	3	14.064	1	21	14	33	UUCCACAGCUUUCUUGAACUG	CAAUUCAAGAA-GCUGUGGAA	Translation	similar to UniRef100_P14280 Cluster: Pectinesterase-1 precursor; n=2; Solanum lycopersicum|Rep: Pectinesterase-1 precursor - Solanum lycopersicum (Tomato) (Lycopersicon esculentum), partial (47%)
miR396	CK649494	3	14.253	1	20	110	129	UUCCACAGCUUUCUUGAACU	AGUUUAAGAAUGCUGUUGAA	Translation	homologue to UniRef100_P35493 Cluster: 2,3-bisphosphoglycerate-independent phosphoglycerate mutase; n=1; Ricinus communis|Rep: 2,3-bisphosphoglycerate-independent phosphoglycerate mutase - Ricinus communis (Castor bean), partial (31%)
miR396	CK649494	3	15.074	1	20	109	128	UCCACAGCUUUCUUGAACUU	AAGUUUAAGAAUGCUGUUGA	Translation	homologue to UniRef100_P35493 Cluster: 2,3-bisphosphoglycerate-independent phosphoglycerate mutase; n=1; Ricinus communis|Rep: 2,3-bisphosphoglycerate-independent phosphoglycerate mutase - Ricinus communis (Castor bean), partial (31%)
miR396	CK649494	3	14.253	1	21	109	129	UUCCACAGCUUUCUUGAACUU	AAGUUUAAGAAUGCUGUUGAA	Translation	homologue to UniRef100_P35493 Cluster: 2,3-bisphosphoglycerate-independent phosphoglycerate mutase; n=1; Ricinus communis|Rep: 2,3-bisphosphoglycerate-independent phosphoglycerate mutase - Ricinus communis (Castor bean), partial (31%)
miR396	CK649494	3	14.253	1	23	107	129	UUCCACAGCUUUCUUGAACUUCU	AUAAGUUUAAGAAUGCUGUUGAA	Translation	homologue to UniRef100_P35493 Cluster: 2,3-bisphosphoglycerate-independent phosphoglycerate mutase; n=1; Ricinus communis|Rep: 2,3-bisphosphoglycerate-independent phosphoglycerate mutase - Ricinus communis (Castor bean), partial (31%)
miR396	DB952678	3	15.03	1	20	10	29	CUCAAGAAAGCUGUGGGAGA	UUUCUCACAUCUUUCUUGAA	Translation	weakly similar to UniRef100_A7PL76 Cluster: Chromosome chr7 scaffold_20, whole genome shotgun sequence; n=1; Vitis vinifera|Rep: Chromosome chr7 scaffold_20, whole genome shotgun sequence - Vitis vinifera (Grape), partial (24%)
miR396	DB952678	3	15.03	1	20	10	29	CUCAAGAAAGCUGUGGGAGA	UUUCUCACAUCUUUCUUGAA	Translation	weakly similar to UniRef100_A7PL76 Cluster: Chromosome chr7 scaffold_20, whole genome shotgun sequence; n=1; Vitis vinifera|Rep: Chromosome chr7 scaffold_20, whole genome shotgun sequence - Vitis vinifera (Grape), partial (24%)
miR396	DB952678	3	15.03	1	20	9	28	UCAAGAAAGCUGUGGGAGAA	AUUUCUCACAUCUUUCUUGA	Translation	weakly similar to UniRef100_A7PL76 Cluster: Chromosome chr7 scaffold_20, whole genome shotgun sequence; n=1; Vitis vinifera|Rep: Chromosome chr7 scaffold_20, whole genome shotgun sequence - Vitis vinifera (Grape), partial (24%)
miR397	DB922388	3	11.587	1	20	115	134	UCAUUGAGUGCAGCGUUGAU	UUCAACGCUGCCUUUAAUGA	Translation
miR399	CK644266	3	22.694	1	20	148	167	UGCCAAAGGAGAUUUGCUCA	UGAGGAAGUUACCUUUGGCA	Translation	homologue to UniRef100_Q947H2 Cluster: Ribosomal protein; n=1; Petunia x hybrida|Rep: Ribosomal protein - Petunia hybrida (Petunia), partial (80%)
miR399	CO903336	3	19.501	1	20	453	472	GCCAAAGGAGAAUUGCCCUG	CAGGGCAAUCCUCCAUUGGU	Translation	similar to UniRef100_A7PTZ0 Cluster: Chromosome chr7 scaffold_31, whole genome shotgun sequence; n=1; Vitis vinifera|Rep: Chromosome chr7 scaffold_31, whole genome shotgun sequence - Vitis vinifera (Grape), partial (28%)
miR399	TC70323	3	20.055	1	20	265	284	GCCAAAGGAGAAUUGCCCUG	CAGGGCAAUCCUCCAUUGGU	Translation	similar to UniRef100_A7PTZ0 Cluster: Chromosome chr7 scaffold_31, whole genome shotgun sequence; n=1; Vitis vinifera|Rep: Chromosome chr7 scaffold_31, whole genome shotgun sequence - Vitis vinifera (Grape), partial (59%)
miR408	TC81073	3	16.233	1	21	1375	1395	AAGACUGGGAACAGGCAGAGC	GUUUUGCCUGCUUCCAGUUUU	Translation	homologue to UniRef100_Q6TKQ9 Cluster: Ribosomal protein L3B; n=1; Nicotiana tabacum|Rep: Ribosomal protein L3B - Nicotiana tabacum (Common tobacco), partial (96%)
miR408	TC86935	3	22.093	1	22	230	251	AAGACUGGGAACAGGCAGAGCA	UGCUCUGACUCUCCCCAGUCUU	Translation	similar to UniRef100_A7P771 Cluster: Chromosome chr9 scaffold_7, whole genome shotgun sequence; n=1; Vitis vinifera|Rep: Chromosome chr9 scaffold_7, whole genome shotgun sequence - Vitis vinifera (Grape), partial (40%)
miR408	TC90183	3	11.894	1	20	1215	1234	AAGACUGGGAACAGGCAGAG	UUCUGCUUGUGCUCAGUUUU	Translation	similar to UniRef100_A7PM22 Cluster: Chromosome chr14 scaffold_21, whole genome shotgun sequence; n=1; Vitis vinifera|Rep: Chromosome chr14 scaffold_21, whole genome shotgun sequence - Vitis vinifera (Grape), partial (4%)
miR482	TC64348	2.5	17.954	1	21	695	715	CUUACCUACACCGCCCAUGCC	GGCAUGGGCGGUAUGGGUGGG	Translation	similar to UniRef100_A7R4H1 Cluster: Chromosome undetermined scaffold_686, whole genome shotgun sequence; n=2; Vitis vinifera|Rep: Chromosome undetermined scaffold_686, whole genome shotgun sequence - Vitis vinifera (Grape), partial (96%)
miR482	TC64348	2.5	17.053	1	22	695	716	UCUUACCUACACCGCCCAUGCC	GGCAUGGGCGGUAUGGGUGGGA	Translation	similar to UniRef100_A7R4H1 Cluster: Chromosome undetermined scaffold_686, whole genome shotgun sequence; n=2; Vitis vinifera|Rep: Chromosome undetermined scaffold_686, whole genome shotgun sequence - Vitis vinifera (Grape), partial (96%)
miR482	TC66514	2.5	18.821	1	21	681	701	CUUACCUACACCGCCCAUGCC	GGCAUGGGCGGUAUGGGUGGG	Translation	similar to UniRef100_A7R4H1 Cluster: Chromosome undetermined scaffold_686, whole genome shotgun sequence; n=2; Vitis vinifera|Rep: Chromosome undetermined scaffold_686, whole genome shotgun sequence - Vitis vinifera (Grape), partial (49%)
miR482	TC66514	2.5	17.222	1	22	681	702	UCUUACCUACACCGCCCAUGCC	GGCAUGGGCGGUAUGGGUGGGA	Translation	similar to UniRef100_A7R4H1 Cluster: Chromosome undetermined scaffold_686, whole genome shotgun sequence; n=2; Vitis vinifera|Rep: Chromosome undetermined scaffold_686, whole genome shotgun sequence - Vitis vinifera (Grape), partial (49%)
miR482	TC67256	2.5	15.307	1	20	657	676	CUUACCUACACCGCCCAUGC	GCAUGGGCGGUAUGGGUGGG	Translation	similar to UniRef100_A4GFM5 Cluster: Peroxin 13; n=1; Penicillium chrysogenum|Rep: Peroxin 13 - Penicillium chrysogenum (Penicillium notatum), partial (17%)
miR482	TC67256	3	15.307	1	21	657	677	UCUUACCUACACCGCCCAUGC	GCAUGGGCGGUAUGGGUGGGG	Translation	similar to UniRef100_A4GFM5 Cluster: Peroxin 13; n=1; Penicillium chrysogenum|Rep: Peroxin 13 - Penicillium chrysogenum (Penicillium notatum), partial (17%)
miR482	TC76616	3	16.242	1	20	118	137	UCCCAUGCCACCCAUUUCUA	UAGAUAUGGGAAGCAUGGGA	Translation	UniRef100_P48981 Cluster: Beta-galactosidase precursor (Lactase) (Acid beta- galactosidase) (Exo-(1-->4)-beta-D-galactanase); n=1; Malus x domestica|Rep: Beta-galactosidase precursor (Lactase) (Acid beta- galactosidase) (Exo-(1-->4)-beta-D-galactanase) - Malus domestica (Apple) (Malus sylvestris), partial (15%)
miR6445	TC497	3	13.904	1	20	614	632	UUCAUUCCUCUUCCUAAAAU	AUUUUAG-AUGAGGAAUGAA	Translation
