# Supplementary material for: Unveiling the Micronome of Cassava (Manihot esculenta Crantz)
Source: PLoS One. 2016 Jan 22;11(1):e0147251. doi: 10.1371/journal.pone.0147251 (PMC4723133; doi:10.1371/journal.pone.0147251)
Supplement: S6 Table — (XLSX) [file pone.0147251.s006.xlsx]

## Sheet: Sheet1
S6 Table Novel miRNA targtes identified in cassava from deep-sequencing data
miRNA	miRNA sequence	Target Acc.	Expectation	UPE	miRNA start	miRNA end	Target start	Target end	miRNA aligned fragment	Target aligned fragment	Inhibition	Target Desc.
mes-1	AAGACTGGGAACAGGCAGAGC	DV458622	3	3.761	1	20	101	120	AAGACUGGGAACAGGCAGAG	CUCUCUCUGUUUUCAGUUUU	Cleavage	homologue to UniRef100_Q8L7F4 Cluster: Farnesyl diphosphate synthase; n=2; Hevea brasiliensis|Rep: Farnesyl diphosphate synthase - Hevea brasiliensis (Para rubber tree), partial (63%)
mes-2	AATGGAGGAAGGACTCACCTTGGC	DB934507	2	14.309	1	22	300	321	AAUGGAGGAAGGACUCACCUUG	CAAGGUGAGCCUUUCCUCUAUU	Cleavage	similar to UniRef100_A7P9U9 Cluster: Chromosome chr14 scaffold_9, whole genome shotgun sequence; n=1; Vitis vinifera|Rep: Chromosome chr14 scaffold_9, whole genome shotgun sequence - Vitis vinifera (Grape), partial (51%)
mes-4	AGATATTGGCGTGCCTCAATC	TC50	3	18.448	1	21	379	399	AGAUAUUGGCGUGCCUCAAUC	GAUUGGGUCACGCCAAUAUAU	Cleavage	similar to UniRef100_P51412 Cluster: 50S ribosomal protein L21, chloroplast precursor; n=1; Arabidopsis thaliana|Rep: 50S ribosomal protein L21, chloroplast precursor - Arabidopsis thaliana (Mouse-ear cress), partial (60%)
mes-6	CATTGTTCACTCTCCCTAAAG	TC10346	3	21.302	1	21	513	533	CAUUGUUCACUCUCCCUAAAG	UUUUAUGGAGAGUGAGAAAUG	Cleavage	similar to UniRef100_A7NYI9 Cluster: Chromosome chr6 scaffold_3, whole genome shotgun sequence; n=1; Vitis vinifera|Rep: Chromosome chr6 scaffold_3, whole genome shotgun sequence - Vitis vinifera (Grape), partial (34%)
mes-6	CATTGTTCACTCTCCCTAAAG	DV444369	3	17.713	1	20	295	314	CAUUGUUCACUCUCCCUAAA	UUGAGGGAGAGUGAAUAGUA	Cleavage	similar to UniRef100_Q1E393 Cluster: Predicted protein; n=1; Coccidioides immitis|Rep: Predicted protein - Coccidioides immitis, partial (16%)
mes-6	CATTGTTCACTCTCCCTAAAG	DB937557	3	17.083	1	20	220	239	CAUUGUUCACUCUCCCUAAA	UUUUUGGAGAGUGAACAAUA	Cleavage	similar to UniRef100_Q84K11 Cluster: Serine/threonine protein phosphatase 5; n=1; Solanum lycopersicum|Rep: Serine/threonine protein phosphatase 5 - Solanum lycopersicum (Tomato) (Lycopersicon esculentum), partial (17%)
mes-12	GTTCCCCTGATCACTTCACTG	TC11614	3	21.426	1	20	219	238	GUUCCCCUGAUCACUUCACU	AGCGAGGUUAUCAGGGGGAC	Cleavage	similar to UniRef100_A7PM19 Cluster: Chromosome chr14 scaffold_21, whole genome shotgun sequence; n=1; Vitis vinifera|Rep: Chromosome chr14 scaffold_21, whole genome shotgun sequence - Vitis vinifera (Grape), partial (85%)
mes-12	GTTCCCTTGACCACTTCATTG	TC9940	3	18.64	1	20	376	395	GUUCCCUUGACCACUUCAUU	AGUGAAGUUGUUAAGGGAAA	Cleavage	weakly similar to UniRef100_A4TMT2 Cluster: Membrane protein; n=5; Yersinia pestis|Rep: Membrane protein - Yersinia pestis (strain Pestoides F), partial (8%)
mes-14	TCCCGACACCACCCATTCCAT	CK650058	3	22.465	1	21	10	31	UCCCGACACCA-CCCAUUCCAU	AUGCAAUGGGGUGGUGUCGGGA	Cleavage	homologue to UniRef100_Q6J8W8 Cluster: Cellulose synthase; n=1; Populus tremula x Populus tremuloides|Rep: Cellulose synthase - Populus tremula x Populus tremuloides, partial (7%)
mes-18	TGAACATAACGAGTCTTGTTTG	TC7308	3	18.998	1	22	277	298	UGAACAUAACGAGUCUUGUUUG	CCAACAAGGAUCGUAAUGUUUA	Cleavage	similar to UniRef100_A7Q0E1 Cluster: Chromosome chr7 scaffold_42, whole genome shotgun sequence; n=1; Vitis vinifera|Rep: Chromosome chr7 scaffold_42, whole genome shotgun sequence - Vitis vinifera (Grape), partial (91%)
mes-18	TGAACATAACGAGTCTTGTTTG	TC2937	3	17.908	1	22	373	394	UGAACAUAACGAGUCUUGUUUG	CCAACAAGGAUCGUAAUGUUUA	Cleavage	similar to UniRef100_Q9M9W1 Cluster: 60S ribosomal protein L22-2; n=1; Arabidopsis thaliana|Rep: 60S ribosomal protein L22-2 - Arabidopsis thaliana (Mouse-ear cress), partial (96%)
mes-20a	TGAAGATGAAGAGCTATGTTT	DB933423	2	16.066	1	21	332	352	UGAAGAUGAAGAGCUAUGUUU	GAAAAUAGUUCUUCAUUUUCA	Cleavage	similar to UniRef100_Q70SZ7 Cluster: Aldehyde dehydrogenase; n=1; Crocus sativus|Rep: Aldehyde dehydrogenase - Crocus sativus (Saffron), partial (13%)
mes-20a	TGAAGATGAAGAGCTATGTTT	CK645520	3	19.099	1	21	399	419	UGAAGAUGAAGAGCUAUGUUU	GAAUGUAGCUCUUAAUUUUUA	Cleavage	similar to UniRef100_UPI0000196AAE Cluster: glycosyl hydrolase family 17 protein; n=1; Arabidopsis thaliana|Rep: glycosyl hydrolase family 17 protein - Arabidopsis thaliana, partial (21%)
mes-20a	TGAAGATGAAGAGCTATGTTT	DB947168	3	15.53	1	21	317	337	UGAAGAUGAAGAGCUAUGUUU	GAUUUUAGUUCUUCAUCUUCA	Cleavage	similar to UniRef100_A0CNH1 Cluster: Chromosome undetermined scaffold_22 whole genome shotgun sequence; n=1; Paramecium, partial (1%)
mes-20a	TGAAGATGAAGAGCTATGTTT	TC8626	3	20.661	1	20	823	842	UGAAGAUGAAGAGCUAUGUU	AACAGGGCCCUUUAUCUUCA	Cleavage	weakly similar to UniRef100_UPI000050FEF9 Cluster: COG1322: Uncharacterized protein conserved in bacteria; n=1; Brevibacterium linens BL2|Rep: COG1322: Uncharacterized protein conserved in bacteria - Brevibacterium linens BL2, partial (6%)
mes-20b	TGAAGATGAAGAGCTATGTTTG	DB933423	2	16.066	1	21	332	352	UGAAGAUGAAGAGCUAUGUUU	GAAAAUAGUUCUUCAUUUUCA	Cleavage	similar to UniRef100_Q70SZ7 Cluster: Aldehyde dehydrogenase; n=1; Crocus sativus|Rep: Aldehyde dehydrogenase - Crocus sativus (Saffron), partial (13%)
mes-20b	TGAAGATGAAGAGCTATGTTTG	CK645520	3	19.099	1	22	398	419	UGAAGAUGAAGAGCUAUGUUUG	UGAAUGUAGCUCUUAAUUUUUA	Cleavage	similar to UniRef100_UPI0000196AAE Cluster: glycosyl hydrolase family 17 protein; n=1; Arabidopsis thaliana|Rep: glycosyl hydrolase family 17 protein - Arabidopsis thaliana, partial (21%)
mes-20b	TGAAGATGAAGAGCTATGTTTG	DB947168	3	15.53	1	21	317	337	UGAAGAUGAAGAGCUAUGUUU	GAUUUUAGUUCUUCAUCUUCA	Cleavage	similar to UniRef100_A0CNH1 Cluster: Chromosome undetermined scaffold_22 whole genome shotgun sequence; n=1; Paramecium, partial (1%)
mes-22	TGATGCCTTAAGGGAGAGTGG	TC5471	3	20.937	1	21	648	668	UGAUGCCUUAAGGGAGAGUGG	UUACUCGCCCUUGAGGCAUCU	Cleavage	weakly similar to UniRef100_A7FTM1 Cluster: N-acetylmuramic acid 6-phosphate etherase; n=2; Clostridium botulinum A|Rep: N-acetylmuramic acid 6-phosphate etherase - Clostridium botulinum (strain ATCC 19397 / Type A), partial (8%)
mes-22	TGATGCCTTAAGGGAGAGTGG	TC11484	3	15.455	1	20	828	847	UGAUGCCUUAAGGGAGAGUG	CUUUCUCCCUUGAGGUAUUA	Cleavage	weakly similar to UniRef100_A1FFT8 Cluster: GntR-like; n=1; Pseudomonas putida W619|Rep: GntR-like - Pseudomonas putida W619, partial (9%)
mes-24	TTCACCTTTCAACATTTTTAACAT	TC4205	2	19.808	1	21	475	495	UUCACCUUUCAACAUUUUUAA	UUGAAAAUGUUGAAAGGUGGC	Cleavage	homologue to UniRef100_A7QDG9 Cluster: Chromosome chr10 scaffold_81, whole genome shotgun sequence; n=1; Vitis vinifera|Rep: Chromosome chr10 scaffold_81, whole genome shotgun sequence - Vitis vinifera (Grape), complete
mes-24	TTCACCTTTCAACATTTTTAACAT	TC4896	3	18.786	1	24	249	272	UUCACCUUUCAACAUUUUUAACAU	GUGGUUAGAAUGUUGGAAGGUGAU	Cleavage	similar to UniRef100_Q6BE26 Cluster: Somatic embryogenesis receptor kinase 1; n=1; Citrus unshiu|Rep: Somatic embryogenesis receptor kinase 1 - Citrus unshiu (Satsuma orange), partial (21%)
mes-24	TTCACCTTTCAACATTTTTAACAT	CK645199	2.5	17.044	1	22	119	140	UUCACCUUUCAACAUUUUUAAC	GCUAAGAACGUUGAAAGGUGGG	Cleavage	similar to UniRef100_Q9S7I8 Cluster: WD-repeat protein-like protein; n=1; Arabidopsis thaliana|Rep: WD-repeat protein-like protein - Arabidopsis thaliana (Mouse-ear cress), partial (35%)
mes-24	TTCACCTTTCAACATTTTTAACAT	DV447472	3	19.852	1	24	142	165	UUCACCUUUCAACAUUUUUAACAU	AUUGUGAAAAUUUUGAAAGGUGGU	Cleavage	weakly similar to UniRef100_Q28FR0 Cluster: Mannose-P-dolichol utilization defect 1; n=1; Xenopus tropicalis|Rep: Mannose-P-dolichol utilization defect 1 - Xenopus tropicalis (Western clawed frog) (Silurana tropicalis), partial (59%)
mes-24	TTCACCTTTCAACATTTTTAACAT	TC5341	3	19.599	1	21	396	416	UUCACCUUUCAACAUUUUUAA	UUUAAAAUUUUGGAGGGUGAA	Cleavage	weakly similar to UniRef100_O49235 Cluster: 2,4-D inducible glutathione S-transferase; n=1; Glycine max|Rep: 2,4-D inducible glutathione S-transferase - Glycine max (Soybean), partial (96%)
mes-24	TTCACCTTTCAACATTTTTAACAT	TC1765	3	20.889	1	21	365	385	UUCACCUUUCAACAUUUUUAA	UUUAAAAUUUUGGAGGGUGAA	Cleavage	weakly similar to UniRef100_O49235 Cluster: 2,4-D inducible glutathione S-transferase; n=1; Glycine max|Rep: 2,4-D inducible glutathione S-transferase - Glycine max (Soybean), partial (94%)
mes-24	TTCACCTTTCAACATTTTTAACAT	TC2542	2.5	17.744	1	24	988	1011	UUCACCUUUCAACAUUUUUAACAU	AGGAUAAUAAGGUUGAAAGGUGGA	Cleavage	similar to UniRef100_Q84UB0 Cluster: Transcription factor Myb1; n=1; Malus xiaojinensis|Rep: Transcription factor Myb1 - Malus xiaojinensis (Apple), partial (57%)
mes-27	TTGAGGCGATTGTTCTACATG	FF535823	3	13.081	1	21	209	229	UUGAGGCGAUUGUUCUACAUG	CAAAUGGAACAGUCGCCUCAA	Cleavage	similar to UniRef100_Q0JHR3 Cluster: Os01g0847900 protein; n=2; Oryza sativa Japonica Group|Rep: Os01g0847900 protein - Oryza sativa subsp. japonica (Rice), partial (94%)
mes-28	TTTGCAGTTCGAAAGTGGAAGC	TC8428	3	16.072	1	20	362	381	UUUGCAGUUCGAAAGUGGAA	UUUCAUUUUCGAAUUCCAAA	Cleavage	similar to UniRef100_A7PC22 Cluster: Chromosome chr2 scaffold_11, whole genome shotgun sequence; n=1; Vitis vinifera|Rep: Chromosome chr2 scaffold_11, whole genome shotgun sequence - Vitis vinifera (Grape), partial (94%)
mes-29	TTTTCCCAAGACCTCCCATACC	TC5281	3	19.564	1	22	237	258	UUUUCCCAAGACCUCCCAUACC	GGUAUUGGUGGUUUUGGGAAAG	Cleavage	homologue to UniRef100_A7NZ90 Cluster: Chromosome chr6 scaffold_3, whole genome shotgun sequence; n=1; Vitis vinifera|Rep: Chromosome chr6 scaffold_3, whole genome shotgun sequence - Vitis vinifera (Grape), partial (73%)
mes-29	TTTTCCCAAGACCTCCCATACC	FF380764	3	19.688	1	20	653	672	UUUUCCCAAGACCUCCCAUA	UAUGAGAGGUCUUGGGAGCA	Cleavage	similar to UniRef100_Q84W10 Cluster: At5g22480; n=1; Arabidopsis thaliana|Rep: At5g22480 - Arabidopsis thaliana (Mouse-ear cress), partial (50%)
mes-2	AATGGAGGAAGGACTCACCTTGGC	DB936212	3	20.115	1	21	245	265	AAUGGAGGAAGGACUCACCUU	AAGGUGAAUCCUCCCUUUAUU	Translation	similar to UniRef100_A7PVG1 Cluster: Chromosome chr9 scaffold_33, whole genome shotgun sequence; n=1; Vitis vinifera|Rep: Chromosome chr9 scaffold_33, whole genome shotgun sequence - Vitis vinifera (Grape), partial (12%)
mes-6	CATTGTTCACTCTCCCTAAAG	TC291	3	13.286	1	21	360	380	CAUUGUUCACUCUCCCUAAAG	UUUCAGGCAGAGGGAACAAUG	Translation	homologue to UniRef100_A7PMF1 Cluster: Chromosome chr14 scaffold_21, whole genome shotgun sequence; n=1; Vitis vinifera|Rep: Chromosome chr14 scaffold_21, whole genome shotgun sequence - Vitis vinifera (Grape), partial (62%)
mes-7	CTGAAGTTGCTGATTCACCTCT	TC262	3	15.822	1	22	677	698	CUGAAGUUGCUGAUUCACCUCU	GGAAGUGGAUCAGAAAUUUCAG	Translation	similar to UniRef100_A7PC44 Cluster: Chromosome chr2 scaffold_11, whole genome shotgun sequence; n=1; Vitis vinifera|Rep: Chromosome chr2 scaffold_11, whole genome shotgun sequence - Vitis vinifera (Grape), partial (88%)
mes-10	GCAAGTCGTTCTAGCTCTTC	DB932898	3	19.523	1	20	7	26	GCAAGUCGUUCUAGCUCUUC	GAAGAGCUAUAACAGCUUGC	Translation	similar to UniRef100_A7QFT9 Cluster: Chromosome undetermined scaffold_89, whole genome shotgun sequence; n=1; Vitis vinifera|Rep: Chromosome undetermined scaffold_89, whole genome shotgun sequence - Vitis vinifera (Grape), partial (33%)
mes-12	GTTCCCTTGACCACTTCATTG	CK644390	3	20.338	1	21	49	69	GUUCCCUUGACCACUUCAUUG	UAAUGAAUUGGUGAAGGGAGU	Translation	similar to UniRef100_A7QII3 Cluster: Chromosome chr12 scaffold_103, whole genome shotgun sequence; n=1; Vitis vinifera|Rep: Chromosome chr12 scaffold_103, whole genome shotgun sequence - Vitis vinifera (Grape), partial (21%)
mes-15	TCCCTGTATGCCATCTGCAAAG	CK645265	3	20.227	1	22	176	197	UCCCUGUAUGCCAUCUGCAAAG	UUUUACAGAUGGUCUGCAGGGA	Translation	weakly similar to UniRef100_Q84XG0 Cluster: NBS-LRR resistance protein RGH1; n=1; Manihot esculenta|Rep: NBS-LRR resistance protein RGH1 - Manihot esculenta (Cassava) (Manioc), partial (4%)
mes-15	TCCCTGTATGCCATCTGCAAAG	TC11918	3	20.227	1	22	114	135	UCCCUGUAUGCCAUCUGCAAAG	UUUUACAGAUGGUCUGCAGGGA	Translation	weakly similar to UniRef100_Q84XG0 Cluster: NBS-LRR resistance protein RGH1; n=1; Manihot esculenta|Rep: NBS-LRR resistance protein RGH1 - Manihot esculenta (Cassava) (Manioc), partial (3%)
mes-18	TGAACATAACGAGTCTTGTTTG	DV457284	3	11.297	1	20	558	577	UGAACAUAACGAGUCUUGUU	AGCAAGACUUGAUAUGUUCU	Translation	homologue to UniRef100_Q9SW98 Cluster: Superoxide dismutase [Cu-Zn]; n=1; Manihot esculenta|Rep: Superoxide dismutase [Cu-Zn] - Manihot esculenta (Cassava) (Manioc), partial (93%)
mes-26	TTCTCCTGATCACTTCATTGT	TC8888	3	22.306	1	21	976	996	UUCUCCUGAUCACUUCAUUGU	GUGAUGAGGUCAUCAGGAGGA	Translation	similar to UniRef100_Q2V4J4 Cluster: Uncharacterized protein At1g32790.2; n=1; Arabidopsis thaliana|Rep: Uncharacterized protein At1g32790.2 - Arabidopsis thaliana (Mouse-ear cress), partial (32%)
mes-26	TTCTCCTGATCACTTCATTGT	TC2997	3	15.09	1	20	761	780	UUCUCCUGAUCACUUCAUUG	CAAUGAGCUCAUCAGGAGGA	Translation	similar to UniRef100_A7QUB3 Cluster: Chromosome chr11 scaffold_177, whole genome shotgun sequence; n=1; Vitis vinifera|Rep: Chromosome chr11 scaffold_177, whole genome shotgun sequence - Vitis vinifera (Grape), partial (96%)
mes-28	TTTGCAGTTCGAAAGTGGAAGC	DB925992	3	21.368	1	22	95	116	UUUGCAGUUCGAAAGUGGAAGC	GUUUCCACUACCCAACUGCAAA	Translation	similar to UniRef100_Q8H965 Cluster: Phosphatidylglycerol specific phospholipase C; n=2; Arabidopsis thaliana|Rep: Phosphatidylglycerol specific phospholipase C - Arabidopsis thaliana (Mouse-ear cress), partial (29%)
