# Supplementary material for: Unveiling the Micronome of Cassava (Manihot esculenta Crantz)
Source: PLoS One. 2016 Jan 22;11(1):e0147251. doi: 10.1371/journal.pone.0147251 (PMC4723133; doi:10.1371/journal.pone.0147251)
Supplement: S7 Table — (XLSX) [file pone.0147251.s007.xlsx]

## Sheet: Sheet1
S7 Table GO characterisation of the identified targets for the conserved miRNAs in terms of Biological process, Cellular components and Molecular function
miRNA	Target description	DataBase	ID	Symbol	GO ID	GO Name
Cellular Component
miR165	Hexose transporter 6	UniProtKB	Q4VKB3	HT6	GO:0005773	vacuole
miR165	Hexose transporter 6	UniProtKB	Q4VKB3	HT6	GO:0005774	vacuolar membrane
miR165	Hexose transporter 6	UniProtKB	Q4VKB3	HT6	GO:0009705	plant-type vacuole membrane
miR165	Hexose transporter 6	UniProtKB	Q4VKB3	HT6	GO:0016020	membrane
miR165	Hexose transporter 6	UniProtKB	Q4VKB3	HT6	GO:0016020	membrane
miR165	Hexose transporter 6	UniProtKB	Q4VKB3	HT6	GO:0016021	integral component of membrane
miR165	Hexose transporter 6	UniProtKB	Q4VKB3	HT6	GO:0016021	integral component of membrane
miR165/miR166	Outward-rectifying potassium channel KCO1	UniProtKB	Q9LLM5	-	GO:0016020	membrane
miR165/miR166	Outward-rectifying potassium channel KCO1	UniProtKB	Q9LLM5	-	GO:0016020	membrane
miR165/miR166	Outward-rectifying potassium channel KCO1	UniProtKB	Q9LLM5	-	GO:0016021	integral component of membrane
miR166	Class III HD-Zip protein 5	UniProtKB	Q5D1M2	HB5	GO:0005634	nucleus
miR166	Class III HD-Zip protein 5	UniProtKB	Q5D1M2	HB5	GO:0005634	nucleus
miR166	Homeobox leucine-zipper protein	UniProtKB	Q8H962	ZeHB-12	GO:0005634	nucleus
miR166	Homeobox leucine-zipper protein	UniProtKB	Q8H962	ZeHB-12	GO:0005634	nucleus
miR166	Adenylosuccinate synthetase	UniProtKB	Q8LEZ6	PURA	GO:0005737	cytoplasm
miR166	Adenylosuccinate synthetase	UniProtKB	Q8LEZ6	PURA	GO:0009507	chloroplast
miR166	Adenylosuccinate synthetase	UniProtKB	Q8LEZ6	PURA	GO:0009507	chloroplast
miR166	Adenylosuccinate synthetase	UniProtKB	Q8LEZ6	PURA	GO:0009507	chloroplast
miR166	Adenylosuccinate synthetase	UniProtKB	Q8LEZ6	PURA	GO:0009536	plastid
miR166	Cytochrome c oxidase	UniProtKB	A1KYA8	COI	GO:0005739	mitochondrion
miR166	Cytochrome c oxidase	UniProtKB	A1KYA8	COI	GO:0005743	mitochondrial inner membrane
miR166	Cytochrome c oxidase	UniProtKB	A1KYA8	COI	GO:0005743	mitochondrial inner membrane
miR166	Cytochrome c oxidase	UniProtKB	A1KYA8	COI	GO:0016020	membrane
miR166	Cytochrome c oxidase	UniProtKB	A1KYA8	COI	GO:0016021	integral component of membrane
miR166	Cytochrome c oxidase	UniProtKB	A1KYA8	COI	GO:0016021	integral component of membrane
miR166	Cytochrome c oxidase	UniProtKB	A1KYA8	COI	GO:0070469	respiratory chain
miR168	Glycosyl transferase	UniProtKB	A2Q2S3	MtrDRAFT_AC152184g39v2	GO:0000148	1,3-beta-D-glucan synthase complex
miR168	Glycosyl transferase	UniProtKB	A2Q2S3	MtrDRAFT_AC152184g39v2	GO:0016020	membrane
miR168	Protein argonaute	UniProtKB	O04379	AGO1	GO:0005634	nucleus
miR168	Protein argonaute	UniProtKB	O04379	AGO1	GO:0005634	nucleus
miR168	Protein argonaute	UniProtKB	O04379	AGO1	GO:0005737	cytoplasm
miR168	Protein argonaute	UniProtKB	O04379	AGO1	GO:0005737	cytoplasm
miR168	Protein argonaute	UniProtKB	O04379	AGO1	GO:0005737	cytoplasm
miR168	Protein argonaute	UniProtKB	O04379	AGO1	GO:0005737	cytoplasm
miR168	Protein argonaute	UniProtKB	O04379	AGO1	GO:0005737	cytoplasm
miR168	Protein argonaute	UniProtKB	O04379	AGO1	GO:0005829	cytosol
miR168	Protein argonaute	UniProtKB	O04379	AGO1	GO:0019898	extrinsic component of membrane
miR168	Protein argonaute	UniProtKB	O04379	AGO1	GO:0030529	ribonucleoprotein complex
miR168	S-adenosylmethionine synthetase	UniProtKB	Q045L8	metK	GO:0005737	cytoplasm
miR168	S-adenosylmethionine synthetase	UniProtKB	Q045L8	metK	GO:0005737	cytoplasm
miR168	S-adenosylmethionine synthetase	UniProtKB	Q045L8	metK	GO:0005737	cytoplasm
miR169	Nuclear transcription factor Y subunit A-8	UniProtKB	Q9LNP6	NFYA8	GO:0005634	nucleus
miR169	Nuclear transcription factor Y subunit A-8	UniProtKB	Q9LNP6	NFYA8	GO:0005634	nucleus
miR169	Nuclear transcription factor Y subunit A-8	UniProtKB	Q9LNP6	NFYA8	GO:0016602	CCAAT-binding factor complex
miR170/miR171	Phytochrome A specific signal transduction component PAT3	UniProtKB	Q8S4Q6	PAT3	GO:0005634	nucleus
miR170/miR171	Phytochrome A specific signal transduction component PAT3	UniProtKB	Q8S4Q6	PAT3	GO:0005634	nucleus
miR170/miR171	Phytochrome A specific signal transduction component PAT3	UniProtKB	Q8S4Q6	PAT3	GO:0005634	nucleus
miR170/miR171	Phytochrome A specific signal transduction component PAT3	UniProtKB	Q8S4Q6	PAT3	GO:0005737	cytoplasm
miR170/miR171	Phytochrome A specific signal transduction component PAT3	UniProtKB	Q8S4Q6	PAT3	GO:0016604	nuclear body
miR171	Ribosomal protein small subunit 28	UniProtKB	Q8LK53	SRPS28	GO:0005622	intracellular
miR171	Ribosomal protein small subunit 28	UniProtKB	Q8LK53	SRPS28	GO:0005840	ribosome
miR171	Ribosomal protein small subunit 28	UniProtKB	Q8LK53	SRPS28	GO:0005840	ribosome
miR2118	Sterol desaturase	UniProtKB	Q2HW64	MtrDRAFT_AC147961g28v2	GO:0016020	membrane
miR2118	Sterol desaturase	UniProtKB	Q2HW64	MtrDRAFT_AC147961g28v2	GO:0016021	integral component of membrane
miR2275	ATP-dependent Clp protease ATP-binding subunit clpA homolog CD4B, chloroplast precursor	UniProtKB	P31542	CD4B	GO:0009507	chloroplast
miR2275	ATP-dependent Clp protease ATP-binding subunit clpA homolog CD4B, chloroplast precursor	UniProtKB	P31542	CD4B	GO:0009507	chloroplast
miR2275	ATP-dependent Clp protease ATP-binding subunit clpA homolog CD4B, chloroplast precursor	UniProtKB	P31542	CD4B	GO:0009536	plastid
miR2275	Elongation factor 1	UniProtKB	Q1SL16	MTR_2g005570	GO:0005618	cell wall
miR2275	Elongation factor 1	UniProtKB	Q1SL16	MTR_2g005570	GO:0005773	vacuole
miR2275	Elongation factor 1	UniProtKB	Q1SL16	MTR_2g005570	GO:0005773	vacuole
miR2275	Elongation factor 1	UniProtKB	Q1SL16	MTR_2g005570	GO:0005829	cytosol
miR2275	Elongation factor 1	UniProtKB	Q1SL16	MTR_2g005570	GO:0005829	cytosol
miR2275	Elongation factor 1	UniProtKB	Q1SL16	MTR_2g005570	GO:0005853	eukaryotic translation elongation factor 1 complex
miR2275	Elongation factor 1	UniProtKB	Q1SL16	MTR_2g005570	GO:0005886	plasma membrane
miR2275	Elongation factor 1	UniProtKB	Q1SL16	MTR_2g005570	GO:0005886	plasma membrane
miR2275	Elongation factor 1	UniProtKB	Q1SL16	MTR_2g005570	GO:0009506	plasmodesma
miR2275	Elongation factor 1	UniProtKB	Q1SL16	MTR_2g005570	GO:0009506	plasmodesma
miR2275	Elongation factor 1	UniProtKB	Q1SL16	MTR_2g005570	GO:0016020	membrane
miR2275	Glycolipid transfer protein-like	UniProtKB	Q6K1Q5	OSJNOa283G08.2	GO:0005737	cytoplasm
miR2275	Glycolipid transfer protein-like	UniProtKB	Q6K1Q5	OSJNOa283G08.2	GO:0005829	cytosol
miR2275	Glycolipid transfer protein-like	UniProtKB	Q6K1Q5	OSJNOa283G08.2	GO:0005886	plasma membrane
miR393	Auxin-responsive factor TIR1-like protein	UniProtKB	Q570C0	TIR1	GO:0005634	nucleus
miR393	Auxin-responsive factor TIR1-like protein	UniProtKB	Q570C0	TIR1	GO:0005634	nucleus
miR393	Auxin-responsive factor TIR1-like protein	UniProtKB	Q570C0	TIR1	GO:0019005	SCF ubiquitin ligase complex
miR393	KAP-2	UniProtKB	Q8S562	KAP-2	GO:0005634	nucleus
miR393	KAP-2	UniProtKB	Q8S562	KAP-2	GO:0043564	Ku70:Ku80 complex
miR399	Phosphate transporter	UniProtKB	Q1T6Z6	LjPT2	GO:0016021	integral component of membrane
miR399	Phosphate transporter	UniProtKB	Q1T6Z6	LjPT2	GO:0016021	integral component of membrane
miR399	Ribosomal protein	UniProtKB	Q947H2	PETRP	GO:0005622	intracellular
miR399	Ribosomal protein	UniProtKB	Q947H2	PETRP	GO:0005840	ribosome
miR399	Ribosomal protein	UniProtKB	Q947H2	PETRP	GO:0005840	ribosome
miR399	Ribosomal protein	UniProtKB	Q947H2	PETRP	GO:0015934	large ribosomal subunit
miR399	Ribosomal protein	UniProtKB	Q947H2	PETRP	GO:0030529	ribonucleoprotein complex
miR399	Genomic DNA, chromosome 5, TAC clone:K2A18	UniProtKB	Q9FKW5	ARO2	GO:0005886	plasma membrane
miR399	Genomic DNA, chromosome 5, TAC clone:K2A18	UniProtKB	Q9FKW5	ARO2	GO:0005886	plasma membrane
miR408	PT1	UniProtKB	A0T3D2	PT1	GO:0016021	integral component of membrane
miR408	PT1	UniProtKB	A0T3D2	PT1	GO:0016021	integral component of membrane
miR408	Ribosomal protein L3B	UniProtKB	Q6TKQ9	RPL3B	GO:0005622	intracellular
miR408	Ribosomal protein L3B	UniProtKB	Q6TKQ9	RPL3B	GO:0005840	ribosome
miR408	Ribosomal protein L3B	UniProtKB	Q6TKQ9	RPL3B	GO:0005840	ribosome
miR408	Ribosomal protein L3B	UniProtKB	Q6TKQ9	RPL3B	GO:0030529	ribonucleoprotein complex
miR408	Probable WRKY transcription factor 71	UniProtKB	Q93WV4	WRKY71	GO:0005634	nucleus
miR408	Probable WRKY transcription factor 71	UniProtKB	Q93WV4	WRKY71	GO:0005634	nucleus
miR482	Beta-galactosidase precursor (Lactase) (Acid beta- galactosidase) (Exo-(1-->4)-beta-D-galactanase)	UniProtKB	P48981	-	GO:0005576	extracellular region
miR482	Beta-galactosidase precursor (Lactase) (Acid beta- galactosidase) (Exo-(1-->4)-beta-D-galactanase)	UniProtKB	P48981	-	GO:0048046	apoplast
miR482	Beta-galactosidase precursor (Lactase) (Acid beta- galactosidase) (Exo-(1-->4)-beta-D-galactanase)	UniProtKB	P48981	-	GO:0048046	apoplast
miR482	tRNA-splicing endonuclease subunit Sen54	UniProtKB	Q7Z6J9	TSEN54	GO:0005634	nucleus
miR482	tRNA-splicing endonuclease subunit Sen54	UniProtKB	Q7Z6J9	TSEN54	GO:0005634	nucleus
miR482	tRNA-splicing endonuclease subunit Sen54	UniProtKB	Q7Z6J9	TSEN54	GO:0005730	nucleolus
miR156	Expressed Protein	UniProtKB	Q9XIN3	At2g27260	GO:0009506	plasmodesma
miR156	Inosine triphosphate pyrophosphatase (Protein ham1)	UniProtKB	Q9UU89	SPCC830.10	GO:0005634	nucleus
miR156	Inosine triphosphate pyrophosphatase (Protein ham1)	UniProtKB	Q9UU89	SPCC830.10	GO:0005634	nucleus
miR156	Inosine triphosphate pyrophosphatase (Protein ham1)	UniProtKB	Q9UU89	SPCC830.10	GO:0005634	nucleus
miR156	Inosine triphosphate pyrophosphatase (Protein ham1)	UniProtKB	Q9UU89	SPCC830.10	GO:0005634	nucleus
miR156	Inosine triphosphate pyrophosphatase (Protein ham1)	UniProtKB	Q9UU89	SPCC830.10	GO:0005737	cytoplasm
miR156	Inosine triphosphate pyrophosphatase (Protein ham1)	UniProtKB	Q9UU89	SPCC830.10	GO:0005737	cytoplasm
miR156	Inosine triphosphate pyrophosphatase (Protein ham1)	UniProtKB	Q9UU89	SPCC830.10	GO:0005737	cytoplasm
miR156	Inosine triphosphate pyrophosphatase (Protein ham1)	UniProtKB	Q9UU89	SPCC830.10	GO:0005829	cytosol
miR156	Serine/threonine-protein kinase SRK2I	UniProtKB	Q39193	SRK2I	GO:0005634	nucleus
miR156	Serine/threonine-protein kinase SRK2I	UniProtKB	Q39193	SRK2I	GO:0005737	cytoplasm
miR156	Serine/threonine-protein kinase SRK2I	UniProtKB	Q39193	SRK2I	GO:0005829	cytosol
miR156	Serine/threonine-protein kinase SRK2I	UniProtKB	Q39193	SRK2I	GO:0005829	cytosol
miR156	Repressor Protein	UniProtKB	Q8W0W5	Dr1	GO:0005622	intracellular
miR156	Repressor Protein	UniProtKB	Q8W0W5	Dr1	GO:0005634	nucleus
miR156	Pyrophosphate-energized vacuolar membrane proton pump	UniProtKB	P21616	-	GO:0005773	vacuole
miR156	Pyrophosphate-energized vacuolar membrane proton pump	UniProtKB	P21616	-	GO:0016020	membrane
miR156	Pyrophosphate-energized vacuolar membrane proton pump	UniProtKB	P21616	-	GO:0016020	membrane
miR156	Pyrophosphate-energized vacuolar membrane proton pump	UniProtKB	P21616	-	GO:0016021	integral component of membrane
miR156	Ammonium transporter	UniProtKB	Q09J80	amt1	GO:0016020	membrane
miR156	Ammonium transporter	UniProtKB	Q09J80	amt1	GO:0016020	membrane
miR156	Ammonium transporter	UniProtKB	Q09J80	amt1	GO:0016021	integral component of membrane
miR156	3-ketoacyl-CoA synthase	UniProtKB	Q2QCW7	-	GO:0016020	membrane
miR156	RNA polymerase beta'' subunit	UniProtKB	A9XW95	rpoC2	GO:0009507	chloroplast
miR156	RNA polymerase beta'' subunit	UniProtKB	A9XW95	rpoC2	GO:0009536	plastid
miR157	Repressor Protein	UniProtKB	Q8W0W5	Dr1	GO:0005622	intracellular
miR157	Repressor Protein	UniProtKB	Q8W0W5	Dr1	GO:0005634	nucleus
miR160	Hevamine-A precursor	UniProtKB	P23472	-	GO:0005773	vacuole
miR160	Hevamine-A precursor	UniProtKB	P23472	-	GO:0005773	vacuole
miR162	Sulfate transporter	UniProtKB	A7YGI2	PtaSultr3;1b	GO:0016020	membrane
miR162	Sulfate transporter	UniProtKB	A7YGI2	PtaSultr3;1b	GO:0016020	membrane
miR162	Sulfate transporter	UniProtKB	A7YGI2	PtaSultr3;1b	GO:0016021	integral component of membrane
miR162	Sulfate transporter	UniProtKB	A7YGI2	PtaSultr3;1b	GO:0016021	integral component of membrane
miR164	UDP-glucuronic acid decarboxylase 5	UniProtKB	Q9SN95	UXS5	GO:0005737	cytoplasm
miR164	UDP-glucuronic acid decarboxylase 5	UniProtKB	Q9SN95	UXS5	GO:0005737	cytoplasm
miR164	UDP-glucuronic acid decarboxylase 5	UniProtKB	Q9SN95	UXS5	GO:0005829	cytosol
miR166	Cytochrome c oxidase subunit 1	UniProtKB	A1KYA8	COI	GO:0005739	mitochondrion
miR166	Cytochrome c oxidase subunit 1	UniProtKB	A1KYA8	COI	GO:0005743	mitochondrial inner membrane
miR166	Cytochrome c oxidase subunit 1	UniProtKB	A1KYA8	COI	GO:0005743	mitochondrial inner membrane
miR166	Cytochrome c oxidase subunit 1	UniProtKB	A1KYA8	COI	GO:0016020	membrane
miR166	Cytochrome c oxidase subunit 1	UniProtKB	A1KYA8	COI	GO:0016021	integral component of membrane
miR166	Cytochrome c oxidase subunit 1	UniProtKB	A1KYA8	COI	GO:0016021	integral component of membrane
miR166	Cytochrome c oxidase subunit 1	UniProtKB	A1KYA8	COI	GO:0070469	respiratory chain
miR166	NADPH-cytochrome P450 oxydoreductase isoform 2	UniProtKB	Q9AU07	-	GO:0005783	endoplasmic reticulum
miR166	NADPH-cytochrome P450 oxydoreductase isoform 2	UniProtKB	Q9AU07	-	GO:0005789	endoplasmic reticulum membrane
miR166	NADPH-cytochrome P450 oxydoreductase isoform 2	UniProtKB	Q9AU07	-	GO:0016020	membrane
miR166	60S ribosomal protein L2	UniProtKB	Q9LLS6	-	GO:0005622	intracellular
miR166	60S ribosomal protein L2	UniProtKB	Q9LLS6	-	GO:0005840	ribosome
miR166	60S ribosomal protein L2	UniProtKB	Q9LLS6	-	GO:0005840	ribosome
miR166	Chloroplast PPF-1	UniProtKB	A7XUJ9	-	GO:0016020	membrane
miR166	Chloroplast PPF-1	UniProtKB	A7XUJ9	-	GO:0016021	integral component of membrane
miR166	Chloroplast PPF-1	UniProtKB	A7XUJ9	-	GO:0016021	integral component of membrane
miR166	Class III HD-Zip protein 4	UniProtKB	Q5D1M3	HB4	GO:0005634	nucleus
miR166	Class III HD-Zip protein 4	UniProtKB	Q5D1M3	HB4	GO:0005634	nucleus
miR166	Cytochrome c oxidase subunit I	UniProtKB	O63228	cox1	GO:0005739	mitochondrion
miR166	Cytochrome c oxidase subunit I	UniProtKB	O63228	cox1	GO:0005743	mitochondrial inner membrane
miR166	Cytochrome c oxidase subunit I	UniProtKB	O63228	cox1	GO:0005743	mitochondrial inner membrane
miR166	Cytochrome c oxidase subunit I	UniProtKB	O63228	cox1	GO:0005886	plasma membrane
miR166	Cytochrome c oxidase subunit I	UniProtKB	O63228	cox1	GO:0016020	membrane
miR166	Cytochrome c oxidase subunit I	UniProtKB	O63228	cox1	GO:0016021	integral component of membrane
miR166	Cytochrome c oxidase subunit I	UniProtKB	O63228	cox1	GO:0016021	integral component of membrane
miR166	Cytochrome c oxidase subunit I	UniProtKB	O63228	cox1	GO:0070469	respiratory chain
MIR167	RNA polymerase II transcription elongation factor SPT5	UniProtKB	A9SZZ9	GTA1501	GO:0005622	intracellular
MIR167	RNA polymerase II transcription elongation factor SPT5	UniProtKB	A9SZZ9	GTA1501	GO:0005634	nucleus
MIR167	RNA polymerase II transcription elongation factor SPT5	UniProtKB	A9SZZ9	GTA1501	GO:0005634	nucleus
MIR167	RNA polymerase II transcription elongation factor SPT5	UniProtKB	A9SZZ9	GTA1501	GO:0005840	ribosome
miR168	Nucleosome assembly protein 1;9	UniProtKB	Q94K07	NAP1;3	GO:0005634	nucleus
miR168	Nucleosome assembly protein 1;10	UniProtKB	Q94K07	NAP1;3	GO:0005634	nucleus
miR168	Nucleosome assembly protein 1;11	UniProtKB	Q94K07	NAP1;3	GO:0005634	nucleus
miR168	Nucleosome assembly protein 1;12	UniProtKB	Q94K07	NAP1;3	GO:0005737	cytoplasm
miR168	Nucleosome assembly protein 1;13	UniProtKB	Q94K07	NAP1;3	GO:0005737	cytoplasm
miR168	Nucleosome assembly protein 1;14	UniProtKB	Q94K07	NAP1;3	GO:0005829	cytosol
miR168	Uncharacterized 29.3 kDa protein	UniProtKB	O10341	ORF92	GO:0005576	extracellular region
miR169	Transcription-repair-coupling factor	UniProtKB	A3U445	mfd	GO:0005737	cytoplasm
miR169	Transcription-repair-coupling factor	UniProtKB	A3U445	mfd	GO:0005737	cytoplasm
miR169	Transcription-repair-coupling factor	UniProtKB	A3U445	mfd	GO:0005737	cytoplasm
miR169	CCAAT-binding factor B subunit homolog	UniProtKB	Q42471	CBF-B	GO:0016602	CCAAT-binding factor complex
miR171	Nuclear factor related to kappaB binding protein	UniProtKB	Q4H347	Ci-NFRKB	GO:0031011	Ino80 complex
miR2275	cDNA FLJ75900	UniProtKB	Q8IYL3	C1orf174	GO:0005634	nucleus
miR2275	cDNA FLJ75900	UniProtKB	Q8IYL3	C1orf174	GO:0005634	nucleus
miR319	Dof zinc finger protein	UniProtKB	Q8LAP8	DOF4.6	GO:0005634	nucleus
miR390	NADH­ubiquinone oxidoreductase chain 1	UniProtKB	Q9T6M0	ND1	GO:0005739	mitochondrion
miR390	NADH­ubiquinone oxidoreductase chain 1	UniProtKB	Q9T6M0	ND1	GO:0016020	membrane
miR390	NADH­ubiquinone oxidoreductase chain 1	UniProtKB	Q9T6M0	ND1	GO:0016020	membrane
miR390	NADH­ubiquinone oxidoreductase chain 1	UniProtKB	Q9T6M0	ND1	GO:0016021	integral component of membrane
miR390	Synaptotagmin II	UniProtKB	Q9JM89	syt II	GO:0008021	synaptic vesicle
miR390	Synaptotagmin II	UniProtKB	Q9JM89	syt II	GO:0016020	membrane
miR390	Synaptotagmin II	UniProtKB	Q9JM89	syt II	GO:0043231	intracellular membrane-bounded organelle
miR393	Protein TRANSPORT INHIBITOR RESPONSE 1	UniProtKB	Q570C0	TIR1	GO:0005634	nucleus
miR393	Protein TRANSPORT INHIBITOR RESPONSE 1	UniProtKB	Q570C0	TIR1	GO:0019005	SCF ubiquitin ligase complex
miR396	2,3-bisphosphoglycerate-independent phosphoglycerate mutase	UniProtKB	P35493	0	GO:0005737	cytoplasm
miR396	2,3-bisphosphoglycerate-independent phosphoglycerate mutase	UniProtKB	P35493	0	GO:0005737	cytoplasm
miR396	40S ribosomal protein S18	UniProtKB	P34788	RPS18A	GO:0005618	cell wall
miR396	40S ribosomal protein S18	UniProtKB	P34788	RPS18A	GO:0005622	intracellular
miR396	40S ribosomal protein S18	UniProtKB	P34788	RPS18A	GO:0005730	nucleolus
miR396	40S ribosomal protein S18	UniProtKB	P34788	RPS18A	GO:0005737	cytoplasm
miR396	40S ribosomal protein S18	UniProtKB	P34788	RPS18A	GO:0005773	vacuole
miR396	40S ribosomal protein S18	UniProtKB	P34788	RPS18A	GO:0005774	vacuolar membrane
miR396	40S ribosomal protein S18	UniProtKB	P34788	RPS18A	GO:0005829	cytosol
miR396	40S ribosomal protein S18	UniProtKB	P34788	RPS18A	GO:0005840	ribosome
miR396	40S ribosomal protein S18	UniProtKB	P34788	RPS18A	GO:0005840	ribosome
miR396	40S ribosomal protein S18	UniProtKB	P34788	RPS18A	GO:0005840	ribosome
miR396	40S ribosomal protein S18	UniProtKB	P34788	RPS18A	GO:0005886	plasma membrane
miR396	40S ribosomal protein S18	UniProtKB	P34788	RPS18A	GO:0005886	plasma membrane
miR396	40S ribosomal protein S18	UniProtKB	P34788	RPS18A	GO:0009506	plasmodesma
miR396	40S ribosomal protein S18	UniProtKB	P34788	RPS18A	GO:0016020	membrane
miR396	40S ribosomal protein S18	UniProtKB	P34788	RPS18A	GO:0022626	cytosolic ribosome
miR396	40S ribosomal protein S18	UniProtKB	P34788	RPS18A	GO:0022627	cytosolic small ribosomal subunit
miR396	40S ribosomal protein S18	UniProtKB	P34788	RPS18A	GO:0030529	ribonucleoprotein complex
miR396	40S ribosomal protein S18	UniProtKB	P34788	RPS18A	GO:0005794	Golgi apparatus
miR396	40S ribosomal protein S18	UniProtKB	P34788	RPS18A	GO:0005829	cytosol
miR396	Chaperone protein dnaJ 13	UniProtKB	Q39079	ATJ13	GO:0009536	plastid
miR396	Chaperone protein dnaJ 13	UniProtKB	Q39079	ATJ13	GO:0016020	membrane
miR396	Chaperone protein dnaJ 13	UniProtKB	Q39079	ATJ13	GO:0016021	integral component of membrane
miR396	Dihydroflavonol 4-reductase	UniProtKB	P93799	dfr1	GO:0042406	extrinsic component of endoplasmic reticulum membrane
miR396	Heat shock protein 18	UniProtKB	P19037	HSP18.1	GO:0005737	cytoplasm
miR396	Heat shock protein 18	UniProtKB	P19037	HSP18.1	GO:0005737	cytoplasm
miR396	Pectinesterase-1 precursor	UniProtKB	P14280	PME1.9	GO:0005576	extracellular region
miR396	Pectinesterase-1 precursor	UniProtKB	P14280	PME1.9	GO:0005618	cell wall
miR396	Pectinesterase-1 precursor	UniProtKB	P14280	PME1.9	GO:0005618	cell wall
miR396	Pectinesterase-1 precursor	UniProtKB	P14280	PME1.9	GO:0005618	cell wall
miR397	Diphenol oxidase laccase	UniProtKB	Q8L4Y3	-	GO:0005576	extracellular region
miR397	Diphenol oxidase laccase	UniProtKB	Q8L4Y3	-	GO:0048046	apoplast
miR397	Diphenol oxidase laccase	UniProtKB	Q8L4Y3	-	GO:0048046	apoplast
miR397	Diphenol oxidase laccase	UniProtKB	Q8L4Y3	-	GO:0048046	apoplast
miR482	Peroxin 13	UniProtKB	A4GFM5	PEX13	GO:0005777	peroxisome
miR482	Peroxin 13	UniProtKB	A4GFM5	PEX13	GO:0016021	integral component of membrane
miR530	Arabidopsis thaliana genomic DNA, chromosome 5, TAC clone:K9D7	UniProtKB	Q9FIX7	TZP	GO:0005634	nucleus
miR530	Arabidopsis thaliana genomic DNA, chromosome 5, TAC clone:K9D7	UniProtKB	Q9FIX7	TZP	GO:0005634	nucleus
miR6445	Chlorophyll a/b-binding protein precursor	UniProtKB	Q04918	Lhcb3*1	GO:0009507	chloroplast
miR6445	Chlorophyll a/b-binding protein precursor	UniProtKB	Q04918	Lhcb3*1	GO:0009522	photosystem I
miR6445	Chlorophyll a/b-binding protein precursor	UniProtKB	Q04918	Lhcb3*1	GO:0009523	photosystem II
miR6445	Chlorophyll a/b-binding protein precursor	UniProtKB	Q04918	Lhcb3*1	GO:0009579	thylakoid
miR6445	Chlorophyll a/b-binding protein precursor	UniProtKB	Q04918	Lhcb3*1	GO:0016020	membrane
miR6445	Chlorophyll a/b-binding protein precursor	UniProtKB	Q04918	Lhcb3*1	GO:0016020	membrane
miR6445	Chlorophyll a/b-binding protein precursor	UniProtKB	Q04918	Lhcb3*1	GO:0016021	integral component of membrane
miR319	Profilin­1	UniProtKB	O82572	PRO1	GO:0005737	cytoplasm
miR319	Profilin­1	UniProtKB	O82572	PRO1	GO:0005856	cytoskeleton
Molecular Function
miR156	Inosine triphosphate pyrophosphatase (Protein ham1)	UniProtKB	Q9UU89	SPCC830.10	GO:0000166	nucleotide binding
miR156	Inosine triphosphate pyrophosphatase (Protein ham1)	UniProtKB	Q9UU89	SPCC830.10	GO:0016787	hydrolase activity
miR156	Inosine triphosphate pyrophosphatase (Protein ham1)	UniProtKB	Q9UU89	SPCC830.10	GO:0016787	hydrolase activity
miR156	Inosine triphosphate pyrophosphatase (Protein ham1)	UniProtKB	Q9UU89	SPCC830.10	GO:0046872	metal ion binding
miR156	Inosine triphosphate pyrophosphatase (Protein ham1)	UniProtKB	Q9UU89	SPCC830.10	GO:0047429	nucleoside-triphosphate diphosphatase activity
miR156	Inosine triphosphate pyrophosphatase (Protein ham1)	UniProtKB	Q9UU89	SPCC830.10	GO:0047429	nucleoside-triphosphate diphosphatase activity
miR156	Inosine triphosphate pyrophosphatase (Protein ham1)	UniProtKB	Q9UU89	SPCC830.10	GO:0047429	nucleoside-triphosphate diphosphatase activity
miR156	Inosine triphosphate pyrophosphatase (Protein ham1)	UniProtKB	Q9UU89	SPCC830.10	GO:0047429	nucleoside-triphosphate diphosphatase activity
miR156	Serine/threonine-protein kinase SRK2I	UniProtKB	Q39193	SRK2I	GO:0000166	nucleotide binding
miR156	Serine/threonine-protein kinase SRK2I	UniProtKB	Q39193	SRK2I	GO:0004672	protein kinase activity
miR156	Serine/threonine-protein kinase SRK2I	UniProtKB	Q39193	SRK2I	GO:0004672	protein kinase activity
miR156	Serine/threonine-protein kinase SRK2I	UniProtKB	Q39193	SRK2I	GO:0004672	protein kinase activity
miR156	Serine/threonine-protein kinase SRK2I	UniProtKB	Q39193	SRK2I	GO:0004674	protein serine/threonine kinase activity
miR156	Serine/threonine-protein kinase SRK2I	UniProtKB	Q39193	SRK2I	GO:0004674	protein serine/threonine kinase activity
miR156	Serine/threonine-protein kinase SRK2I	UniProtKB	Q39193	SRK2I	GO:0005515	protein binding
miR156	Serine/threonine-protein kinase SRK2I	UniProtKB	Q39193	SRK2I	GO:0005515	protein binding
miR156	Serine/threonine-protein kinase SRK2I	UniProtKB	Q39193	SRK2I	GO:0005524	ATP binding
miR156	Serine/threonine-protein kinase SRK2I	UniProtKB	Q39193	SRK2I	GO:0005524	ATP binding
miR156	Serine/threonine-protein kinase SRK2I	UniProtKB	Q39193	SRK2I	GO:0016301	kinase activity
miR156	Serine/threonine-protein kinase SRK2I	UniProtKB	Q39193	SRK2I	GO:0016301	kinase activity
miR156	Serine/threonine-protein kinase SRK2I	UniProtKB	Q39193	SRK2I	GO:0016740	transferase activity
miR156	Serine/threonine-protein kinase SRK2I	UniProtKB	Q39193	SRK2I	GO:0016772	transferase activity, transferring phosphorus-containing groups
miR156	Repressor Protein	UniProtKB	Q8W0W5	Dr1	GO:0043565	sequence-specific DNA binding
miR156	Repressor Protein	UniProtKB	Q8W0W5	Dr1	GO:0046982	protein heterodimerization activity
miR156	Ubiquitin carboxyl­terminal hydrolase	UniProtKB	A9V415	33163	GO:0008233	peptidase activity
miR156	Ubiquitin carboxyl­terminal hydrolase	UniProtKB	A9V415	33163	GO:0008234	cysteine-type peptidase activity
miR156	Ubiquitin carboxyl­terminal hydrolase	UniProtKB	A9V415	33163	GO:0016787	hydrolase activity
miR156	Ubiquitin carboxyl­terminal hydrolase	UniProtKB	A9V415	33163	GO:0036459	ubiquitinyl hydrolase activity
miR156	Pyrophosphate-energized vacuolar membrane proton pump	UniProtKB	P21616	-	GO:0004427	inorganic diphosphatase activity
miR156	Pyrophosphate-energized vacuolar membrane proton pump	UniProtKB	P21616	-	GO:0004427	inorganic diphosphatase activity
miR156	Pyrophosphate-energized vacuolar membrane proton pump	UniProtKB	P21616	-	GO:0009678	hydrogen-translocating pyrophosphatase activity
miR156	Pyrophosphate-energized vacuolar membrane proton pump	UniProtKB	P21616	-	GO:0016787	hydrolase activity
miR156	Pyrophosphate-energized vacuolar membrane proton pump	UniProtKB	P21616	-	GO:0046872	metal ion binding
miR156	Ammonium transporter	UniProtKB	Q09J80	amt1	GO:0008519	ammonium transmembrane transporter activity
miR156	3-ketoacyl-CoA synthase	UniProtKB	Q2QCW7	-	GO:0003824	catalytic activity
miR156	3-ketoacyl-CoA synthase	UniProtKB	Q2QCW7	-	GO:0016740	transferase activity
miR156	3-ketoacyl-CoA synthase	UniProtKB	Q2QCW7	-	GO:0016746	transferase activity, transferring acyl groups
miR156	3-ketoacyl-CoA synthase	UniProtKB	Q2QCW7	-	GO:0016747	transferase activity, transferring acyl groups other than amino-acyl groups
miR156	Cop1 protein-like	UniProtKB	Q5JM56	P0042A10.14	GO:0004672	protein kinase activity
miR156	Cop1 protein-like	UniProtKB	Q5JM56	P0042A10.14	GO:0005524	ATP binding
miR156	Cop1 protein-like	UniProtKB	Q5JM56	P0042A10.14	GO:0016772	transferase activity, transferring phosphorus-containing groups
miR156	RNA polymerase beta'' subunit	UniProtKB	A9XW95	rpoC2	GO:0003677	DNA binding
miR156	RNA polymerase beta'' subunit	UniProtKB	A9XW95	rpoC2	GO:0003899	DNA-directed RNA polymerase activity
miR157	Repressor Protein	UniProtKB	Q8W0W5	Dr1	GO:0043565	sequence-specific DNA binding
miR157	Repressor Protein	UniProtKB	Q8W0W5	Dr1	GO:0046982	protein heterodimerization activity
miR159	Carotenoid cleavage dioxygenase 4	UniProtKB	A9Z0V8	CCD4	GO:0051213	dioxygenase activity
miR159	Thioredoxin h	UniProtKB	Q9XF70	-	GO:0015035	protein disulfide oxidoreductase activity
miR160	Hevamine-A precursor	UniProtKB	P23472	-	GO:0003796	lysozyme activity
miR160	Hevamine-A precursor	UniProtKB	P23472	-	GO:0003824	catalytic activity
miR160	Hevamine-A precursor	UniProtKB	P23472	-	GO:0004553	hydrolase activity, hydrolyzing O-glycosyl compounds
miR160	Hevamine-A precursor	UniProtKB	P23472	-	GO:0004568	chitinase activity
miR160	Hevamine-A precursor	UniProtKB	P23472	-	GO:0016787	hydrolase activity
miR160	Hevamine-A precursor	UniProtKB	P23472	-	GO:0016798	hydrolase activity, acting on glycosyl bonds
miR162	Glutathione S-transferase GST 14	UniProtKB	Q9FQE4	-	GO:0004364	glutathione transferase activity
miR162	Glutathione S-transferase GST 14	UniProtKB	Q9FQE4	-	GO:0016740	transferase activity
miR162	Sulfate transporter	UniProtKB	A7YGI2	PtaSultr3;1b	GO:0008271	secondary active sulfate transmembrane transporter activity
miR162	Sulfate transporter	UniProtKB	A7YGI2	PtaSultr3;1b	GO:0015116	sulfate transmembrane transporter activity
miR164	UDP-glucuronic acid decarboxylase 5	UniProtKB	Q9SN95	UXS5	GO:0003824	catalytic activity
miR164	UDP-glucuronic acid decarboxylase 5	UniProtKB	Q9SN95	UXS5	GO:0016829	lyase activity
miR164	UDP-glucuronic acid decarboxylase 5	UniProtKB	Q9SN95	UXS5	GO:0016831	carboxy-lyase activity
miR164	UDP-glucuronic acid decarboxylase 5	UniProtKB	Q9SN95	UXS5	GO:0048040	UDP-glucuronate decarboxylase activity
miR164	UDP-glucuronic acid decarboxylase 5	UniProtKB	Q9SN95	UXS5	GO:0050662	coenzyme binding
miR165	Hexose transporter 6	UniProtKB	Q4VKB3	HT6	GO:0005215	transporter activity
miR165	Hexose transporter 6	UniProtKB	Q4VKB3	HT6	GO:0022857	transmembrane transporter activity
miR165	Hexose transporter 6	UniProtKB	Q4VKB3	HT6	GO:0022891	substrate-specific transmembrane transporter activity
miR165/miR166	Outward-rectifying potassium channel KCO1	UniProtKB	Q9LLM5	-	GO:0005267	potassium channel activity
miR165/miR166	Outward-rectifying potassium channel KCO1	UniProtKB	Q9LLM5	-	GO:0005509	calcium ion binding
miR166	Cytochrome c oxidase subunit 1	UniProtKB	A1KYA8	COI	GO:0004129	cytochrome-c oxidase activity
miR166	Cytochrome c oxidase subunit 1	UniProtKB	A1KYA8	COI	GO:0004129	cytochrome-c oxidase activity
miR166	Cytochrome c oxidase subunit 1	UniProtKB	A1KYA8	COI	GO:0005506	iron ion binding
miR166	Cytochrome c oxidase subunit 1	UniProtKB	A1KYA8	COI	GO:0009055	electron carrier activity
miR166	Cytochrome c oxidase subunit 1	UniProtKB	A1KYA8	COI	GO:0016491	oxidoreductase activity
miR166	Cytochrome c oxidase subunit 1	UniProtKB	A1KYA8	COI	GO:0020037	heme binding
miR166	Cytochrome c oxidase subunit 1	UniProtKB	A1KYA8	COI	GO:0046872	metal ion binding
miR166	NADPH-cytochrome P450 oxydoreductase isoform 2	UniProtKB	Q9AU07	-	GO:0003958	NADPH-hemoprotein reductase activity
miR166	NADPH-cytochrome P450 oxydoreductase isoform 2	UniProtKB	Q9AU07	-	GO:0003958	NADPH-hemoprotein reductase activity
miR166	NADPH-cytochrome P450 oxydoreductase isoform 2	UniProtKB	Q9AU07	-	GO:0005506	iron ion binding
miR166	NADPH-cytochrome P450 oxydoreductase isoform 2	UniProtKB	Q9AU07	-	GO:0010181	FMN binding
miR166	NADPH-cytochrome P450 oxydoreductase isoform 2	UniProtKB	Q9AU07	-	GO:0016491	oxidoreductase activity
miR166	NADPH-cytochrome P450 oxydoreductase isoform 2	UniProtKB	Q9AU07	-	GO:0016491	oxidoreductase activity
miR166	60S ribosomal protein L2	UniProtKB	Q9LLS6	-	GO:0003735	structural constituent of ribosome
miR166	Class III HD-Zip protein 4	UniProtKB	Q5D1M3	HB4	GO:0003677	DNA binding
miR166	Class III HD-Zip protein 4	UniProtKB	Q5D1M3	HB4	GO:0003677	DNA binding
miR166	Class III HD-Zip protein 4	UniProtKB	Q5D1M3	HB4	GO:0003677	DNA binding
miR166	Class III HD-Zip protein 4	UniProtKB	Q5D1M3	HB4	GO:0003700	sequence-specific DNA binding transcription factor activity
miR166	Class III HD-Zip protein 4	UniProtKB	Q5D1M3	HB4	GO:0008289	lipid binding
miR166	Class III HD-Zip protein 4	UniProtKB	Q5D1M3	HB4	GO:0043565	sequence-specific DNA binding
miR166	Parvulin-type peptidyl-prolyl cis/trans isomerase	UniProtKB	A7DX10	pin2	GO:0003755	peptidyl-prolyl cis-trans isomerase activity
miR166	Parvulin-type peptidyl-prolyl cis/trans isomerase	UniProtKB	A7DX10	pin2	GO:0003755	peptidyl-prolyl cis-trans isomerase activity
miR166	Parvulin-type peptidyl-prolyl cis/trans isomerase	UniProtKB	A7DX10	pin2	GO:0016853	isomerase activity
miR166	Parvulin-type peptidyl-prolyl cis/trans isomerase	UniProtKB	A7DX10	pin2	GO:0016853	isomerase activity
miR166	Cytochrome c oxidase subunit I	UniProtKB	O63228	cox1	GO:0004129	cytochrome-c oxidase activity
miR166	Cytochrome c oxidase subunit I	UniProtKB	O63228	cox1	GO:0004129	cytochrome-c oxidase activity
miR166	Cytochrome c oxidase subunit I	UniProtKB	O63228	cox1	GO:0005506	iron ion binding
miR166	Cytochrome c oxidase subunit I	UniProtKB	O63228	cox1	GO:0005507	copper ion binding
miR166	Cytochrome c oxidase subunit I	UniProtKB	O63228	cox1	GO:0009055	electron carrier activity
miR166	Cytochrome c oxidase subunit I	UniProtKB	O63228	cox1	GO:0016491	oxidoreductase activity
miR166	Cytochrome c oxidase subunit I	UniProtKB	O63228	cox1	GO:0020037	heme binding
miR166	Cytochrome c oxidase subunit I	UniProtKB	O63228	cox1	GO:0046872	metal ion binding
miR166	Class III HD-Zip protein 8	UniProtKB	Q5D1L9	HB8	GO:0003677	DNA binding
miR166	Class III HD-Zip protein 8	UniProtKB	Q5D1L9	HB8	GO:0003700	sequence-specific DNA binding transcription factor activity
miR166	Class III HD-Zip protein 8	UniProtKB	Q5D1L9	HB8	GO:0008289	lipid binding
miR166	Class III HD-Zip protein 8	UniProtKB	Q5D1L9	HB8	GO:0043565	sequence-specific DNA binding
miR166	Class III HD-Zip protein 5	UniProtKB	Q5D1M2	HB5	GO:0003677	DNA binding
miR166	Class III HD-Zip protein 5	UniProtKB	Q5D1M2	HB5	GO:0003677	DNA binding
miR166	Class III HD-Zip protein 5	UniProtKB	Q5D1M2	HB5	GO:0003677	DNA binding
miR166	Class III HD-Zip protein 5	UniProtKB	Q5D1M2	HB5	GO:0003700	sequence-specific DNA binding transcription factor activity
miR166	Class III HD-Zip protein 5	UniProtKB	Q5D1M2	HB5	GO:0008289	lipid binding
miR166	Class III HD-Zip protein 5	UniProtKB	Q5D1M2	HB5	GO:0043565	sequence-specific DNA binding
miR166	Homeobox leucine-zipper protein	UniProtKB	Q8H962	ZeHB-12	GO:0003677	DNA binding
miR166	Homeobox leucine-zipper protein	UniProtKB	Q8H962	ZeHB-12	GO:0003677	DNA binding
miR166	Homeobox leucine-zipper protein	UniProtKB	Q8H962	ZeHB-12	GO:0003677	DNA binding
miR166	Homeobox leucine-zipper protein	UniProtKB	Q8H962	ZeHB-12	GO:0003700	sequence-specific DNA binding transcription factor activity
miR166	Homeobox leucine-zipper protein	UniProtKB	Q8H962	ZeHB-12	GO:0008289	lipid binding
miR166	Homeobox leucine-zipper protein	UniProtKB	Q8H962	ZeHB-12	GO:0043565	sequence-specific DNA binding
miR166	Adenylosuccinate synthetase	UniProtKB	Q8LEZ6	PURA	GO:0000166	nucleotide binding
miR166	Adenylosuccinate synthetase	UniProtKB	Q8LEZ6	PURA	GO:0000287	magnesium ion binding
miR166	Adenylosuccinate synthetase	UniProtKB	Q8LEZ6	PURA	GO:0004019	adenylosuccinate synthase activity
miR166	Adenylosuccinate synthetase	UniProtKB	Q8LEZ6	PURA	GO:0004019	adenylosuccinate synthase activity
miR166	Adenylosuccinate synthetase	UniProtKB	Q8LEZ6	PURA	GO:0004019	adenylosuccinate synthase activity
miR166	Adenylosuccinate synthetase	UniProtKB	Q8LEZ6	PURA	GO:0005525	GTP binding
miR166	Adenylosuccinate synthetase	UniProtKB	Q8LEZ6	PURA	GO:0005525	GTP binding
miR166	Adenylosuccinate synthetase	UniProtKB	Q8LEZ6	PURA	GO:0005525	GTP binding
miR166	Adenylosuccinate synthetase	UniProtKB	Q8LEZ6	PURA	GO:0016874	ligase activity
miR166	Adenylosuccinate synthetase	UniProtKB	Q8LEZ6	PURA	GO:0046872	metal ion binding
miR166	Cytochrome c oxidase	UniProtKB	A1KYA8	COI	GO:0004129	cytochrome-c oxidase activity
miR166	Cytochrome c oxidase	UniProtKB	A1KYA8	COI	GO:0004129	cytochrome-c oxidase activity
miR166	Cytochrome c oxidase	UniProtKB	A1KYA8	COI	GO:0005506	iron ion binding
miR166	Cytochrome c oxidase	UniProtKB	A1KYA8	COI	GO:0009055	electron carrier activity
miR166	Cytochrome c oxidase	UniProtKB	A1KYA8	COI	GO:0016491	oxidoreductase activity
miR166	Cytochrome c oxidase	UniProtKB	A1KYA8	COI	GO:0020037	heme binding
miR166	Cytochrome c oxidase	UniProtKB	A1KYA8	COI	GO:0046872	metal ion binding
miR166	UTP-glucose glucosyltransferase	UniProtKB	B9HEN8	POPTR_0007s12390g	GO:0016757	transferase activity, transferring glycosyl groups
miR166	UTP-glucose glucosyltransferase	UniProtKB	B9HEN8	POPTR_0007s12390g	GO:0016740	transferase activity
miR166	UTP-glucose glucosyltransferase	UniProtKB	B9HEN8	POPTR_0007s12390g	GO:0016758	transferase activity, transferring hexosyl groups
MIR167	RNA polymerase II transcription elongation factor SPT5	UniProtKB	A9SZZ9	GTA1501	GO:0003735	structural constituent of ribosome
MIR167	RNA polymerase II transcription elongation factor SPT5	UniProtKB	A9SZZ9	GTA1501	GO:0003746	translation elongation factor activity
miR168	Glyceraldehyde-3-phosphate dehydrogenase B subunit	UniProtKB	Q38IX0	-	GO:0016491	oxidoreductase activity
miR168	Glyceraldehyde-3-phosphate dehydrogenase B subunit	UniProtKB	Q38IX0	-	GO:0016620	oxidoreductase activity, acting on the aldehyde or oxo group of donors, NAD or NADP as acceptor
miR168	Glyceraldehyde-3-phosphate dehydrogenase B subunit	UniProtKB	Q38IX0	-	GO:0050661	NADP binding
miR168	Glyceraldehyde-3-phosphate dehydrogenase B subunit	UniProtKB	Q38IX0	-	GO:0051287	NAD binding
miR168	Nucleosome assembly protein 1;3	UniProtKB	Q94K07	NAP1;3	GO:0003682	chromatin binding
miR168	Nucleosome assembly protein 1;4	UniProtKB	Q94K07	NAP1;3	GO:0005515	protein binding
miR168	Nucleosome assembly protein 1;5	UniProtKB	Q94K07	NAP1;3	GO:0005515	protein binding
miR168	Nucleosome assembly protein 1;6	UniProtKB	Q94K07	NAP1;3	GO:0005515	protein binding
miR168	Nucleosome assembly protein 1;7	UniProtKB	Q94K07	NAP1;3	GO:0005515	protein binding
miR168	Nucleosome assembly protein 1;8	UniProtKB	Q94K07	NAP1;3	GO:0005515	protein binding
miR168	Nucleosome assembly protein 1;19	UniProtKB	Q94K07	NAP1;3	GO:0042393	histone binding
miR168	Nucleosome assembly protein 1;20	UniProtKB	Q94K07	NAP1;3	GO:0042802	identical protein binding
miR168	Nucleosome assembly protein 1;21	UniProtKB	Q94K07	NAP1;3	GO:0042802	identical protein binding
miR168	Uncharacterized 29.3 kDa protein	UniProtKB	O10341	ORF92	GO:0008061	chitin binding
miR168	Glycosyl transferase	UniProtKB	A2Q2S3	MtrDRAFT_AC152184g39v2	GO:0003843	1,3-beta-D-glucan synthase activity
miR168	Glycosyl transferase	UniProtKB	A2Q2S3	MtrDRAFT_AC152184g39v2	GO:0016740	transferase activity
miR168	Chalcone synthase	UniProtKB	A7MAS4	-	GO:0003824	catalytic activity
miR168	Chalcone synthase	UniProtKB	A7MAS4	-	GO:0016740	transferase activity
miR168	Chalcone synthase	UniProtKB	A7MAS4	-	GO:0016746	transferase activity, transferring acyl groups
miR168	Chalcone synthase	UniProtKB	A7MAS4	-	GO:0016746	transferase activity, transferring acyl groups
miR168	Chalcone synthase	UniProtKB	A7MAS4	-	GO:0016747	transferase activity, transferring acyl groups other than amino-acyl groups
miR168	Protein argonaute	UniProtKB	O04379	AGO1	GO:0003676	nucleic acid binding
miR168	Protein argonaute	UniProtKB	O04379	AGO1	GO:0003723	RNA binding
miR168	Protein argonaute	UniProtKB	O04379	AGO1	GO:0004521	endoribonuclease activity
miR168	Protein argonaute	UniProtKB	O04379	AGO1	GO:0005515	protein binding
miR168	Protein argonaute	UniProtKB	O04379	AGO1	GO:0005515	protein binding
miR168	Protein argonaute	UniProtKB	O04379	AGO1	GO:0005515	protein binding
miR168	Protein argonaute	UniProtKB	O04379	AGO1	GO:0005515	protein binding
miR168	Protein argonaute	UniProtKB	O04379	AGO1	GO:0035197	siRNA binding
miR168	Protein argonaute	UniProtKB	O04379	AGO1	GO:0035198	miRNA binding
miR168	Protein argonaute	UniProtKB	O04379	AGO1	GO:0046872	metal ion binding
miR168	S-adenosylmethionine synthetase	UniProtKB	Q045L8	metK	GO:0000166	nucleotide binding
miR168	S-adenosylmethionine synthetase	UniProtKB	Q045L8	metK	GO:0000287	magnesium ion binding
miR168	S-adenosylmethionine synthetase	UniProtKB	Q045L8	metK	GO:0004478	methionine adenosyltransferase activity
miR168	S-adenosylmethionine synthetase	UniProtKB	Q045L8	metK	GO:0004478	methionine adenosyltransferase activity
miR168	S-adenosylmethionine synthetase	UniProtKB	Q045L8	metK	GO:0004478	methionine adenosyltransferase activity
miR168	S-adenosylmethionine synthetase	UniProtKB	Q045L8	metK	GO:0005524	ATP binding
miR168	S-adenosylmethionine synthetase	UniProtKB	Q045L8	metK	GO:0005524	ATP binding
miR168	S-adenosylmethionine synthetase	UniProtKB	Q045L8	metK	GO:0005524	ATP binding
miR168	S-adenosylmethionine synthetase	UniProtKB	Q045L8	metK	GO:0016740	transferase activity
miR168	S-adenosylmethionine synthetase	UniProtKB	Q045L8	metK	GO:0046872	metal ion binding
miR169	Transcription-repair-coupling factor	UniProtKB	A3U445	mfd	GO:0000166	nucleotide binding
miR169	Transcription-repair-coupling factor	UniProtKB	A3U445	mfd	GO:0000166	nucleotide binding
miR169	Transcription-repair-coupling factor	UniProtKB	A3U445	mfd	GO:0003676	nucleic acid binding
miR169	Transcription-repair-coupling factor	UniProtKB	A3U445	mfd	GO:0003677	DNA binding
miR169	Transcription-repair-coupling factor	UniProtKB	A3U445	mfd	GO:0003677	DNA binding
miR169	Transcription-repair-coupling factor	UniProtKB	A3U445	mfd	GO:0003684	damaged DNA binding
miR169	Transcription-repair-coupling factor	UniProtKB	A3U445	mfd	GO:0004386	helicase activity
miR169	Transcription-repair-coupling factor	UniProtKB	A3U445	mfd	GO:0004386	helicase activity
miR169	Transcription-repair-coupling factor	UniProtKB	A3U445	mfd	GO:0005524	ATP binding
miR169	Transcription-repair-coupling factor	UniProtKB	A3U445	mfd	GO:0005524	ATP binding
miR169	Transcription-repair-coupling factor	UniProtKB	A3U445	mfd	GO:0005524	ATP binding
miR169	Transcription-repair-coupling factor	UniProtKB	A3U445	mfd	GO:0016787	hydrolase activity
miR169	Transcription-repair-coupling factor	UniProtKB	A3U445	mfd	GO:0016787	hydrolase activity
miR169	CCAAT-binding transcription factor	UniProtKB	A4ZVU9	HAP2.1	GO:0003700	sequence-specific DNA binding transcription factor activity
miR169	CCAAT-binding factor B subunit homolog	UniProtKB	Q42471	CBF-B	GO:0003677	DNA binding
miR169	CCAAT-binding factor B subunit homolog	UniProtKB	Q42471	CBF-B	GO:0003700	sequence-specific DNA binding transcription factor activity
miR169	CCAAT-binding transcription factor	UniProtKB	A4ZVU9	HAP2.1	GO:0003700	sequence-specific DNA binding transcription factor activity
miR169	Nuclear transcription factor Y subunit A-8	UniProtKB	Q9LNP6	NFYA8	GO:0003677	DNA binding
miR169	Nuclear transcription factor Y subunit A-8	UniProtKB	Q9LNP6	NFYA8	GO:0003677	DNA binding
miR169	Nuclear transcription factor Y subunit A-8	UniProtKB	Q9LNP6	NFYA8	GO:0003700	sequence-specific DNA binding transcription factor activity
miR169	Nuclear transcription factor Y subunit A-8	UniProtKB	Q9LNP6	NFYA8	GO:0003700	sequence-specific DNA binding transcription factor activity
miR171	tRNA wybutosine­synthesizing protein 2/3/4	UniProtKB	Q8W4K1	At4g04670	GO:0003824	catalytic activity
miR171	tRNA wybutosine­synthesizing protein 2/3/4	UniProtKB	Q8W4K1	At4g04670	GO:0008168	methyltransferase activity
miR171	tRNA wybutosine­synthesizing protein 2/3/4	UniProtKB	Q8W4K1	At4g04670	GO:0016740	transferase activity
miR171	tRNA wybutosine­synthesizing protein 2/3/4	UniProtKB	Q8W4K1	At4g04670	GO:0016740	transferase activity
miR171	Mutator-like transposase-like protein	UniProtKB	Q9FFD3	MQK4.25	GO:0003676	nucleic acid binding
miR171	RIB40 genomic DNA, SC020	UniProtKB	Q2U451	AO090020000492	GO:0016874	ligase activity
miR171	Mutator-like transposase-like protein	UniProtKB	Q9FFD3	MQK4.25	GO:0008270	zinc ion binding
miR171	Ribosomal protein small subunit 28	UniProtKB	Q8LK53	SRPS28	GO:0003735	structural constituent of ribosome
miR2118	Sterol desaturase	UniProtKB	Q2HW64	MtrDRAFT_AC147961g28v2	GO:0005506	iron ion binding
miR2118	Sterol desaturase	UniProtKB	Q2HW64	MtrDRAFT_AC147961g28v2	GO:0016491	oxidoreductase activity
miR2275	Predicted protein	UniProtKB	A6R1H0	HCAG_03477	GO:0008270	zinc ion binding
miR2275	ATP-dependent Clp protease ATP-binding subunit clpA homolog CD4B, chloroplast precursor	UniProtKB	P31542	CD4B	GO:0000166	nucleotide binding
miR2275	ATP-dependent Clp protease ATP-binding subunit clpA homolog CD4B, chloroplast precursor	UniProtKB	P31542	CD4B	GO:0000166	nucleotide binding
miR2275	ATP-dependent Clp protease ATP-binding subunit clpA homolog CD4B, chloroplast precursor	UniProtKB	P31542	CD4B	GO:0005524	ATP binding
miR2275	ATP-dependent Clp protease ATP-binding subunit clpA homolog CD4B, chloroplast precursor	UniProtKB	P31542	CD4B	GO:0005524	ATP binding
miR2275	ATP-dependent Clp protease ATP-binding subunit clpA homolog CD4B, chloroplast precursor	UniProtKB	P31542	CD4B	GO:0017111	nucleoside-triphosphatase activity
miR2275	Serine/threonine protein kinase	UniProtKB	Q0PL87	-	GO:0000166	nucleotide binding
miR2275	Serine/threonine protein kinase	UniProtKB	Q0PL87	-	GO:0004672	protein kinase activity
miR2275	Serine/threonine protein kinase	UniProtKB	Q0PL87	-	GO:0004674	protein serine/threonine kinase activity
miR2275	Serine/threonine protein kinase	UniProtKB	Q0PL87	-	GO:0004674	protein serine/threonine kinase activity
miR2275	Serine/threonine protein kinase	UniProtKB	Q0PL87	-	GO:0005524	ATP binding
miR2275	Serine/threonine protein kinase	UniProtKB	Q0PL87	-	GO:0005524	ATP binding
miR2275	Serine/threonine protein kinase	UniProtKB	Q0PL87	-	GO:0016301	kinase activity
miR2275	Serine/threonine protein kinase	UniProtKB	Q0PL87	-	GO:0016772	transferase activity, transferring phosphorus-containing groups
miR2275	Elongation factor 1	UniProtKB	Q1SL16	MTR_2g005570	GO:0003746	translation elongation factor activity
miR2275	Elongation factor 1	UniProtKB	Q1SL16	MTR_2g005570	GO:0003746	translation elongation factor activity
miR2275	Elongation factor 1	UniProtKB	Q1SL16	MTR_2g005570	GO:0005507	copper ion binding
miR2275	Elongation factor 1	UniProtKB	Q1SL16	MTR_2g005570	GO:0016740	transferase activity
miR2275	Glycolipid transfer protein-like	UniProtKB	Q6K1Q5	OSJNOa283G08.2	GO:0017089	glycolipid transporter activity
miR2275	Glycolipid transfer protein-like	UniProtKB	Q6K1Q5	OSJNOa283G08.2	GO:0051861	glycolipid binding
miR319	Dof zinc finger protein	UniProtKB	O82572	PRO1	GO:0003779	actin binding
miR319	Profilin­1	UniProtKB	O82572	PRO1	GO:0003779	actin binding
miR319	Dof zinc finger protein	UniProtKB	Q8LAP8	DOF4.6	GO:0003677	DNA binding
miR319	Dof zinc finger protein	UniProtKB	Q8LAP8	DOF4.6	GO:0003677	DNA binding
miR319	Dof zinc finger protein	UniProtKB	Q8LAP8	DOF4.6	GO:0003700	sequence-specific DNA binding transcription factor activity
miR319	Dof zinc finger protein	UniProtKB	Q8LAP8	DOF4.6	GO:0003700	sequence-specific DNA binding transcription factor activity
miR319	Dof zinc finger protein	UniProtKB	Q8LAP8	DOF4.6	GO:0046872	metal ion binding
miR390	Bark storage protein A	UniProtKB	Q07469	BSPA	GO:0003824	catalytic activity
miR390	Bark storage protein A	UniProtKB	Q07469	BSPA	GO:0045735	nutrient reservoir activity
miR390	NADH­ubiquinone oxidoreductase chain 1	UniProtKB	Q9T6M0	ND1	GO:0008137	NADH dehydrogenase (ubiquinone) activity
miR390	NADH­ubiquinone oxidoreductase chain 1	UniProtKB	Q9T6M0	ND1	GO:0016491	oxidoreductase activity
miR390	Synaptotagmin II	UniProtKB	Q9JM89	syt II	GO:0005215	transporter activity
miR393	Protein TRANSPORT INHIBITOR RESPONSE 1	UniProtKB	Q570C0	TIR1	GO:0000822	inositol hexakisphosphate binding
miR393	Protein TRANSPORT INHIBITOR RESPONSE 1	UniProtKB	Q570C0	TIR1	GO:0004842	ubiquitin-protein transferase activity
miR393	Protein TRANSPORT INHIBITOR RESPONSE 1	UniProtKB	Q570C0	TIR1	GO:0005515	protein binding
miR393	Protein TRANSPORT INHIBITOR RESPONSE 1	UniProtKB	Q570C0	TIR1	GO:0005515	protein binding
miR393	Protein TRANSPORT INHIBITOR RESPONSE 1	UniProtKB	Q570C0	TIR1	GO:0005515	protein binding
miR393	Protein TRANSPORT INHIBITOR RESPONSE 1	UniProtKB	Q570C0	TIR1	GO:0005515	protein binding
miR393	Protein TRANSPORT INHIBITOR RESPONSE 1	UniProtKB	Q570C0	TIR1	GO:0005515	protein binding
miR393	Protein TRANSPORT INHIBITOR RESPONSE 1	UniProtKB	Q570C0	TIR1	GO:0005515	protein binding
miR393	Protein TRANSPORT INHIBITOR RESPONSE 1	UniProtKB	Q570C0	TIR1	GO:0005515	protein binding
miR393	Protein TRANSPORT INHIBITOR RESPONSE 1	UniProtKB	Q570C0	TIR1	GO:0005515	protein binding
miR393	Protein TRANSPORT INHIBITOR RESPONSE 1	UniProtKB	Q570C0	TIR1	GO:0005515	protein binding
miR393	Protein TRANSPORT INHIBITOR RESPONSE 1	UniProtKB	Q570C0	TIR1	GO:0005515	protein binding
miR393	Protein TRANSPORT INHIBITOR RESPONSE 1	UniProtKB	Q570C0	TIR1	GO:0005515	protein binding
miR393	Protein TRANSPORT INHIBITOR RESPONSE 1	UniProtKB	Q570C0	TIR1	GO:0010011	auxin binding
miR393	Protein TRANSPORT INHIBITOR RESPONSE 1	UniProtKB	Q570C0	TIR1	GO:0010011	auxin binding
miR393	Protein TRANSPORT INHIBITOR RESPONSE 1	UniProtKB	Q570C0	TIR1	GO:0010011	auxin binding
miR393	Protein TRANSPORT INHIBITOR RESPONSE 1	UniProtKB	Q570C0	TIR1	GO:0010011	auxin binding
miR393	Protein TRANSPORT INHIBITOR RESPONSE 1	UniProtKB	Q570C0	TIR1	GO:0038198	auxin receptor activity
miR393	3-dehydroquinate dehydratase/shikimate 5-dehydrogenase	UniProtKB	A7XEE1	0	GO:0003824	catalytic activity
miR393	3-dehydroquinate dehydratase/shikimate 5-dehydrogenase	UniProtKB	A7XEE1	0	GO:0003855	3-dehydroquinate dehydratase activity
miR393	3-dehydroquinate dehydratase/shikimate 5-dehydrogenase	UniProtKB	A7XEE1	0	GO:0004764	shikimate 3-dehydrogenase (NADP+) activity
miR393	3-dehydroquinate dehydratase/shikimate 5-dehydrogenase	UniProtKB	A7XEE1	0	GO:0004764	shikimate 3-dehydrogenase (NADP+) activity
miR393	3-dehydroquinate dehydratase/shikimate 5-dehydrogenase	UniProtKB	A7XEE1	0	GO:0016491	oxidoreductase activity
miR393	3-dehydroquinate dehydratase/shikimate 5-dehydrogenase	UniProtKB	A7XEE1	0	GO:0050661	NADP binding
miR393	Auxin-responsive factor TIR1-like protein	UniProtKB	Q0Z845	TIR1	GO:0000822	inositol hexakisphosphate binding
miR393	Transport inhibitor response 1	UniProtKB	A4KA30	TIR1	GO:0000822	inositol hexakisphosphate binding
miR393	Auxin-responsive factor TIR1-like protein	UniProtKB	Q0Z845	TIR1	GO:0000822	inositol hexakisphosphate binding
miR393	Auxin-responsive factor TIR1-like protein	UniProtKB	Q570C0	TIR1	GO:0000822	inositol hexakisphosphate binding
miR393	Auxin-responsive factor TIR1-like protein	UniProtKB	Q570C0	TIR1	GO:0004842	ubiquitin-protein ligase activity
miR393	Auxin-responsive factor TIR1-like protein	UniProtKB	Q570C0	TIR1	GO:0005515	protein binding
miR393	Auxin-responsive factor TIR1-like protein	UniProtKB	Q570C0	TIR1	GO:0005515	protein binding
miR393	Auxin-responsive factor TIR1-like protein	UniProtKB	Q570C0	TIR1	GO:0005515	protein binding
miR393	Auxin-responsive factor TIR1-like protein	UniProtKB	Q570C0	TIR1	GO:0005515	protein binding
miR393	Auxin-responsive factor TIR1-like protein	UniProtKB	Q570C0	TIR1	GO:0005515	protein binding
miR393	Auxin-responsive factor TIR1-like protein	UniProtKB	Q570C0	TIR1	GO:0005515	protein binding
miR393	Auxin-responsive factor TIR1-like protein	UniProtKB	Q570C0	TIR1	GO:0005515	protein binding
miR393	Auxin-responsive factor TIR1-like protein	UniProtKB	Q570C0	TIR1	GO:0005515	protein binding
miR393	Auxin-responsive factor TIR1-like protein	UniProtKB	Q570C0	TIR1	GO:0005515	protein binding
miR393	Auxin-responsive factor TIR1-like protein	UniProtKB	Q570C0	TIR1	GO:0005515	protein binding
miR393	Auxin-responsive factor TIR1-like protein	UniProtKB	Q570C0	TIR1	GO:0005515	protein binding
miR393	Auxin-responsive factor TIR1-like protein	UniProtKB	Q570C0	TIR1	GO:0010011	auxin binding
miR393	Auxin-responsive factor TIR1-like protein	UniProtKB	Q570C0	TIR1	GO:0010011	auxin binding
miR393	Auxin-responsive factor TIR1-like protein	UniProtKB	Q570C0	TIR1	GO:0010011	auxin binding
miR393	Auxin-responsive factor TIR1-like protein	UniProtKB	Q570C0	TIR1	GO:0010011	auxin binding
miR393	Auxin-responsive factor TIR1-like protein	UniProtKB	Q570C0	TIR1	GO:0038198	auxin receptor activity
miR393	KAP-2	UniProtKB	Q8S562	KAP-2	GO:0003677	DNA binding
miR393	KAP-2	UniProtKB	Q8S562	KAP-2	GO:0003684	damaged DNA binding
miR393	KAP-2	UniProtKB	Q8S562	KAP-2	GO:0004003	ATP-dependent DNA helicase activity
miR393	KAP-2	UniProtKB	Q8S562	KAP-2	GO:0016817	hydrolase activity, acting on acid anhydrides
miR393	KAP-2	UniProtKB	Q8S562	KAP-2	GO:0042162	telomeric DNA binding
miR395	ATP-sulfurylase	UniProtKB	Q1W2K0	0	GO:0004781	sulfate adenylyltransferase (ATP) activity
miR395	Sulfate adenylyltransferase	UniProtKB	Q43183	met3-2	GO:0004781	sulfate adenylyltransferase (ATP) activity
miR395	Sulfate adenylyltransferase	UniProtKB	Q43183	met3-2	GO:0004781	sulfate adenylyltransferase (ATP) activity
miR395	Sulfate adenylyltransferase	UniProtKB	Q43183	met3-2	GO:0016740	transferase activity
miR395	Sulfate adenylyltransferase	UniProtKB	Q43183	met3-2	GO:0016779	nucleotidyltransferase activity
miR396	2,3-bisphosphoglycerate-independent phosphoglycerate mutase	UniProtKB	P35493	0	GO:0003824	catalytic activity
miR396	2,3-bisphosphoglycerate-independent phosphoglycerate mutase	UniProtKB	P35493	0	GO:0004619	phosphoglycerate mutase activity
miR396	2,3-bisphosphoglycerate-independent phosphoglycerate mutase	UniProtKB	P35493	0	GO:0016853	isomerase activity
miR396	2,3-bisphosphoglycerate-independent phosphoglycerate mutase	UniProtKB	P35493	0	GO:0030145	manganese ion binding
miR396	2,3-bisphosphoglycerate-independent phosphoglycerate mutase	UniProtKB	P35493	0	GO:0046872	metal ion binding
miR396	2,3-bisphosphoglycerate-independent phosphoglycerate mutase	UniProtKB	P35493	0	GO:0046872	metal ion binding
miR396	40S ribosomal protein S18	UniProtKB	P34788	RPS18A	GO:0003676	nucleic acid binding
miR396	40S ribosomal protein S18	UniProtKB	P34788	RPS18A	GO:0003723	RNA binding
miR396	40S ribosomal protein S18	UniProtKB	P34788	RPS18A	GO:0003723	RNA binding
miR396	40S ribosomal protein S18	UniProtKB	P34788	RPS18A	GO:0003735	structural constituent of ribosome
miR396	40S ribosomal protein S18	UniProtKB	P34788	RPS18A	GO:0005515	protein binding
miR396	40S ribosomal protein S18	UniProtKB	P34788	RPS18A	GO:0019843	rRNA binding
miR396	ACC oxidase 2	UniProtKB	A5I8L8	aco2	GO:0016491	oxidoreductase activity
miR396	ACC oxidase 2	UniProtKB	A5I8L8	aco2	GO:0016491	oxidoreductase activity
miR396	ACC oxidase 2	UniProtKB	A5I8L8	aco2	GO:0016706	oxidoreductase activity, acting on paired donors, with incorporation or reduction of molecular oxygen, 2-oxoglutarate as one donor, and incorporation of one atom each of oxygen into both donors
miR396	CBL-interacting protein kinase	UniProtKB	A5YAI9	CIPK1	GO:0000166	nucleotide binding
miR396	CBL-interacting protein kinase	UniProtKB	A5YAI9	CIPK1	GO:0004672	protein kinase activity
miR396	CBL-interacting protein kinase	UniProtKB	A5YAI9	CIPK1	GO:0004674	protein serine/threonine kinase activity
miR396	CBL-interacting protein kinase	UniProtKB	A5YAI9	CIPK1	GO:0004674	protein serine/threonine kinase activity
miR396	CBL-interacting protein kinase	UniProtKB	A5YAI9	CIPK1	GO:0005524	ATP binding
miR396	CBL-interacting protein kinase	UniProtKB	A5YAI9	CIPK1	GO:0005524	ATP binding
miR396	CBL-interacting protein kinase	UniProtKB	A5YAI9	CIPK1	GO:0016301	kinase activity
miR396	CBL-interacting protein kinase	UniProtKB	A5YAI9	CIPK1	GO:0016740	transferase activity
miR396	CBL-interacting protein kinase	UniProtKB	A5YAI9	CIPK1	GO:0016772	transferase activity, transferring phosphorus-containing groups
miR396	CBL-interacting protein kinase 6	UniProtKB	A0MNL4	CIPK6	GO:0000166	nucleotide binding
miR396	CBL-interacting protein kinase 6	UniProtKB	A0MNL4	CIPK6	GO:0004672	protein kinase activity
miR396	CBL-interacting protein kinase 6	UniProtKB	A0MNL4	CIPK6	GO:0004674	protein serine/threonine kinase activity
miR396	CBL-interacting protein kinase 6	UniProtKB	A0MNL4	CIPK6	GO:0004674	protein serine/threonine kinase activity
miR396	CBL-interacting protein kinase 6	UniProtKB	A0MNL4	CIPK6	GO:0005524	ATP binding
miR396	CBL-interacting protein kinase 6	UniProtKB	A0MNL4	CIPK6	GO:0005524	ATP binding
miR396	CBL-interacting protein kinase 6	UniProtKB	A0MNL4	CIPK6	GO:0016301	kinase activity
miR396	CBL-interacting protein kinase 6	UniProtKB	A0MNL4	CIPK6	GO:0016740	transferase activity
miR396	CBL-interacting protein kinase 6	UniProtKB	A0MNL4	CIPK6	GO:0016772	transferase activity, transferring phosphorus-containing groups
miR396	Chaperone protein dnaJ 13	UniProtKB	Q39079	ATJ13	GO:0005515	protein binding
miR396	Dihydroflavonol 4-reductase	UniProtKB	P93799	dfr1	GO:0000166	nucleotide binding
miR396	Dihydroflavonol 4-reductase	UniProtKB	P93799	dfr1	GO:0003824	catalytic activity
miR396	Dihydroflavonol 4-reductase	UniProtKB	P93799	dfr1	GO:0003824	catalytic activity
miR396	Dihydroflavonol 4-reductase	UniProtKB	P93799	dfr1	GO:0016491	oxidoreductase activity
miR396	Dihydroflavonol 4-reductase	UniProtKB	P93799	dfr1	GO:0016491	oxidoreductase activity
miR396	Dihydroflavonol 4-reductase	UniProtKB	P93799	dfr1	GO:0045552	dihydrokaempferol 4-reductase activity
miR396	Dihydroflavonol 4-reductase	UniProtKB	P93799	dfr1	GO:0045552	dihydrokaempferol 4-reductase activity
miR396	Dihydroflavonol 4-reductase	UniProtKB	P93799	dfr1	GO:0050662	coenzyme binding
miR396	Dihydroflavonol 4-reductase	UniProtKB	P93799	dfr1	GO:0050662	coenzyme binding
miR396	Phosphomethylpyrimidine kinase precursor	UniProtKB	A6WVL2	Oant_0285	GO:0000166	nucleotide binding
miR396	Phosphomethylpyrimidine kinase precursor	UniProtKB	A6WVL2	Oant_0285	GO:0005524	ATP binding
miR396	Phosphomethylpyrimidine kinase precursor	UniProtKB	A6WVL2	Oant_0285	GO:0008972	phosphomethylpyrimidine kinase activity
miR396	Phosphomethylpyrimidine kinase precursor	UniProtKB	A6WVL2	Oant_0285	GO:0008972	phosphomethylpyrimidine kinase activity
miR396	Phosphomethylpyrimidine kinase precursor	UniProtKB	A6WVL2	Oant_0285	GO:0016301	kinase activity
miR396	Phosphomethylpyrimidine kinase precursor	UniProtKB	A6WVL2	Oant_0285	GO:0016740	transferase activity
miR396	Predicted protein	UniProtKB	A9SS45	PHYPADRAFT_187813	GO:0003677	DNA binding
miR396	Predicted protein	UniProtKB	A9SS45	PHYPADRAFT_187813	GO:0003899	DNA-directed RNA polymerase activity
miR396	Predicted protein	UniProtKB	A9SS45	PHYPADRAFT_187813	GO:0008270	zinc ion binding
miR396	Pyrroline-5-carboxylate reductase	UniProtKB	Q1IRM0	Acid345_1478	GO:0004735	pyrroline-5-carboxylate reductase activity
miR396	Pyrroline-5-carboxylate reductase	UniProtKB	Q1IRM0	Acid345_1478	GO:0004735	pyrroline-5-carboxylate reductase activity
miR396	Pyrroline-5-carboxylate reductase	UniProtKB	Q1IRM0	Acid345_1478	GO:0016491	oxidoreductase activity
miR396	Pectinesterase-1 precursor	UniProtKB	P14280	PME1.9	GO:0004857	enzyme inhibitor activity
miR396	Pectinesterase-1 precursor	UniProtKB	P14280	PME1.9	GO:0016787	hydrolase activity
miR396	Pectinesterase-1 precursor	UniProtKB	P14280	PME1.9	GO:0030599	pectinesterase activity
miR396	Pectinesterase-1 precursor	UniProtKB	P14280	PME1.9	GO:0030599	pectinesterase activity
miR396	Pectinesterase-1 precursor	UniProtKB	P14280	PME1.9	GO:0045330	aspartyl esterase activity
miR397	Diphenol oxidase laccase	UniProtKB	Q8L4Y3	-	GO:0005507	copper ion binding
miR397	Diphenol oxidase laccase	UniProtKB	Q8L4Y3	-	GO:0016491	oxidoreductase activity
miR397	Diphenol oxidase laccase	UniProtKB	Q8L4Y3	-	GO:0016491	oxidoreductase activity
miR397	Diphenol oxidase laccase	UniProtKB	Q8L4Y3	-	GO:0046872	metal ion binding
miR397	Diphenol oxidase laccase	UniProtKB	Q8L4Y3	-	GO:0052716	hydroquinone:oxygen oxidoreductase activity
miR397	Diphenol oxidase laccase	UniProtKB	Q8L4Y3	-	GO:0052716	hydroquinone:oxygen oxidoreductase activity
miR399	Phosphate transporter	UniProtKB	Q1T6Z6	LjPT2	GO:0005315	inorganic phosphate transmembrane transporter activity
miR399	Phosphate transporter	UniProtKB	Q1T6Z6	LjPT2	GO:0022857	transmembrane transporter activity
miR399	Ribosomal protein	UniProtKB	Q947H2	PETRP	GO:0003735	structural constituent of ribosome
miR408	Farnesyl diphosphate synthase	UniProtKB	Q8L7F4	FDP	GO:0016740	transferase activity
miR408	PT1	UniProtKB	A0T3D2	PT1	GO:0005315	inorganic phosphate transmembrane transporter activity
miR408	PT1	UniProtKB	A0T3D2	PT1	GO:0022857	transmembrane transporter activity
miR408	Blue copper-like protein	UniProtKB	A3F8V0	BCP1	GO:0005507	copper ion binding
miR408	Blue copper-like protein	UniProtKB	A3F8V0	BCP1	GO:0009055	electron carrier activity
miR408	Blue copper protein precursor	UniProtKB	Q41001	-	GO:0005507	copper ion binding
miR408	Blue copper protein precursor	UniProtKB	Q41001	-	GO:0009055	electron carrier activity
miR408	Blue copper protein precursor	UniProtKB	Q41001	-	GO:0046872	metal ion binding
miR408	Ribosomal protein L3B	UniProtKB	Q6TKQ9	RPL3B	GO:0003735	structural constituent of ribosome
miR408	Probable WRKY transcription factor 71	UniProtKB	Q93WV4	WRKY71	GO:0003677	DNA binding
miR408	Probable WRKY transcription factor 71	UniProtKB	Q93WV4	WRKY71	GO:0003700	sequence-specific DNA binding transcription factor activity
miR408	Probable WRKY transcription factor 71	UniProtKB	Q93WV4	WRKY71	GO:0003700	sequence-specific DNA binding transcription factor activity
miR408	Probable WRKY transcription factor 71	UniProtKB	Q93WV4	WRKY71	GO:0003700	sequence-specific DNA binding transcription factor activity
miR408	Probable WRKY transcription factor 71	UniProtKB	Q93WV4	WRKY71	GO:0043565	sequence-specific DNA binding
miR482	Beta-galactosidase precursor (Lactase) (Acid beta- galactosidase) (Exo-(1-->4)-beta-D-galactanase)	UniProtKB	P48981	-	GO:0004553	hydrolase activity, hydrolyzing O-glycosyl compounds
miR482	Beta-galactosidase precursor (Lactase) (Acid beta- galactosidase) (Exo-(1-->4)-beta-D-galactanase)	UniProtKB	P48981	-	GO:0004565	beta-galactosidase activity
miR482	Beta-galactosidase precursor (Lactase) (Acid beta- galactosidase) (Exo-(1-->4)-beta-D-galactanase)	UniProtKB	P48981	-	GO:0016787	hydrolase activity
miR482	Beta-galactosidase precursor (Lactase) (Acid beta- galactosidase) (Exo-(1-->4)-beta-D-galactanase)	UniProtKB	P48981	-	GO:0016798	hydrolase activity, acting on glycosyl bonds
miR530	Arabidopsis thaliana genomic DNA, chromosome 5, TAC clone:K9D7	UniProtKB	Q9FIX7	TZP	GO:0003676	nucleic acid binding
miR530	Arabidopsis thaliana genomic DNA, chromosome 5, TAC clone:K9D7	UniProtKB	Q9FIX7	TZP	GO:0003677	DNA binding
miR530	Arabidopsis thaliana genomic DNA, chromosome 5, TAC clone:K9D7	UniProtKB	Q9FIX7	TZP	GO:0008270	zinc ion binding
miR6445	Chlorophyll a/b-binding protein precursor	UniProtKB	Q04918	Lhcb3*1	GO:0016168	chlorophyll binding
miR6445	Chlorophyll a/b-binding protein precursor	UniProtKB	Q04918	Lhcb3*1	GO:0046872	metal ion binding
Biological Process
miR156	Inosine triphosphate pyrophosphatase (Protein ham1)	UniProtKB	Q9UU89	SPCC830.10	GO:0006974	cellular response to DNA damage stimulus
miR156	Inosine triphosphate pyrophosphatase (Protein ham1)	UniProtKB	Q9UU89	SPCC830.10	GO:0009117	nucleotide metabolic process
miR156	Inosine triphosphate pyrophosphatase (Protein ham1)	UniProtKB	Q9UU89	SPCC830.10	GO:0009143	nucleoside triphosphate catabolic process
miR156	Inosine triphosphate pyrophosphatase (Protein ham1)	UniProtKB	Q9UU89	SPCC830.10	GO:0009204	deoxyribonucleoside triphosphate catabolic process
miR156	Serine/threonine-protein kinase SRK2I	UniProtKB	Q39193	SRK2I	GO:0006468	protein phosphorylation
miR156	Serine/threonine-protein kinase SRK2I	UniProtKB	Q39193	SRK2I	GO:0006970	response to osmotic stress
miR156	Serine/threonine-protein kinase SRK2I	UniProtKB	Q39193	SRK2I	GO:0006970	response to osmotic stress
miR156	Serine/threonine-protein kinase SRK2I	UniProtKB	Q39193	SRK2I	GO:0009414	response to water deprivation
miR156	Serine/threonine-protein kinase SRK2I	UniProtKB	Q39193	SRK2I	GO:0009651	response to salt stress
miR156	Serine/threonine-protein kinase SRK2I	UniProtKB	Q39193	SRK2I	GO:0009737	response to abscisic acid
miR156	Serine/threonine-protein kinase SRK2I	UniProtKB	Q39193	SRK2I	GO:0009737	response to abscisic acid
miR156	Serine/threonine-protein kinase SRK2I	UniProtKB	Q39193	SRK2I	GO:0009737	response to abscisic acid
miR156	Serine/threonine-protein kinase SRK2I	UniProtKB	Q39193	SRK2I	GO:0009738	abscisic acid-activated signaling pathway
miR156	Serine/threonine-protein kinase SRK2I	UniProtKB	Q39193	SRK2I	GO:0009738	abscisic acid-activated signaling pathway
miR156	Serine/threonine-protein kinase SRK2I	UniProtKB	Q39193	SRK2I	GO:0009739	response to gibberellin
miR156	Serine/threonine-protein kinase SRK2I	UniProtKB	Q39193	SRK2I	GO:0009789	positive regulation of abscisic acid-activated signaling pathway
miR156	Serine/threonine-protein kinase SRK2I	UniProtKB	Q39193	SRK2I	GO:0010029	regulation of seed germination
miR156	Serine/threonine-protein kinase SRK2I	UniProtKB	Q39193	SRK2I	GO:0010029	regulation of seed germination
miR156	Serine/threonine-protein kinase SRK2I	UniProtKB	Q39193	SRK2I	GO:0016310	phosphorylation
miR156	Ubiquitin carboxyl­terminal hydrolase	UniProtKB	A9V415	33163	GO:0006508	proteolysis
miR156	Ubiquitin carboxyl­terminal hydrolase	UniProtKB	A9V415	33163	GO:0006511	ubiquitin-dependent protein catabolic process
miR156	Pyrophosphate-energized vacuolar membrane proton pump	UniProtKB	P21616	-	GO:0006810	transport
miR156	Pyrophosphate-energized vacuolar membrane proton pump	UniProtKB	P21616	-	GO:0006811	ion transport
miR156	Pyrophosphate-energized vacuolar membrane proton pump	UniProtKB	P21616	-	GO:0008152	metabolic process
miR156	Pyrophosphate-energized vacuolar membrane proton pump	UniProtKB	P21616	-	GO:0008152	metabolic process
miR156	Pyrophosphate-energized vacuolar membrane proton pump	UniProtKB	P21616	-	GO:0008152	metabolic process
miR156	Pyrophosphate-energized vacuolar membrane proton pump	UniProtKB	P21616	-	GO:0015992	proton transport
miR156	Pyrophosphate-energized vacuolar membrane proton pump	UniProtKB	P21616	-	GO:0015992	proton transport
miR156	Pyrophosphate-energized vacuolar membrane proton pump	UniProtKB	P21616	-	GO:0055085	transmembrane transport
miR156	Ammonium transporter	UniProtKB	Q09J80	amt1	GO:0015696	ammonium transport
miR156	Ammonium transporter	UniProtKB	Q09J80	amt1	GO:0072488	ammonium transmembrane transport
miR156	3-ketoacyl-CoA synthase	UniProtKB	Q2QCW7	-	GO:0006633	fatty acid biosynthetic process
miR156	3-ketoacyl-CoA synthase	UniProtKB	Q2QCW7	-	GO:0006633	fatty acid biosynthetic process
miR156	3-ketoacyl-CoA synthase	UniProtKB	Q2QCW7	-	GO:0008152	metabolic process
miR156	3-ketoacyl-CoA synthase	UniProtKB	Q2QCW7	-	GO:0008610	lipid biosynthetic process
miR156	Cop1 protein-like	UniProtKB	Q5JM56	P0042A10.14	GO:0006468	protein phosphorylation
miR156	RNA polymerase beta'' subunit	UniProtKB	A9XW95	rpoC2	GO:0006351	transcription, DNA-templated
miR159	Carotenoid cleavage dioxygenase 4	UniProtKB	A9Z0V8	CCD4	GO:0055114	oxidation-reduction process
miR159	Thioredoxin h	UniProtKB	Q9XF70	-	GO:0006662	glycerol ether metabolic process
miR159	Thioredoxin h	UniProtKB	Q9XF70	-	GO:0045454	cell redox homeostasis
miR159	Thioredoxin h	UniProtKB	Q9XF70	-	GO:0055114	oxidation-reduction process
miR159	Lanceolate	UniProtKB	A2I5C7	Solyc07g062680.1	GO:0009733	response to auxin
miR159	Lanceolate	UniProtKB	A2I5C7	Solyc07g062680.1	GO:0009965	leaf morphogenesis
miR159	Lanceolate	UniProtKB	A2I5C7	Solyc07g062680.1	GO:0030154	cell differentiation
miR159	Lanceolate	UniProtKB	A2I5C7	Solyc07g062680.1	GO:0045962	positive regulation of development, heterochronic
miR160	Hevamine-A precursor	UniProtKB	P23472	-	GO:0000272	polysaccharide catabolic process
miR160	Hevamine-A precursor	UniProtKB	P23472	-	GO:0005975	carbohydrate metabolic process
miR160	Hevamine-A precursor	UniProtKB	P23472	-	GO:0005975	carbohydrate metabolic process
miR160	Hevamine-A precursor	UniProtKB	P23472	-	GO:0006032	chitin catabolic process
miR160	Hevamine-A precursor	UniProtKB	P23472	-	GO:0008152	metabolic process
miR160	Hevamine-A precursor	UniProtKB	P23472	-	GO:0008152	metabolic process
miR162	Glutathione S-transferase GST 14	UniProtKB	Q9FQE4	-	GO:0008152	metabolic process
miR162	Glutathione S-transferase GST 14	UniProtKB	Q9FQE4	-	GO:0008152	metabolic process
miR162	Sulfate transporter	UniProtKB	A7YGI2	PtaSultr3;1b	GO:0008272	sulfate transport
miR162	Sulfate transporter	UniProtKB	A7YGI2	PtaSultr3;1b	GO:0055085	transmembrane transport
miR162	Sulfate transporter	UniProtKB	A7YGI2	PtaSultr3;1b	GO:1902358	sulfate transmembrane transport
miR162	Sulfate transporter	UniProtKB	A7YGI2	PtaSultr3;1b	GO:1902358	sulfate transmembrane transport
miR164	UDP-glucuronic acid decarboxylase 5	UniProtKB	Q9SN95	UXS5	GO:0009744	response to sucrose
miR164	UDP-glucuronic acid decarboxylase 5	UniProtKB	Q9SN95	UXS5	GO:0009749	response to glucose
miR164	UDP-glucuronic acid decarboxylase 5	UniProtKB	Q9SN95	UXS5	GO:0009750	response to fructose
miR164	UDP-glucuronic acid decarboxylase 5	UniProtKB	Q9SN95	UXS5	GO:0033320	UDP-D-xylose biosynthetic process
miR164	UDP-glucuronic acid decarboxylase 5	UniProtKB	Q9SN95	UXS5	GO:0042732	D-xylose metabolic process
miR164	UDP-glucuronic acid decarboxylase 5	UniProtKB	Q9SN95	UXS5	GO:0042732	D-xylose metabolic process
miR165	Hexose transporter 6	UniProtKB	Q4VKB3	HT6	GO:0006810	transport
miR165	Hexose transporter 6	UniProtKB	Q4VKB3	HT6	GO:0006810	transport
miR165	Hexose transporter 6	UniProtKB	Q4VKB3	HT6	GO:0009624	response to nematode
miR165/miR166	Outward-rectifying potassium channel KCO1	UniProtKB	Q9LLM5	-	GO:0006810	transport
miR165/miR166	Outward-rectifying potassium channel KCO1	UniProtKB	Q9LLM5	-	GO:0006811	ion transport
miR165/miR166	Outward-rectifying potassium channel KCO1	UniProtKB	Q9LLM5	-	GO:0071805	potassium ion transmembrane transport
miR166	Cytochrome c oxidase subunit 1	UniProtKB	A1KYA8	COI	GO:0006119	oxidative phosphorylation
miR166	Cytochrome c oxidase subunit 1	UniProtKB	A1KYA8	COI	GO:0009060	aerobic respiration
miR166	Cytochrome c oxidase subunit 1	UniProtKB	A1KYA8	COI	GO:0055114	oxidation-reduction process
miR166	Cytochrome c oxidase subunit 1	UniProtKB	A1KYA8	COI	GO:0055114	oxidation-reduction process
miR166	Cytochrome c oxidase subunit 1	UniProtKB	A1KYA8	COI	GO:0055114	oxidation-reduction process
miR166	Cytochrome c oxidase subunit 1	UniProtKB	A1KYA8	COI	GO:1902600	hydrogen ion transmembrane transport
miR166	Cytochrome c oxidase subunit 1	UniProtKB	A1KYA8	COI	GO:1902600	hydrogen ion transmembrane transport
miR166	NADPH-cytochrome P450 oxydoreductase isoform 2	UniProtKB	Q9AU07	-	GO:0055114	oxidation-reduction process
miR166	NADPH-cytochrome P450 oxydoreductase isoform 2	UniProtKB	Q9AU07	-	GO:0055114	oxidation-reduction process
miR166	60S ribosomal protein L2	UniProtKB	Q9LLS6	-	GO:0006412	translation
miR166	Chloroplast PPF-1	UniProtKB	A7XUJ9	-	GO:0051205	protein insertion into membrane
miR166	Class III HD-Zip protein 4	UniProtKB	Q5D1M3	HB4	GO:0006355	regulation of transcription, DNA-templated
miR166	Parvulin-type peptidyl-prolyl cis/trans isomerase	UniProtKB	A7DX10	pin2	GO:0000413	protein peptidyl-prolyl isomerization
miR166	Parvulin-type peptidyl-prolyl cis/trans isomerase	UniProtKB	A7DX10	pin2	GO:0000413	protein peptidyl-prolyl isomerization
miR166	Parvulin-type peptidyl-prolyl cis/trans isomerase	UniProtKB	A7DX10	pin2	GO:0006457	protein folding
miR166	Cytochrome c oxidase subunit I	UniProtKB	O63228	cox1	GO:0006119	oxidative phosphorylation
miR166	Cytochrome c oxidase subunit I	UniProtKB	O63228	cox1	GO:0006810	transport
miR166	Cytochrome c oxidase subunit I	UniProtKB	O63228	cox1	GO:0009060	aerobic respiration
miR166	Cytochrome c oxidase subunit I	UniProtKB	O63228	cox1	GO:0022900	electron transport chain
miR166	Cytochrome c oxidase subunit I	UniProtKB	O63228	cox1	GO:0055114	oxidation-reduction process
miR166	Cytochrome c oxidase subunit I	UniProtKB	O63228	cox1	GO:0055114	oxidation-reduction process
miR166	Cytochrome c oxidase subunit I	UniProtKB	O63228	cox1	GO:0055114	oxidation-reduction process
miR166	Cytochrome c oxidase subunit I	UniProtKB	O63228	cox1	GO:1902600	hydrogen ion transmembrane transport
miR166	Cytochrome c oxidase subunit I	UniProtKB	O63228	cox1	GO:1902600	hydrogen ion transmembrane transport
miR166	Hexose transporter 6	UniProtKB	Q4VKB3	HT6	GO:0055085	transmembrane transport
miR166	Class III HD-Zip protein 8	UniProtKB	Q5D1L9	HB8	GO:0006355	regulation of transcription, DNA-templated
miR166	Class III HD-Zip protein 8	UniProtKB	Q5D1L9	HB8	GO:0008284	positive regulation of cell proliferation
miR166	Class III HD-Zip protein 8	UniProtKB	Q5D1L9	HB8	GO:0009733	response to auxin
miR166	Class III HD-Zip protein 8	UniProtKB	Q5D1L9	HB8	GO:0010014	meristem initiation
miR166	Class III HD-Zip protein 8	UniProtKB	Q5D1L9	HB8	GO:0010067	procambium histogenesis
miR166	Class III HD-Zip protein 8	UniProtKB	Q5D1L9	HB8	GO:0010072	primary shoot apical meristem specification
miR166	Class III HD-Zip protein 8	UniProtKB	Q5D1L9	HB8	GO:0010089	xylem development
miR166	Class III HD-Zip protein 8	UniProtKB	Q5D1L9	HB8	GO:0045597	positive regulation of cell differentiation
miR166	Class III HD-Zip protein 5	UniProtKB	Q5D1M2	HB5	GO:0006355	regulation of transcription, DNA-templated
miR166	Homeobox leucine-zipper protein	UniProtKB	Q8H962	ZeHB-12	GO:0006355	regulation of transcription, DNA-templated
miR166	Adenylosuccinate synthetase	UniProtKB	Q8LEZ6	PURA	GO:0006164	purine nucleotide biosynthetic process
miR166	Adenylosuccinate synthetase	UniProtKB	Q8LEZ6	PURA	GO:0006164	purine nucleotide biosynthetic process
miR166	Adenylosuccinate synthetase	UniProtKB	Q8LEZ6	PURA	GO:0006164	purine nucleotide biosynthetic process
miR166	Adenylosuccinate synthetase	UniProtKB	Q8LEZ6	PURA	GO:0006167	AMP biosynthetic process
miR166	Adenylosuccinate synthetase	UniProtKB	Q8LEZ6	PURA	GO:0044208	'de novo' AMP biosynthetic process
miR166	Cytochrome c oxidase	UniProtKB	A1KYA8	COI	GO:0006119	oxidative phosphorylation
miR166	Cytochrome c oxidase	UniProtKB	A1KYA8	COI	GO:0009060	aerobic respiration
miR166	Cytochrome c oxidase	UniProtKB	A1KYA8	COI	GO:0055114	oxidation-reduction process
miR166	Cytochrome c oxidase	UniProtKB	A1KYA8	COI	GO:0055114	oxidation-reduction process
miR166	Cytochrome c oxidase	UniProtKB	A1KYA8	COI	GO:0055114	oxidation-reduction process
miR166	Cytochrome c oxidase	UniProtKB	A1KYA8	COI	GO:1902600	hydrogen ion transmembrane transport
miR166	Cytochrome c oxidase	UniProtKB	A1KYA8	COI	GO:1902600	hydrogen ion transmembrane transport
miR166	UTP-glucose glucosyltransferase	UniProtKB	B9HEN8	POPTR_0007s12390g	GO:0008152	metabolic process
MIR167	RNA polymerase II transcription elongation factor SPT5	UniProtKB	A9SZZ9	GTA1501	GO:0006351	transcription, DNA-templated
MIR167	RNA polymerase II transcription elongation factor SPT5	UniProtKB	A9SZZ9	GTA1501	GO:0006357	regulation of transcription from RNA polymerase II promoter
MIR167	RNA polymerase II transcription elongation factor SPT5	UniProtKB	A9SZZ9	GTA1501	GO:0006412	translation
MIR167	RNA polymerase II transcription elongation factor SPT5	UniProtKB	A9SZZ9	GTA1501	GO:0006414	translational elongation
MIR167	RNA polymerase II transcription elongation factor SPT5	UniProtKB	A9SZZ9	GTA1501	GO:0032784	regulation of DNA-templated transcription, elongation
miR168	Glyceraldehyde-3-phosphate dehydrogenase B subunit	UniProtKB	Q38IX0	-	GO:0006006	glucose metabolic process
miR168	Glyceraldehyde-3-phosphate dehydrogenase B subunit	UniProtKB	Q38IX0	-	GO:0055114	oxidation-reduction process
miR168	Glyceraldehyde-3-phosphate dehydrogenase B subunit	UniProtKB	Q38IX0	-	GO:0055114	oxidation-reduction process
miR168	Nucleosome assembly protein 1;15	UniProtKB	Q94K07	NAP1;3	GO:0006281	DNA repair
miR168	Nucleosome assembly protein 1;16	UniProtKB	Q94K07	NAP1;3	GO:0006334	nucleosome assembly
miR168	Nucleosome assembly protein 1;17	UniProtKB	Q94K07	NAP1;3	GO:0009294	DNA mediated transformation
miR168	Nucleosome assembly protein 1;18	UniProtKB	Q94K07	NAP1;3	GO:0016444	somatic cell DNA recombination
miR168	Uncharacterized 29.3 kDa protein	UniProtKB	O10341	ORF92	GO:0006030	chitin metabolic process
miR168	Glycosyl transferase	UniProtKB	A2Q2S3	MtrDRAFT_AC152184g39v2	GO:0006075	(1->3)-beta-D-glucan biosynthetic process
miR168	Chalcone synthase	UniProtKB	A7MAS4	-	GO:0008152	metabolic process
miR168	Chalcone synthase	UniProtKB	A7MAS4	-	GO:0009058	biosynthetic process
miR168	Protein argonaute	UniProtKB	O04379	AGO1	GO:0006306	DNA methylation
miR168	Protein argonaute	UniProtKB	O04379	AGO1	GO:0006342	chromatin silencing
miR168	Protein argonaute	UniProtKB	O04379	AGO1	GO:0006346	methylation-dependent chromatin silencing
miR168	Protein argonaute	UniProtKB	O04379	AGO1	GO:0006351	transcription, DNA-templated
miR168	Protein argonaute	UniProtKB	O04379	AGO1	GO:0006355	regulation of transcription, DNA-templated
miR168	Protein argonaute	UniProtKB	O04379	AGO1	GO:0006417	regulation of translation
miR168	Protein argonaute	UniProtKB	O04379	AGO1	GO:0006952	defense response
miR168	Protein argonaute	UniProtKB	O04379	AGO1	GO:0007062	sister chromatid cohesion
miR168	Protein argonaute	UniProtKB	O04379	AGO1	GO:0007155	cell adhesion
miR168	Protein argonaute	UniProtKB	O04379	AGO1	GO:0007267	cell-cell signaling
miR168	Protein argonaute	UniProtKB	O04379	AGO1	GO:0007275	multicellular organismal development
miR168	Protein argonaute	UniProtKB	O04379	AGO1	GO:0009616	virus induced gene silencing
miR168	Protein argonaute	UniProtKB	O04379	AGO1	GO:0009616	virus induced gene silencing
miR168	Protein argonaute	UniProtKB	O04379	AGO1	GO:0009733	response to auxin
miR168	Protein argonaute	UniProtKB	O04379	AGO1	GO:0009793	embryo development ending in seed dormancy
miR168	Protein argonaute	UniProtKB	O04379	AGO1	GO:0009793	embryo development ending in seed dormancy
miR168	Protein argonaute	UniProtKB	O04379	AGO1	GO:0009850	auxin metabolic process
miR168	Protein argonaute	UniProtKB	O04379	AGO1	GO:0009855	determination of bilateral symmetry
miR168	Protein argonaute	UniProtKB	O04379	AGO1	GO:0009880	embryonic pattern specification
miR168	Protein argonaute	UniProtKB	O04379	AGO1	GO:0009887	organ morphogenesis
miR168	Protein argonaute	UniProtKB	O04379	AGO1	GO:0009926	auxin polar transport
miR168	Protein argonaute	UniProtKB	O04379	AGO1	GO:0009955	adaxial/abaxial pattern specification
miR168	Protein argonaute	UniProtKB	O04379	AGO1	GO:0009965	leaf morphogenesis
miR168	Protein argonaute	UniProtKB	O04379	AGO1	GO:0009965	leaf morphogenesis
miR168	Protein argonaute	UniProtKB	O04379	AGO1	GO:0010014	meristem initiation
miR168	Protein argonaute	UniProtKB	O04379	AGO1	GO:0010050	vegetative phase change
miR168	Protein argonaute	UniProtKB	O04379	AGO1	GO:0010051	xylem and phloem pattern formation
miR168	Protein argonaute	UniProtKB	O04379	AGO1	GO:0010072	primary shoot apical meristem specification
miR168	Protein argonaute	UniProtKB	O04379	AGO1	GO:0010073	meristem maintenance
miR168	Protein argonaute	UniProtKB	O04379	AGO1	GO:0010090	trichome morphogenesis
miR168	Protein argonaute	UniProtKB	O04379	AGO1	GO:0010218	response to far red light
miR168	Protein argonaute	UniProtKB	O04379	AGO1	GO:0010218	response to far red light
miR168	Protein argonaute	UniProtKB	O04379	AGO1	GO:0010228	vegetative to reproductive phase transition of meristem
miR168	Protein argonaute	UniProtKB	O04379	AGO1	GO:0010267	production of ta-siRNAs involved in RNA interference
miR168	Protein argonaute	UniProtKB	O04379	AGO1	GO:0010305	leaf vascular tissue pattern formation
miR168	Protein argonaute	UniProtKB	O04379	AGO1	GO:0010431	seed maturation
miR168	Protein argonaute	UniProtKB	O04379	AGO1	GO:0010589	leaf proximal/distal pattern formation
miR168	Protein argonaute	UniProtKB	O04379	AGO1	GO:0016032	viral process
miR168	Protein argonaute	UniProtKB	O04379	AGO1	GO:0016246	RNA interference
miR168	Protein argonaute	UniProtKB	O04379	AGO1	GO:0016246	RNA interference
miR168	Protein argonaute	UniProtKB	O04379	AGO1	GO:0016441	posttranscriptional gene silencing
miR168	Protein argonaute	UniProtKB	O04379	AGO1	GO:0016569	covalent chromatin modification
miR168	Protein argonaute	UniProtKB	O04379	AGO1	GO:0031047	gene silencing by RNA
miR168	Protein argonaute	UniProtKB	O04379	AGO1	GO:0031047	gene silencing by RNA
miR168	Protein argonaute	UniProtKB	O04379	AGO1	GO:0035195	gene silencing by miRNA
miR168	Protein argonaute	UniProtKB	O04379	AGO1	GO:0035195	gene silencing by miRNA
miR168	Protein argonaute	UniProtKB	O04379	AGO1	GO:0035195	gene silencing by miRNA
miR168	Protein argonaute	UniProtKB	O04379	AGO1	GO:0035196	production of miRNAs involved in gene silencing by miRNA
miR168	Protein argonaute	UniProtKB	O04379	AGO1	GO:0045010	actin nucleation
miR168	Protein argonaute	UniProtKB	O04379	AGO1	GO:0045087	innate immune response
miR168	Protein argonaute	UniProtKB	O04379	AGO1	GO:0045595	regulation of cell differentiation
miR168	Protein argonaute	UniProtKB	O04379	AGO1	GO:0048439	flower morphogenesis
miR168	Protein argonaute	UniProtKB	O04379	AGO1	GO:0048519	negative regulation of biological process
miR168	Protein argonaute	UniProtKB	O04379	AGO1	GO:0048765	root hair cell differentiation
miR168	Protein argonaute	UniProtKB	O04379	AGO1	GO:0048830	adventitious root development
miR168	Protein argonaute	UniProtKB	O04379	AGO1	GO:0048864	stem cell development
miR168	Protein argonaute	UniProtKB	O04379	AGO1	GO:0051301	cell division
miR168	Protein argonaute	UniProtKB	O04379	AGO1	GO:0071555	cell wall organization
miR168	Protein argonaute	UniProtKB	O04379	AGO1	GO:0090502	RNA phosphodiester bond hydrolysis, endonucleolytic
miR168	S-adenosylmethionine synthetase	UniProtKB	Q045L8	metK	GO:0006556	S-adenosylmethionine biosynthetic process
miR168	S-adenosylmethionine synthetase	UniProtKB	Q045L8	metK	GO:0006556	S-adenosylmethionine biosynthetic process
miR168	S-adenosylmethionine synthetase	UniProtKB	Q045L8	metK	GO:0006730	one-carbon metabolic process
miR168	S-adenosylmethionine synthetase	UniProtKB	Q045L8	metK	GO:0006730	one-carbon metabolic process
miR169	Transcription-repair-coupling factor	UniProtKB	A3U445	mfd	GO:0000716	transcription-coupled nucleotide-excision repair, DNA damage recognition
miR169	Transcription-repair-coupling factor	UniProtKB	A3U445	mfd	GO:0006281	DNA repair
miR169	Transcription-repair-coupling factor	UniProtKB	A3U445	mfd	GO:0006281	DNA repair
miR169	Transcription-repair-coupling factor	UniProtKB	A3U445	mfd	GO:0006355	regulation of transcription, DNA-templated
miR169	Transcription-repair-coupling factor	UniProtKB	A3U445	mfd	GO:0006974	cellular response to DNA damage stimulus
miR169	CCAAT-binding transcription factor	UniProtKB	A4ZVU9	HAP2.1	GO:0006355	regulation of transcription, DNA-templated
miR169	CCAAT-binding factor B subunit homolog	UniProtKB	Q42471	CBF-B	GO:0006355	regulation of transcription, DNA-templated
miR169	CCAAT-binding transcription factor	UniProtKB	A4ZVU9	HAP2.1	GO:0006355	regulation of transcription, DNA-templated
miR169	CCAAT-binding transcription factor	UniProtKB	A4ZVU9	HAP2.1	GO:0009567	double fertilization forming a zygote and endosperm
miR169	Nuclear transcription factor Y subunit A-8	UniProtKB	Q9LNP6	NFYA8	GO:0006351	transcription, DNA-templated
miR169	Nuclear transcription factor Y subunit A-8	UniProtKB	Q9LNP6	NFYA8	GO:0006355	regulation of transcription, DNA-templated
miR169	Nuclear transcription factor Y subunit A-8	UniProtKB	Q9LNP6	NFYA8	GO:0006355	regulation of transcription, DNA-templated
miR170/miR171	Hairy meristem	UniProtKB	Q8LL10	HAM	GO:0006351	transcription, DNA-templated
miR170/miR171	Hairy meristem	UniProtKB	Q8LL10	HAM	GO:0006355	regulation of transcription, DNA-templated
miR170/miR171	Phytochrome A specific signal transduction component PAT3	UniProtKB	Q8S4Q6	PAT3	GO:0009639	response to red or far red light
miR170/miR171	Phytochrome A specific signal transduction component PAT3	UniProtKB	Q8S4Q6	PAT3	GO:0009640	photomorphogenesis
miR170/miR171	Phytochrome A specific signal transduction component PAT3	UniProtKB	Q8S4Q6	PAT3	GO:0010218	response to far red light
miR170/miR171	Phytochrome A specific signal transduction component PAT3	UniProtKB	Q8S4Q6	PAT3	GO:0045893	positive regulation of transcription, DNA-templated
miR170/miR171	Phytochrome A specific signal transduction component PAT3	UniProtKB	Q8S4Q6	PAT3	GO:0051457	maintenance of protein location in nucleus
miR171	tRNA wybutosine­synthesizing protein 2/3/4	UniProtKB	Q8W4K1	At4g04670	GO:0006310	DNA recombination
miR171	tRNA wybutosine­synthesizing protein 2/3/4	UniProtKB	Q8W4K1	At4g04670	GO:0006869	lipid transport
miR171	tRNA wybutosine­synthesizing protein 2/3/4	UniProtKB	Q8W4K1	At4g04670	GO:0007126	meiotic nuclear division
miR171	tRNA wybutosine­synthesizing protein 2/3/4	UniProtKB	Q8W4K1	At4g04670	GO:0008033	tRNA processing
miR171	tRNA wybutosine­synthesizing protein 2/3/4	UniProtKB	Q8W4K1	At4g04670	GO:0008152	metabolic process
miR171	tRNA wybutosine­synthesizing protein 2/3/4	UniProtKB	Q8W4K1	At4g04670	GO:0010332	response to gamma radiation
miR171	tRNA wybutosine­synthesizing protein 2/3/4	UniProtKB	Q8W4K1	At4g04670	GO:0031591	wybutosine biosynthetic process
miR171	tRNA wybutosine­synthesizing protein 2/3/4	UniProtKB	Q8W4K1	At4g04670	GO:0032204	regulation of telomere maintenance
miR171	tRNA wybutosine­synthesizing protein 2/3/4	UniProtKB	Q8W4K1	At4g04670	GO:0032259	methylation
miR171	tRNA wybutosine­synthesizing protein 2/3/4	UniProtKB	Q8W4K1	At4g04670	GO:0043247	telomere maintenance in response to DNA damage
miR171	RIB40 genomic DNA, SC020	UniProtKB	Q2U451	AO090020000492	GO:0008152	metabolic process
miR171	Ribosomal protein small subunit 28	UniProtKB	Q8LK53	SRPS28	GO:0006412	translation
miR2118	Sterol desaturase	UniProtKB	Q2HW64	MtrDRAFT_AC147961g28v2	GO:0006633	fatty acid biosynthetic process
miR2118	Sterol desaturase	UniProtKB	Q2HW64	MtrDRAFT_AC147961g28v2	GO:0055114	oxidation-reduction process
miR2275	ATP-dependent Clp protease ATP-binding subunit clpA homolog CD4B, chloroplast precursor	UniProtKB	P31542	CD4B	GO:0019538	protein metabolic process
miR2275	Serine/threonine protein kinase	UniProtKB	Q0PL87	-	GO:0006468	protein phosphorylation
miR2275	Serine/threonine protein kinase	UniProtKB	Q0PL87	-	GO:0016310	phosphorylation
miR2275	Elongation factor 1	UniProtKB	Q1SL16	MTR_2g005570	GO:0006412	translation
miR2275	Elongation factor 1	UniProtKB	Q1SL16	MTR_2g005570	GO:0006414	translational elongation
miR2275	Elongation factor 1	UniProtKB	Q1SL16	MTR_2g005570	GO:0006414	translational elongation
miR2275	Elongation factor 1	UniProtKB	Q1SL16	MTR_2g005570	GO:0010043	response to zinc ion
miR2275	Elongation factor 1	UniProtKB	Q1SL16	MTR_2g005570	GO:0046686	response to cadmium ion
miR2275	Glycolipid transfer protein-like	UniProtKB	Q6K1Q5	OSJNOa283G08.2	GO:0046836	glycolipid transport
miR319	Dof zinc finger protein	UniProtKB	Q8LAP8	DOF4.6	GO:0006351	transcription, DNA-templated
miR319	Dof zinc finger protein	UniProtKB	Q8LAP8	DOF4.6	GO:0006355	regulation of transcription, DNA-templated
miR319	Dof zinc finger protein	UniProtKB	Q8LAP8	DOF4.6	GO:0006355	regulation of transcription, DNA-templated
miR319	Dof zinc finger protein	UniProtKB	Q8LAP8	DOF4.6	GO:0006355	regulation of transcription, DNA-templated
miR319	Lanceolate	UniProtKB	A2I5C7	Solyc07g062680.1	GO:0009733	response to auxin
miR319	Lanceolate	UniProtKB	A2I5C7	Solyc07g062680.1	GO:0009965	leaf morphogenesis
miR319	Lanceolate	UniProtKB	A2I5C7	Solyc07g062680.1	GO:0030154	cell differentiation
miR319	Lanceolate	UniProtKB	A2I5C7	Solyc07g062680.1	GO:0045962	positive regulation of development, heterochronic
miR319	Profilin­1	UniProtKB	O82572	PRO1	GO:0030036	actin cytoskeleton organization
miR390	Bark storage protein A	UniProtKB	Q07469	BSPA	GO:0009116	nucleoside metabolic process
miR390	NADH­ubiquinone oxidoreductase chain 1	UniProtKB	Q9T6M0	ND1	GO:0055114	oxidation-reduction process
miR390	NADH­ubiquinone oxidoreductase chain 1	UniProtKB	Q9T6M0	ND1	GO:0055114	oxidation-reduction process
miR390	Synaptotagmin II	UniProtKB	Q9JM89	syt II	GO:0006810	transport
miR393	Protein TRANSPORT INHIBITOR RESPONSE 1	UniProtKB	Q570C0	TIR1	GO:0002237	response to molecule of bacterial origin
miR393	Protein TRANSPORT INHIBITOR RESPONSE 1	UniProtKB	Q570C0	TIR1	GO:0002237	response to molecule of bacterial origin
miR393	Protein TRANSPORT INHIBITOR RESPONSE 1	UniProtKB	Q570C0	TIR1	GO:0006511	ubiquitin-dependent protein catabolic process
miR393	Protein TRANSPORT INHIBITOR RESPONSE 1	UniProtKB	Q570C0	TIR1	GO:0006952	defense response
miR393	Protein TRANSPORT INHIBITOR RESPONSE 1	UniProtKB	Q570C0	TIR1	GO:0007049	cell cycle
miR393	Protein TRANSPORT INHIBITOR RESPONSE 1	UniProtKB	Q570C0	TIR1	GO:0007165	signal transduction
miR393	Protein TRANSPORT INHIBITOR RESPONSE 1	UniProtKB	Q570C0	TIR1	GO:0007275	multicellular organismal development
miR393	Protein TRANSPORT INHIBITOR RESPONSE 1	UniProtKB	Q570C0	TIR1	GO:0009733	response to auxin
miR393	Protein TRANSPORT INHIBITOR RESPONSE 1	UniProtKB	Q570C0	TIR1	GO:0009734	auxin-activated signaling pathway
miR393	Protein TRANSPORT INHIBITOR RESPONSE 1	UniProtKB	Q570C0	TIR1	GO:0009734	auxin-activated signaling pathway
miR393	Protein TRANSPORT INHIBITOR RESPONSE 1	UniProtKB	Q570C0	TIR1	GO:0009873	ethylene-activated signaling pathway
miR393	Protein TRANSPORT INHIBITOR RESPONSE 1	UniProtKB	Q570C0	TIR1	GO:0010103	stomatal complex morphogenesis
miR393	Protein TRANSPORT INHIBITOR RESPONSE 1	UniProtKB	Q570C0	TIR1	GO:0010152	pollen maturation
miR393	Protein TRANSPORT INHIBITOR RESPONSE 1	UniProtKB	Q570C0	TIR1	GO:0010311	lateral root formation
miR393	Protein TRANSPORT INHIBITOR RESPONSE 1	UniProtKB	Q570C0	TIR1	GO:0016036	cellular response to phosphate starvation
miR393	Protein TRANSPORT INHIBITOR RESPONSE 1	UniProtKB	Q570C0	TIR1	GO:0016567	protein ubiquitination
miR393	Protein TRANSPORT INHIBITOR RESPONSE 1	UniProtKB	Q570C0	TIR1	GO:0042752	regulation of circadian rhythm
miR393	Protein TRANSPORT INHIBITOR RESPONSE 1	UniProtKB	Q570C0	TIR1	GO:0048443	stamen development
miR393	Protein TRANSPORT INHIBITOR RESPONSE 1	UniProtKB	Q570C0	TIR1	GO:0048443	stamen development
miR393	3-dehydroquinate dehydratase/shikimate 5-dehydrogenase	UniProtKB	A7XEE1	0	GO:0019632	shikimate metabolic process
miR393	3-dehydroquinate dehydratase/shikimate 5-dehydrogenase	UniProtKB	A7XEE1	0	GO:0055114	oxidation-reduction process
miR393	3-dehydroquinate dehydratase/shikimate 5-dehydrogenase	UniProtKB	A7XEE1	0	GO:0055114	oxidation-reduction process
miR393	Auxin-responsive factor TIR1-like protein	UniProtKB	Q0Z845	TIR1	GO:0009734	auxin-activated signaling pathway
miR393	Transport inhibitor response 1	UniProtKB	A4KA30	TIR1	GO:0009734	auxin-activated signaling pathway
miR393	Auxin-responsive factor TIR1-like protein	UniProtKB	Q0Z845	TIR1	GO:0009734	auxin-activated signaling pathway
miR393	Auxin-responsive factor TIR1-like protein	UniProtKB	Q570C0	TIR1	GO:0002237	response to molecule of bacterial origin
miR393	Auxin-responsive factor TIR1-like protein	UniProtKB	Q570C0	TIR1	GO:0002237	response to molecule of bacterial origin
miR393	Auxin-responsive factor TIR1-like protein	UniProtKB	Q570C0	TIR1	GO:0006511	ubiquitin-dependent protein catabolic process
miR393	Auxin-responsive factor TIR1-like protein	UniProtKB	Q570C0	TIR1	GO:0006952	defense response
miR393	Auxin-responsive factor TIR1-like protein	UniProtKB	Q570C0	TIR1	GO:0007049	cell cycle
miR393	Auxin-responsive factor TIR1-like protein	UniProtKB	Q570C0	TIR1	GO:0007165	signal transduction
miR393	Auxin-responsive factor TIR1-like protein	UniProtKB	Q570C0	TIR1	GO:0007275	multicellular organismal development
miR393	Auxin-responsive factor TIR1-like protein	UniProtKB	Q570C0	TIR1	GO:0009733	response to auxin
miR393	Auxin-responsive factor TIR1-like protein	UniProtKB	Q570C0	TIR1	GO:0009734	auxin-activated signaling pathway
miR393	Auxin-responsive factor TIR1-like protein	UniProtKB	Q570C0	TIR1	GO:0009734	auxin-activated signaling pathway
miR393	Auxin-responsive factor TIR1-like protein	UniProtKB	Q570C0	TIR1	GO:0009873	ethylene-activated signaling pathway
miR393	Auxin-responsive factor TIR1-like protein	UniProtKB	Q570C0	TIR1	GO:0010103	stomatal complex morphogenesis
miR393	Auxin-responsive factor TIR1-like protein	UniProtKB	Q570C0	TIR1	GO:0010152	pollen maturation
miR393	Auxin-responsive factor TIR1-like protein	UniProtKB	Q570C0	TIR1	GO:0010311	lateral root formation
miR393	Auxin-responsive factor TIR1-like protein	UniProtKB	Q570C0	TIR1	GO:0016036	cellular response to phosphate starvation
miR393	Auxin-responsive factor TIR1-like protein	UniProtKB	Q570C0	TIR1	GO:0016567	protein ubiquitination
miR393	Auxin-responsive factor TIR1-like protein	UniProtKB	Q570C0	TIR1	GO:0042752	regulation of circadian rhythm
miR393	Auxin-responsive factor TIR1-like protein	UniProtKB	Q570C0	TIR1	GO:0048443	stamen development
miR393	Auxin-responsive factor TIR1-like protein	UniProtKB	Q570C0	TIR1	GO:0048443	stamen development
miR393	KAP-2	UniProtKB	Q8S562	KAP-2	GO:0000723	telomere maintenance
miR393	KAP-2	UniProtKB	Q8S562	KAP-2	GO:0006303	double-strand break repair via nonhomologous end joining
miR393	KAP-2	UniProtKB	Q8S562	KAP-2	GO:0006310	DNA recombination
miR393	KAP-2	UniProtKB	Q8S562	KAP-2	GO:0032508	DNA duplex unwinding
miR395	ATP-sulfurylase	UniProtKB	Q1W2K0	0	GO:0000103	sulfate assimilation
miR395	Sulfate adenylyltransferase	UniProtKB	Q43183	met3-2	GO:0000103	sulfate assimilation
miR396	2,3-bisphosphoglycerate-independent phosphoglycerate mutase	UniProtKB	P35493	0	GO:0006007	glucose catabolic process
miR396	2,3-bisphosphoglycerate-independent phosphoglycerate mutase	UniProtKB	P35493	0	GO:0006096	glycolytic process
miR396	2,3-bisphosphoglycerate-independent phosphoglycerate mutase	UniProtKB	P35493	0	GO:0006096	glycolytic process
miR396	2,3-bisphosphoglycerate-independent phosphoglycerate mutase	UniProtKB	P35493	0	GO:0008152	metabolic process
miR396	40S ribosomal protein S18	UniProtKB	P34788	RPS18A	GO:0001510	RNA methylation
miR396	40S ribosomal protein S18	UniProtKB	P34788	RPS18A	GO:0006412	translation
miR396	40S ribosomal protein S18	UniProtKB	P34788	RPS18A	GO:0006413	translational initiation
miR396	40S ribosomal protein S18	UniProtKB	P34788	RPS18A	GO:0042254	ribosome biogenesis
miR396	ACC oxidase 2	UniProtKB	A5I8L8	aco2	GO:0055114	oxidation-reduction process
miR396	ACC oxidase 2	UniProtKB	A5I8L8	aco2	GO:0055114	oxidation-reduction process
miR396	CBL-interacting protein kinase	UniProtKB	A5YAI9	CIPK1	GO:0006468	protein phosphorylation
miR396	CBL-interacting protein kinase	UniProtKB	A5YAI9	CIPK1	GO:0007165	signal transduction
miR396	CBL-interacting protein kinase	UniProtKB	A5YAI9	CIPK1	GO:0016310	phosphorylation
miR396	CBL-interacting protein kinase 6	UniProtKB	A0MNL4	CIPK6	GO:0006468	protein phosphorylation
miR396	CBL-interacting protein kinase 6	UniProtKB	A0MNL4	CIPK6	GO:0007165	signal transduction
miR396	CBL-interacting protein kinase 6	UniProtKB	A0MNL4	CIPK6	GO:0016310	phosphorylation
miR396	Chaperone protein dnaJ 13	UniProtKB	Q39079	ATJ13	GO:0010228	vegetative to reproductive phase transition of meristem
miR396	Chaperone protein dnaJ 13	UniProtKB	Q39079	ATJ13	GO:0055122	response to very low light intensity stimulus
miR396	Chaperone protein dnaJ 13	UniProtKB	Q39079	ATJ13	GO:0009644	response to high light intensity
miR396	Dihydroflavonol 4-reductase	UniProtKB	P93799	dfr1	GO:0009718	anthocyanin-containing compound biosynthetic process
miR396	Dihydroflavonol 4-reductase	UniProtKB	P93799	dfr1	GO:0009744	response to sucrose
miR396	Dihydroflavonol 4-reductase	UniProtKB	P93799	dfr1	GO:0009813	flavonoid biosynthetic process
miR396	Dihydroflavonol 4-reductase	UniProtKB	P93799	dfr1	GO:0010224	response to UV-B
miR396	Dihydroflavonol 4-reductase	UniProtKB	P93799	dfr1	GO:0044237	cellular metabolic process
miR396	Dihydroflavonol 4-reductase	UniProtKB	P93799	dfr1	GO:0055114	oxidation-reduction process
miR396	Dihydroflavonol 4-reductase	UniProtKB	P93799	dfr1	GO:0055114	oxidation-reduction process
miR396	Phosphomethylpyrimidine kinase precursor	UniProtKB	A6WVL2	Oant_0285	GO:0009228	thiamine biosynthetic process
miR396	Phosphomethylpyrimidine kinase precursor	UniProtKB	A6WVL2	Oant_0285	GO:0016310	phosphorylation
miR396	Predicted protein	UniProtKB	A9SS45	PHYPADRAFT_187813	GO:0006351	transcription, DNA-templated
miR396	Pyrroline-5-carboxylate reductase	UniProtKB	Q1IRM0	Acid345_1478	GO:0006561	proline biosynthetic process
miR396	Pyrroline-5-carboxylate reductase	UniProtKB	Q1IRM0	Acid345_1478	GO:0006561	proline biosynthetic process
miR396	Pyrroline-5-carboxylate reductase	UniProtKB	Q1IRM0	Acid345_1478	GO:0008652	cellular amino acid biosynthetic process
miR396	Pyrroline-5-carboxylate reductase	UniProtKB	Q1IRM0	Acid345_1478	GO:0055114	oxidation-reduction process
miR396	Pyrroline-5-carboxylate reductase	UniProtKB	Q1IRM0	Acid345_1478	GO:0055114	oxidation-reduction process
miR396	Pyrroline-5-carboxylate reductase	UniProtKB	Q1IRM0	Acid345_1478	GO:0055129	L-proline biosynthetic process
miR396	Heat shock protein 18	UniProtKB	P19037	HSP18.1	GO:0006457	protein folding
miR396	Heat shock protein 18	UniProtKB	P19037	HSP18.1	GO:0006950	response to stress
miR396	Heat shock protein 18	UniProtKB	P19037	HSP18.1	GO:0009408	response to heat
miR396	Heat shock protein 18	UniProtKB	P19037	HSP18.1	GO:0009408	response to heat
miR396	Heat shock protein 18	UniProtKB	P19037	HSP18.1	GO:0009644	response to high light intensity
miR396	Heat shock protein 18	UniProtKB	P19037	HSP18.1	GO:0009644	response to high light intensity
miR396	Heat shock protein 18	UniProtKB	P19037	HSP18.1	GO:0010286	heat acclimation
miR396	Heat shock protein 18	UniProtKB	P19037	HSP18.1	GO:0042542	response to hydrogen peroxide
miR396	Heat shock protein 18	UniProtKB	P19037	HSP18.1	GO:0042542	response to hydrogen peroxide
miR396	Pectinesterase-1 precursor	UniProtKB	P14280	PME1.9	GO:0009835	fruit ripening
miR396	Pectinesterase-1 precursor	UniProtKB	P14280	PME1.9	GO:0042545	cell wall modification
miR396	Pectinesterase-1 precursor	UniProtKB	P14280	PME1.9	GO:0043086	negative regulation of catalytic activity
miR396	Pectinesterase-1 precursor	UniProtKB	P14280	PME1.9	GO:0045490	pectin catabolic process
miR397	Diphenol oxidase laccase	UniProtKB	Q8L4Y3	-	GO:0046274	lignin catabolic process
miR397	Diphenol oxidase laccase	UniProtKB	Q8L4Y3	-	GO:0046274	lignin catabolic process
miR397	Diphenol oxidase laccase	UniProtKB	Q8L4Y3	-	GO:0055114	oxidation-reduction process
miR397	Diphenol oxidase laccase	UniProtKB	Q8L4Y3	-	GO:0055114	oxidation-reduction process
miR399	Phosphate transporter	UniProtKB	Q1T6Z6	LjPT2	GO:0006817	phosphate ion transport
miR399	Phosphate transporter	UniProtKB	Q1T6Z6	LjPT2	GO:0055085	transmembrane transport
miR399	Ribosomal protein	UniProtKB	Q947H2	PETRP	GO:0006412	translation
miR399	Genomic DNA, chromosome 5, TAC clone:K2A18	UniProtKB	Q9FKW5	ARO2	GO:0008150	biological_process
miR408	Farnesyl diphosphate synthase	UniProtKB	Q8L7F4	FDP	GO:0008299	isoprenoid biosynthetic process
miR408	PT1	UniProtKB	A0T3D2	PT1	GO:0006817	phosphate ion transport
miR408	PT1	UniProtKB	A0T3D2	PT1	GO:0055085	transmembrane transport
miR408	Blue copper protein precursor	UniProtKB	Q41001	-	GO:0055114	oxidation-reduction process
miR408	Ribosomal protein L3B	UniProtKB	Q6TKQ9	RPL3B	GO:0006412	translation
miR408	Probable WRKY transcription factor 71	UniProtKB	Q93WV4	WRKY71	GO:0006351	transcription, DNA-templated
miR408	Probable WRKY transcription factor 71	UniProtKB	Q93WV4	WRKY71	GO:0006355	regulation of transcription, DNA-templated
miR408	Probable WRKY transcription factor 71	UniProtKB	Q93WV4	WRKY71	GO:0006355	regulation of transcription, DNA-templated
miR482	Peroxin 13	UniProtKB	A4GFM5	PEX13	GO:0016560	protein import into peroxisome matrix, docking
miR482	Beta-galactosidase precursor (Lactase) (Acid beta- galactosidase) (Exo-(1-->4)-beta-D-galactanase)	UniProtKB	P48981	-	GO:0005975	carbohydrate metabolic process
miR482	Beta-galactosidase precursor (Lactase) (Acid beta- galactosidase) (Exo-(1-->4)-beta-D-galactanase)	UniProtKB	P48981	-	GO:0008152	metabolic process
miR482	tRNA-splicing endonuclease subunit Sen54	UniProtKB	Q7Z6J9	TSEN54	GO:0006388	tRNA splicing, via endonucleolytic cleavage and ligation
miR482	tRNA-splicing endonuclease subunit Sen54	UniProtKB	Q7Z6J9	TSEN54	GO:0006397	mRNA processing
miR482	tRNA-splicing endonuclease subunit Sen54	UniProtKB	Q7Z6J9	TSEN54	GO:0008033	tRNA processing
miR530	Arabidopsis thaliana genomic DNA, chromosome 5, TAC clone:K9D7	UniProtKB	Q9FIX7	TZP	GO:0006352	DNA-templated transcription, initiation
miR530	Arabidopsis thaliana genomic DNA, chromosome 5, TAC clone:K9D7	UniProtKB	Q9FIX7	TZP	GO:0006355	regulation of transcription, DNA-templated
miR530	Arabidopsis thaliana genomic DNA, chromosome 5, TAC clone:K9D7	UniProtKB	Q9FIX7	TZP	GO:0016570	histone modification
miR530	Arabidopsis thaliana genomic DNA, chromosome 5, TAC clone:K9D7	UniProtKB	Q9FIX7	TZP	GO:0040007	growth
miR6445	Chlorophyll a/b-binding protein precursor	UniProtKB	Q04918	Lhcb3*1	GO:0009765	photosynthesis, light harvesting
miR6445	Chlorophyll a/b-binding protein precursor	UniProtKB	Q04918	Lhcb3*1	GO:0015979	photosynthesis
miR6445	Chlorophyll a/b-binding protein precursor	UniProtKB	Q04918	Lhcb3*1	GO:0018298	protein-chromophore linkage
