# Supplementary material for: Unveiling the Micronome of Cassava (Manihot esculenta Crantz)
Source: PLoS One. 2016 Jan 22;11(1):e0147251. doi: 10.1371/journal.pone.0147251 (PMC4723133; doi:10.1371/journal.pone.0147251)
Supplement: S8 Table — (XLSX) [file pone.0147251.s008.xlsx]

## Sheet: Sheet1
S8 Table GO characterisation of the identified targets for the novel miRNAs in terms of Biological process, Cellular components and Molecular function
miRNA	Target	DB	ID	Symbol	GO ID	GO Name	Aspect
Cellular component
mes-4	50S ribosomal protein L21, chloroplastic	UniProtKB	P51412	RPL21	GO:0005622	intracellular	Component
mes-4	50S ribosomal protein L21, chloroplastic	UniProtKB	P51412	RPL21	GO:0005634	nucleus	Component
mes-4	50S ribosomal protein L21, chloroplastic	UniProtKB	P51412	RPL21	GO:0005840	ribosome	Component
mes-4	50S ribosomal protein L21, chloroplastic	UniProtKB	P51412	RPL21	GO:0005840	ribosome	Component
mes-4	50S ribosomal protein L21, chloroplastic	UniProtKB	P51412	RPL21	GO:0009507	chloroplast	Component
mes-4	50S ribosomal protein L21, chloroplastic	UniProtKB	P51412	RPL21	GO:0009507	chloroplast	Component
mes-4	50S ribosomal protein L21, chloroplastic	UniProtKB	P51412	RPL21	GO:0009507	chloroplast	Component
mes-4	50S ribosomal protein L21, chloroplastic	UniProtKB	P51412	RPL21	GO:0009507	chloroplast	Component
mes-4	50S ribosomal protein L21, chloroplastic	UniProtKB	P51412	RPL21	GO:0009507	chloroplast	Component
mes-4	50S ribosomal protein L21, chloroplastic	UniProtKB	P51412	RPL21	GO:0009536	plastid	Component
mes-4	50S ribosomal protein L21, chloroplastic	UniProtKB	P51412	RPL21	GO:0009570	chloroplast stroma	Component
mes-4	50S ribosomal protein L21, chloroplastic	UniProtKB	P51412	RPL21	GO:0009570	chloroplast stroma	Component
mes-4	50S ribosomal protein L21, chloroplastic	UniProtKB	P51412	RPL21	GO:0009570	chloroplast stroma	Component
mes-4	50S ribosomal protein L21, chloroplastic	UniProtKB	P51412	RPL21	GO:0009941	chloroplast envelope	Component
mes-4	50S ribosomal protein L21, chloroplastic	UniProtKB	P51412	RPL21	GO:0009941	chloroplast envelope	Component
mes-4	50S ribosomal protein L21, chloroplastic	UniProtKB	P51412	RPL21	GO:0030529	ribonucleoprotein complex	Component
mes-6	Serine/threonine-protein phosphatase 5	UniProtKB	Q84K11	PP5	GO:0005634	nucleus	Component
mes-6	Serine/threonine-protein phosphatase 5	UniProtKB	Q84K11	PP5	GO:0005634	nucleus	Component
mes-6	Serine/threonine-protein phosphatase 5	UniProtKB	Q84K11	PP5	GO:0005654	nucleoplasm	Component
mes-6	Serine/threonine-protein phosphatase 5	UniProtKB	Q84K11	PP5	GO:0005737	cytoplasm	Component
mes-6	Serine/threonine-protein phosphatase 5	UniProtKB	Q84K11	PP5	GO:0005737	cytoplasm	Component
mes-6	Serine/threonine-protein phosphatase 5	UniProtKB	Q84K11	PP5	GO:0005737	cytoplasm	Component
mes-6	Serine/threonine-protein phosphatase 5	UniProtKB	Q84K11	PP5	GO:0005783	endoplasmic reticulum	Component
mes-6	Serine/threonine-protein phosphatase 5	UniProtKB	Q84K11	PP5	GO:0005789	endoplasmic reticulum membrane	Component
mes-6	Serine/threonine-protein phosphatase 5	UniProtKB	Q84K11	PP5	GO:0016020	membrane	Component
mes-6	Serine/threonine-protein phosphatase 5	UniProtKB	Q84K11	PP5	GO:0016021	integral component of membrane	Component
mes-6	Serine/threonine-protein phosphatase 5	UniProtKB	Q84K11	PP5	GO:0016607	nuclear speck	Component
mes-6	Serine/threonine-protein phosphatase 5	UniProtKB	Q84K11	PP5	GO:0031965	nuclear membrane	Component
mes-12	Membrane protein	UniProtKB	A4TMT2	YPDSF_2219	GO:0016021	integral component of membrane	Component
mes-14	Cellulose synthase	UniProtKB	Q6J8W8	CesA4	GO:0005886	plasma membrane	Component
mes-14	Cellulose synthase	UniProtKB	Q6J8W8	CesA4	GO:0005886	plasma membrane	Component
mes-14	Cellulose synthase	UniProtKB	Q6J8W8	CesA4	GO:0016020	membrane	Component
mes-14	Cellulose synthase	UniProtKB	Q6J8W8	CesA4	GO:0016020	membrane	Component
mes-14	Cellulose synthase	UniProtKB	Q6J8W8	CesA4	GO:0016021	integral component of membrane	Component
mes-18	60S ribosomal protein L22-2	UniProtKB	Q9M9W1	RPL22B	GO:0005622	intracellular	Component
mes-18	60S ribosomal protein L22-2	UniProtKB	Q9M9W1	RPL22B	GO:0005730	nucleolus	Component
mes-18	60S ribosomal protein L22-2	UniProtKB	Q9M9W1	RPL22B	GO:0005829	cytosol	Component
mes-18	60S ribosomal protein L22-2	UniProtKB	Q9M9W1	RPL22B	GO:0005840	ribosome	Component
mes-18	60S ribosomal protein L22-2	UniProtKB	Q9M9W1	RPL22B	GO:0005840	ribosome	Component
mes-18	60S ribosomal protein L22-2	UniProtKB	Q9M9W1	RPL22B	GO:0005886	plasma membrane	Component
mes-18	60S ribosomal protein L22-2	UniProtKB	Q9M9W1	RPL22B	GO:0009506	plasmodesma	Component
mes-18	60S ribosomal protein L22-2	UniProtKB	Q9M9W1	RPL22B	GO:0022625	cytosolic large ribosomal subunit	Component
mes-18	60S ribosomal protein L22-2	UniProtKB	Q9M9W1	RPL22B	GO:0022626	cytosolic ribosome	Component
mes-18	60S ribosomal protein L22-2	UniProtKB	Q9M9W1	RPL22B	GO:0022626	cytosolic ribosome	Component
mes-18	60S ribosomal protein L22-2	UniProtKB	Q9M9W1	RPL22B	GO:0030529	ribonucleoprotein complex	Component
mes-24	Somatic embryogenesis receptor kinase 1	UniProtKB	Q6BE26	SERK	GO:0016020	membrane	Component
mes-24	Somatic embryogenesis receptor kinase 1	UniProtKB	Q6BE26	SERK	GO:0016021	integral component of membrane	Component
mes-24	WD-repeat protein-like protein	UniProtKB	Q9S7I8	CDC20-2	GO:0005634	nucleus	Component
mes-24	WD-repeat protein-like protein	UniProtKB	Q9S7I8	CDC20-2	GO:0005634	nucleus	Component
mes-24	WD-repeat protein-like protein	UniProtKB	Q9S7I8	CDC20-2	GO:0005634	nucleus	Component
mes-24	WD-repeat protein-like protein	UniProtKB	Q9S7I8	CDC20-2	GO:0033597	mitotic checkpoint complex	Component
mes-28	Phosphatidylglycerol specific phospholipase C	UniProtKB	Q8H965	NPC6	GO:0005576	extracellular region	Component
mes-28	Phosphatidylglycerol specific phospholipase C	UniProtKB	Q8H965	NPC6	GO:0005576	extracellular region	Component
Molecular Function
mes-1	Farnesyl diphosphate synthase	UniProtKB	Q8L7F4	FDP	GO:0016740	transferase activity	Function
mes-4	50S ribosomal protein L21, chloroplastic	UniProtKB	P51412	RPL21	GO:0003723	RNA binding	Function
mes-4	50S ribosomal protein L21, chloroplastic	UniProtKB	P51412	RPL21	GO:0003723	RNA binding	Function
mes-4	50S ribosomal protein L21, chloroplastic	UniProtKB	P51412	RPL21	GO:0003735	structural constituent of ribosome	Function
mes-4	50S ribosomal protein L21, chloroplastic	UniProtKB	P51412	RPL21	GO:0019843	rRNA binding	Function
mes-6	Serine/threonine-protein phosphatase 5	UniProtKB	Q84K11	PP5	GO:0004721	phosphoprotein phosphatase activity	Function
mes-6	Serine/threonine-protein phosphatase 5	UniProtKB	Q84K11	PP5	GO:0004721	phosphoprotein phosphatase activity	Function
mes-6	Serine/threonine-protein phosphatase 5	UniProtKB	Q84K11	PP5	GO:0004721	phosphoprotein phosphatase activity	Function
mes-6	Serine/threonine-protein phosphatase 5	UniProtKB	Q84K11	PP5	GO:0016787	hydrolase activity	Function
mes-6	Serine/threonine-protein phosphatase 5	UniProtKB	Q84K11	PP5	GO:0016787	hydrolase activity	Function
mes-6	Serine/threonine-protein phosphatase 5	UniProtKB	Q84K11	PP5	GO:0046872	metal ion binding	Function
mes-14	Cellulose synthase	UniProtKB	Q6J8W8	CesA4	GO:0008270	zinc ion binding	Function
mes-14	Cellulose synthase	UniProtKB	Q6J8W8	CesA4	GO:0016740	transferase activity	Function
mes-14	Cellulose synthase	UniProtKB	Q6J8W8	CesA4	GO:0016757	transferase activity, transferring glycosyl groups	Function
mes-14	Cellulose synthase	UniProtKB	Q6J8W8	CesA4	GO:0016760	cellulose synthase (UDP-forming) activity	Function
mes-14	Cellulose synthase	UniProtKB	Q6J8W8	CesA4	GO:0016760	cellulose synthase (UDP-forming) activity	Function
mes-14	Cellulose synthase	UniProtKB	Q6J8W8	CesA4	GO:0046872	metal ion binding	Function
mes-15	NBS-LRR resistance protein RGH1	UniProtKB	Q84XG0	-	GO:0043531	ADP binding	Function
mes-18	60S ribosomal protein L22-2	UniProtKB	Q9M9W1	RPL22B	GO:0003735	structural constituent of ribosome	Function
mes-18	Superoxide dismutase [Cu-Zn]	UniProtKB	Q9SW98	-	GO:0004784	superoxide dismutase activity	Function
mes-18	Superoxide dismutase [Cu-Zn]	UniProtKB	Q9SW98	-	GO:0004784	superoxide dismutase activity	Function
mes-18	Superoxide dismutase [Cu-Zn]	UniProtKB	Q9SW98	-	GO:0016491	oxidoreductase activity	Function
mes-18	Superoxide dismutase [Cu-Zn]	UniProtKB	Q9SW98	-	GO:0046872	metal ion binding	Function
mes-18	Superoxide dismutase [Cu-Zn]	UniProtKB	Q9SW98	-	GO:0046872	metal ion binding	Function
mes-20a	Aldehyde dehydrogenase	UniProtKB	Q70SZ7	adh	GO:0016491	oxidoreductase activity	Function
mes-20a	Aldehyde dehydrogenase	UniProtKB	Q70SZ7	adh	GO:0016491	oxidoreductase activity	Function
mes-20a	Aldehyde dehydrogenase	UniProtKB	Q70SZ7	adh	GO:0016620	oxidoreductase activity, acting on the aldehyde or oxo group of donors, NAD or NADP as acceptor	Function
mes-20a	O-glycosyl hydrolases family 17 protein	UniProtKB	F4IHD3	At2g05790	GO:0004553	hydrolase activity, hydrolyzing O-glycosyl compounds	Function
mes-20a	O-glycosyl hydrolases family 17 protein	UniProtKB	F4IHD3	At2g05790	GO:0016787	hydrolase activity	Function
mes-20a	O-glycosyl hydrolases family 17 protein	UniProtKB	F4IHD3	At2g05790	GO:0016798	hydrolase activity, acting on glycosyl bonds	Function
mes-20b	N-acetylmuramic acid 6-phosphate etherase	UniProtKB	A7FTM1	murQ	GO:0016829	lyase activity	Function
mes-20b	N-acetylmuramic acid 6-phosphate etherase	UniProtKB	A7FTM1	murQ	GO:0016835	carbon-oxygen lyase activity	Function
mes-20b	N-acetylmuramic acid 6-phosphate etherase	UniProtKB	A7FTM1	murQ	GO:0016835	carbon-oxygen lyase activity	Function
mes-20b	N-acetylmuramic acid 6-phosphate etherase	UniProtKB	A7FTM1	murQ	GO:0030246	carbohydrate binding	Function
mes-24	Somatic embryogenesis receptor kinase 1	UniProtKB	Q6BE26	SERK	GO:0000166	nucleotide binding	Function
mes-24	Somatic embryogenesis receptor kinase 1	UniProtKB	Q6BE26	SERK	GO:0004672	protein kinase activity	Function
mes-24	Somatic embryogenesis receptor kinase 1	UniProtKB	Q6BE26	SERK	GO:0004674	protein serine/threonine kinase activity	Function
mes-24	Somatic embryogenesis receptor kinase 1	UniProtKB	Q6BE26	SERK	GO:0004674	protein serine/threonine kinase activity	Function
mes-24	Somatic embryogenesis receptor kinase 1	UniProtKB	Q6BE26	SERK	GO:0005524	ATP binding	Function
mes-24	Somatic embryogenesis receptor kinase 1	UniProtKB	Q6BE26	SERK	GO:0005524	ATP binding	Function
mes-24	Somatic embryogenesis receptor kinase 1	UniProtKB	Q6BE26	SERK	GO:0016301	kinase activity	Function
mes-24	Somatic embryogenesis receptor kinase 1	UniProtKB	Q6BE26	SERK	GO:0016740	transferase activity	Function
mes-24	Somatic embryogenesis receptor kinase 1	UniProtKB	Q6BE26	SERK	GO:0016772	transferase activity, transferring phosphorus-containing groups	Function
mes-24	2,4-D inducible glutathione S-transferase	UniProtKB	O49235	GSTa	GO:0004364	glutathione transferase activity	Function
mes-24	2,4-D inducible glutathione S-transferase	UniProtKB	O49235	GSTa	GO:0016740	transferase activity	Function
mes-24	Transcription factor Myb1	UniProtKB	Q84UB0	-	GO:0003677	DNA binding	Function
mes-24	Transcription factor Myb1	UniProtKB	Q84UB0	-	GO:0003682	chromatin binding	Function
mes-24	WD-repeat protein-like protein	UniProtKB	Q9S7I8	CDC20-2	GO:0005515	protein binding	Function
mes-24	WD-repeat protein-like protein	UniProtKB	Q9S7I8	CDC20-2	GO:0005515	protein binding	Function
mes-24	WD-repeat protein-like protein	UniProtKB	Q9S7I8	CDC20-2	GO:0005515	protein binding	Function
mes-24	WD-repeat protein-like protein	UniProtKB	Q9S7I8	CDC20-2	GO:0005515	protein binding	Function
mes-24	WD-repeat protein-like protein	UniProtKB	Q9S7I8	CDC20-2	GO:0005515	protein binding	Function
mes-24	WD-repeat protein-like protein	UniProtKB	Q9S7I8	CDC20-2	GO:0005515	protein binding	Function
mes-24	WD-repeat protein-like protein	UniProtKB	Q9S7I8	CDC20-2	GO:0005515	protein binding	Function
mes-24	WD-repeat protein-like protein	UniProtKB	Q9S7I8	CDC20-2	GO:0005515	protein binding	Function
mes-24	WD-repeat protein-like protein	UniProtKB	Q9S7I8	CDC20-2	GO:0005515	protein binding	Function
mes-24	WD-repeat protein-like protein	UniProtKB	Q9S7I8	CDC20-2	GO:0005515	protein binding	Function
mes-24	WD-repeat protein-like protein	UniProtKB	Q9S7I8	CDC20-2	GO:0019900	kinase binding	Function
mes-28	Phosphatidylglycerol specific phospholipase C	UniProtKB	Q8H965	NPC6	GO:0003824	catalytic activity	Function
mes-28	Phosphatidylglycerol specific phospholipase C	UniProtKB	Q8H965	NPC6	GO:0016787	hydrolase activity	Function
mes-28	Phosphatidylglycerol specific phospholipase C	UniProtKB	Q8H965	NPC6	GO:0016788	hydrolase activity, acting on ester bonds	Function
mes-29	At5g22480	UniProtKB	Q84W10	-	GO:0008270	zinc ion binding	Function
Biological Process
mes-1	Farnesyl diphosphate synthase	UniProtKB	Q8L7F4	FDP	GO:0008299	isoprenoid biosynthetic process	Process
mes-4	50S ribosomal protein L21, chloroplastic	UniProtKB	P51412	RPL21	GO:0006364	rRNA processing	Process
mes-4	50S ribosomal protein L21, chloroplastic	UniProtKB	P51412	RPL21	GO:0006412	translation	Process
mes-4	50S ribosomal protein L21, chloroplastic	UniProtKB	P51412	RPL21	GO:0009409	response to cold	Process
mes-4	50S ribosomal protein L21, chloroplastic	UniProtKB	P51412	RPL21	GO:0009409	response to cold	Process
mes-4	50S ribosomal protein L21, chloroplastic	UniProtKB	P51412	RPL21	GO:0009658	chloroplast organization	Process
mes-4	50S ribosomal protein L21, chloroplastic	UniProtKB	P51412	RPL21	GO:0009793	embryo development ending in seed dormancy	Process
mes-4	50S ribosomal protein L21, chloroplastic	UniProtKB	P51412	RPL21	GO:0009902	chloroplast relocation	Process
mes-4	50S ribosomal protein L21, chloroplastic	UniProtKB	P51412	RPL21	GO:0010027	thylakoid membrane organization	Process
mes-4	50S ribosomal protein L21, chloroplastic	UniProtKB	P51412	RPL21	GO:0010027	thylakoid membrane organization	Process
mes-4	50S ribosomal protein L21, chloroplastic	UniProtKB	P51412	RPL21	GO:0010207	photosystem II assembly	Process
mes-4	50S ribosomal protein L21, chloroplastic	UniProtKB	P51412	RPL21	GO:0035304	regulation of protein dephosphorylation	Process
mes-4	50S ribosomal protein L21, chloroplastic	UniProtKB	P51412	RPL21	GO:0042742	defense response to bacterium	Process
mes-4	50S ribosomal protein L21, chloroplastic	UniProtKB	P51412	RPL21	GO:0042793	transcription from plastid promoter	Process
mes-4	50S ribosomal protein L21, chloroplastic	UniProtKB	P51412	RPL21	GO:0045893	positive regulation of transcription, DNA-templated	Process
mes-6	Serine/threonine-protein phosphatase 5	UniProtKB	Q84K11	PP5	GO:0006470	protein dephosphorylation	Process
mes-12	Membrane protein	UniProtKB	A4TMT2	YPDSF_2219	GO:0055085	transmembrane transport	Process
mes-14	Cellulose synthase	UniProtKB	Q6J8W8	CesA4	GO:0030244	cellulose biosynthetic process	Process
mes-14	Cellulose synthase	UniProtKB	Q6J8W8	CesA4	GO:0030244	cellulose biosynthetic process	Process
mes-15	NBS-LRR resistance protein RGH1	UniProtKB	Q84XG0	-	GO:0006952	defense response	Process
mes-18	60S ribosomal protein L22-2	UniProtKB	Q9M9W1	RPL22B	GO:0001510	RNA methylation	Process
mes-18	60S ribosomal protein L22-2	UniProtKB	Q9M9W1	RPL22B	GO:0006412	translation	Process
mes-18	Superoxide dismutase [Cu-Zn]	UniProtKB	Q9SW98	-	GO:0006801	superoxide metabolic process	Process
mes-18	Superoxide dismutase [Cu-Zn]	UniProtKB	Q9SW98	-	GO:0019430	removal of superoxide radicals	Process
mes-18	Superoxide dismutase [Cu-Zn]	UniProtKB	Q9SW98	-	GO:0019430	removal of superoxide radicals	Process
mes-18	Superoxide dismutase [Cu-Zn]	UniProtKB	Q9SW98	-	GO:0055114	oxidation-reduction process	Process
mes-18	Superoxide dismutase [Cu-Zn]	UniProtKB	Q9SW98	-	GO:0055114	oxidation-reduction process	Process
mes-20a	Aldehyde dehydrogenase	UniProtKB	Q70SZ7	adh	GO:0008152	metabolic process	Process
mes-20a	Aldehyde dehydrogenase	UniProtKB	Q70SZ7	adh	GO:0055114	oxidation-reduction process	Process
mes-20a	Aldehyde dehydrogenase	UniProtKB	Q70SZ7	adh	GO:0055114	oxidation-reduction process	Process
mes-20a	O-glycosyl hydrolases family 17 protein	UniProtKB	F4IHD3	At2g05790	GO:0005975	carbohydrate metabolic process	Process
mes-20a	O-glycosyl hydrolases family 17 protein	UniProtKB	F4IHD3	At2g05790	GO:0007389	pattern specification process	Process
mes-20a	O-glycosyl hydrolases family 17 protein	UniProtKB	F4IHD3	At2g05790	GO:0008152	metabolic process	Process
mes-20a	O-glycosyl hydrolases family 17 protein	UniProtKB	F4IHD3	At2g05790	GO:0008356	asymmetric cell division	Process
mes-20a	O-glycosyl hydrolases family 17 protein	UniProtKB	F4IHD3	At2g05790	GO:0008361	regulation of cell size	Process
mes-20a	O-glycosyl hydrolases family 17 protein	UniProtKB	F4IHD3	At2g05790	GO:0009926	auxin polar transport	Process
mes-20a	O-glycosyl hydrolases family 17 protein	UniProtKB	F4IHD3	At2g05790	GO:0010015	root morphogenesis	Process
mes-20a	O-glycosyl hydrolases family 17 protein	UniProtKB	F4IHD3	At2g05790	GO:0010075	regulation of meristem growth	Process
mes-20a	O-glycosyl hydrolases family 17 protein	UniProtKB	F4IHD3	At2g05790	GO:0040007	growth	Process
mes-20b	N-acetylmuramic acid 6-phosphate etherase	UniProtKB	A7FTM1	murQ	GO:0005975	carbohydrate metabolic process	Process
mes-20b	N-acetylmuramic acid 6-phosphate etherase	UniProtKB	A7FTM1	murQ	GO:0005975	carbohydrate metabolic process	Process
mes-20b	N-acetylmuramic acid 6-phosphate etherase	UniProtKB	A7FTM1	murQ	GO:0005975	carbohydrate metabolic process	Process
mes-20b	N-acetylmuramic acid 6-phosphate etherase	UniProtKB	A7FTM1	murQ	GO:0006040	amino sugar metabolic process	Process
mes-20b	N-acetylmuramic acid 6-phosphate etherase	UniProtKB	A7FTM1	murQ	GO:0046348	amino sugar catabolic process	Process
mes-20b	N-acetylmuramic acid 6-phosphate etherase	UniProtKB	A7FTM1	murQ	GO:0097173	N-acetylmuramic acid catabolic process	Process
mes-24	Somatic embryogenesis receptor kinase 1	UniProtKB	Q6BE26	SERK	GO:0006468	protein phosphorylation	Process
mes-24	Somatic embryogenesis receptor kinase 1	UniProtKB	Q6BE26	SERK	GO:0016310	phosphorylation	Process
mes-24	2,4-D inducible glutathione S-transferase	UniProtKB	O49235	GSTa	GO:0008152	metabolic process	Process
mes-24	2,4-D inducible glutathione S-transferase	UniProtKB	O49235	GSTa	GO:0008152	metabolic process	Process
mes-24	WD-repeat protein-like protein	UniProtKB	Q9S7I8	CDC20-2	GO:0007049	cell cycle	Process
mes-24	WD-repeat protein-like protein	UniProtKB	Q9S7I8	CDC20-2	GO:0007067	mitotic nuclear division	Process
mes-24	WD-repeat protein-like protein	UniProtKB	Q9S7I8	CDC20-2	GO:0016567	protein ubiquitination	Process
mes-24	WD-repeat protein-like protein	UniProtKB	Q9S7I8	CDC20-2	GO:0051301	cell division	Process
mes-28	Phosphatidylglycerol specific phospholipase C	UniProtKB	Q8H965	NPC6	GO:0008152	metabolic process	Process
