# Supplementary material for: Unveiling the Micronome of Cassava (Manihot esculenta Crantz)
Source: PLoS One. 2016 Jan 22;11(1):e0147251. doi: 10.1371/journal.pone.0147251 (PMC4723133; doi:10.1371/journal.pone.0147251)
Supplement: S9 Table — (XLSX) [file pone.0147251.s009.xlsx]

## Sheet:  primer info 
S9 Table Primer sequences for the RT-PCR experimental validation of the newly identified conserved and novel cassava miRNAs
Primer name	Sequences (5' to 3')
mes-miR169 A Forward	GTGAGGAAGAGAAGCCTTACA
mes-miR169 A Reverse	AGAGAGGCAAGACAAGAGAAG
mes-miR169 B Forward	ACCAATAAGTTAGTGCTTCTATGC
mes-miR169 B Reverse	TTGTCAGCATAGCCAAGGAG
mes-miR482/2118 Forward	CCCAGATGCAGAGTGGAAAT
mes-miR482/2118 Reverse	GTCATCAATCACATCCAACATGTAA
mes-miR476 A Forward	ATGATGCGGAAGACGCTATG
mes-miR476 A Reverse	GTGCATCTTTGATTAAGCCAGTT
mes-miR476 B Forward	TTTGCAGCAGCATGAATGAG
mes-miR476 B Reverse	GTCTTAACCGTACAAACATCAAGG
mes-miR408 Forward	TGGTATCAGCATGGCAAGG
mes-miR408 Reverse	CCTTAACAGGGTTCTTAAATGAAGT
mes-miR170/171 Forward	GTAGCTATGGCTATGGGAAGATG
mes-miR170/171 Reverse	GAGAGAGAGAGAGAGAGGTGAAA
mes-6 Forward	GAGATTTCAATTCACATACCAGCA
mes-6 Reverse	TTTGAAGCCTTAAGTTCTTGGG
mes-10 Forward	CTACTTTGTAGTCATCTTGCCTT
mes-10 Reverse	TGTAGAAGAAGAAGAAGAAGAAGGT
mes-12 Forward	GCTGTGAACTGTGCAATCAA
mes-12 Reverse	AGAAAGAAGATCCTGTTCATACAAG
mes-22 Forward	GAGATTTCAATTCACATACCAGCA
mes-22 Reverse	TTTGAAGCCTTAAGTTCTTGGG
mes-25 Forward	GAGTATCGCAGAGAACAGAAGG
mes-25 Reverse	GCTGCGGTGAAGTTGTAGA
mes-28 Forward	TGATAGACAAACAACAGAAGCATTG
mes-28 Reverse	AATCTGGCGTCTTCAAACAATATG
